# Supplementary material for: Systematic Analysis of NB-ARC Gene Family in Rice and Functional Characterization of GNP12
Source: Front Genet. 2022 Jun 16;13:887217. doi: 10.3389/fgene.2022.887217 (PMC9244165; doi:10.3389/fgene.2022.887217)
Supplement: Supplementary file 1 [file Table2.xlsx]

## Sheet: Sheet1
Supplementary Table 2 NB-ARC genes in rice
Gene ID	Length	Domain_Start	Domain_End	SMART_Domain	E-value	Score	Domain-c-Evalue	Domain-i-Evalue	Domain-Score	UTR	Intron	Exon
ChrSy.fgenesh.gene.42	921	194	334	Dabb	0.00098	16.7	0.00017	0.012	13.2	0	0	1
ChrUn.fgenesh.gene.26	920	194	334	LRR_TYP	0.013	13.1	0.00059	0.043	11.4	2354	0	1
ChrUn.fgenesh.gene.29	922	193	328	AAA	0.055	11.1	0.0015	0.11	10.1	0	0	1
LOC_Os01g02250	1344	253	401	AAA	0.0022	15.6	8.4e-05	0.0061	14.2	0	1	2
LOC_Os01g02280	1788	1051	1077	LRR_TYP	0.064	9.2	6.6e-05	0.12	8.2	365	10	11
LOC_Os01g05600	990	188	305	AAA	0.033	11.8	0.001	0.075	10.6	0	0	1
LOC_Os01g05620	989	189	230	AAA	0.023	12.3	0.0012	0.087	10.4	2137	0	1
LOC_Os01g20720	1080	614	637	AAA	0.087	10.5	0.0065	0.52	8.1	2310	0	1
LOC_Os01g21240	854	90	195	AAA	0.00044	17.8	1.1e-05	0.00081	17	1654	2	3
LOC_Os01g23380	825	206	339	AAA	4.1e-06	24.4	1.1e-07	8.1e-06	23.5	3963	1	2
LOC_Os01g24820	849	165	322	AAA	3e-05	21.6	7.5e-07	5.4e-05	20.8	0	2	3
LOC_Os01g25720	472	198	354	AAA	0.013	13.1	0.00058	0.042	11.4	2060	0	1
LOC_Os01g25740	1367	590	612	AAA	0.01	13.4	0.0045	0.36	8.6	1738	2	3
LOC_Os01g25760	1261	1110	1127	AAA	0.0068	14.1	0.0013	1.2	7.1	0	2	3
LOC_Os01g33684	867	110	141	AAA	0.062	10.5	0.00015	0.18	8.9	1921	5	6
LOC_Os01g36640	905	434	453	AAA	0.0086	12.7	4.5e-05	0.17	8.5	0	5	6
LOC_Os01g41890	549	198	327	AAA	0.013	13.1	0.00042	0.031	11.9	1393	1	2
LOC_Os01g57270	1273	177	267	AAA	0.042	11.5	0.0021	0.11	10.2	0	1	2
LOC_Os01g57870	909	168	340	AAA	0.0024	15.5	0.0001	0.0054	14.4	2885	0	1
LOC_Os01g58510	397	164	317	AAA	0.046	11.4	0.0017	0.089	10.4	1315	0	1
LOC_Os01g71114	576	29	62	LRR_CC	0.038	11.3	2.1e-05	0.08	10.3	0	3	4
LOC_Os01g72390	857	548	569	AAA	0.01	13.5	0.00016	0.01	13.5	367	1	2
LOC_Os01g72680	930	137	287	LRR_TYP	3.1e-05	21.6	1.2e-06	6.3e-05	20.6	2562	0	1
LOC_Os02g02670	1727	435	573	LRR_BAC	0.005	14.5	0.00021	0.011	13.4	1059	7	8
LOC_Os02g09790	913	623	643	AAA	0.051	11.3	0.00087	0.054	11.2	0	0	1
LOC_Os02g16060	843	240	392	AAA	0.0022	15.7	7.4e-05	0.0048	14.6	0	0	1
LOC_Os02g16270	1394	240	387	AAA	0.012	13.3	0.00046	0.03	12	404	1	2
LOC_Os02g16330	1270	242	389	LRR_CC	0.0015	16.2	5.2e-05	0.0034	15.1	0	2	3
LOC_Os02g17304	945	188	312	AAA	0.058	11.1	0.0019	0.12	10	0	1	2
LOC_Os02g18000	1125	224	313	LRR_TYP	2.5e-05	22	7.4e-07	4.8e-05	21.1	878	5	6
LOC_Os02g18070	967	225	248	LRR_TYP	0.026	12.2	0.00083	0.054	11.2	170	6	7
LOC_Os02g18140	902	234	321	AAA	0.00074	17.2	2e-05	0.0013	16.4	1266	3	4
LOC_Os02g19750	900	185	331	AAA	0.011	13.5	0.00034	0.022	12.4	232	2	3
LOC_Os02g19890	1072	190	318	AAA	0.00049	17.8	2e-05	0.0013	16.4	0	4	5
LOC_Os02g25900	1089	197	330	AAA	0.0022	15.7	0.00014	0.0093	13.7	1503	2	3
LOC_Os02g27680	207	40	183	AAA	0.0018	15.9	9.9e-05	0.0065	14.2	921	1	2
LOC_Os02g30150	1289	217	345	AAA	0.0041	14.8	0.00015	0.0095	13.6	505	1	2
LOC_Os02g35210	947	191	342	AAA	4.3e-05	21.2	1.2e-06	7.8e-05	20.4	16	1	2
LOC_Os03g10900	984	187	341	AAA	6.6e-05	20.6	2.6e-06	0.00018	19.2	921	0	1
LOC_Os03g10910	908	172	432	AAA	2.1e-07	28.7	5.8e-09	4e-07	27.8	0	0	1
LOC_Os03g14900	916	799	815	PSN	0.011	13.5	0.00062	0.27	9.2	0	1	2
LOC_Os03g20840	1073	197	331	AAA	7.9e-05	20.3	2.2e-06	0.00015	19.4	0	0	1
LOC_Os03g36920	1090	588	611	AAA	0.00038	18	0.0062	0.97	7.3	522	0	1
LOC_Os03g38250	1020	660	677	AAA	0.028	12.4	0.0002	0.13	10.3	0	3	4
LOC_Os03g40194	841	113	262	AAA	0.026	12.1	0.00059	0.052	11.1	0	0	1
LOC_Os03g46550	956	185	342	AAA	0.0013	16.3	6.2e-05	0.0054	14.3	0	1	2
LOC_Os03g48320	1091	216	355	AAA	0.003	15.1	8.9e-05	0.0078	13.8	98	1	2
LOC_Os03g48370	954	676	697	AAA	0.072	10.9	0.0015	0.71	7.8	0	3	4
LOC_Os03g50150	959	184	354	LRR_CC	0.0013	16.3	2.7e-05	0.0024	15.5	1018	0	1
LOC_Os03g63150	1326	602	623	ZnF_BED	0.018	12.6	0.00014	0.018	12.6	411	3	4
LOC_Os03g63200	1317	604	625	AAA	0.031	11.9	0.00032	0.042	11.5	1340	2	3
LOC_Os03g63240	740	201	224	ZnF_BED	0.058	11	0.0014	0.13	9.9	855	0	1
LOC_Os04g02030	1132	163	306	AAA	0.00016	19.2	6.3e-06	0.00055	17.5	0	0	1
LOC_Os04g02110	1099	209	334	AAA	0.048	11.3	0.0021	0.19	9.3	58	1	2
LOC_Os04g11430	752	236	379	AAA	0.0022	15.6	6.4e-05	0.0056	14.3	0	3	4
LOC_Os04g21890	932	199	335	AAA	0.05	11.2	0.0013	0.1	10.2	0	0	1
LOC_Os04g24700	759	244	386	AAA	0.0028	15.2	0.00018	0.014	13	848	1	2
LOC_Os04g25900	907	215	363	AAA	4e-07	27.7	1.2e-08	9e-07	26.5	1491	2	3
LOC_Os04g30530	567	345	368	AAA	0.064	10.8	0.0019	0.15	9.6	0	2	3
LOC_Os04g30610	505	161	249	AAA	0.079	10.5	0.0018	0.14	9.7	2283	1	2
LOC_Os04g30660	1076	896	949	AAA	0.036	9.8	1.5e-05	0.054	9.3	92	1	2
LOC_Os04g30690	936	244	281	LRR_CC	0.099	10.2	0.0031	0.24	9	0	2	3
LOC_Os04g30930	1079	214	351	AAA	0.014	13	0.00043	0.033	11.7	333	1	2
LOC_Os04g39460	928	158	308	AAA	7.2e-07	26.9	2e-08	1.6e-06	25.8	1161	0	1
LOC_Os04g41370	1042	175	301	AAA	0.083	10.5	0.0025	0.2	9.3	0	0	1
LOC_Os04g43340	1086	206	323	AAA	0.047	11.3	0.0017	0.14	9.8	1469	3	4
LOC_Os04g43440	908	173	319	AAA	7.3e-07	26.8	1.7e-08	1.3e-06	26	0	2	3
LOC_Os04g46300	974	185	328	AAA	0.0022	15.6	7.2e-05	0.0056	14.3	0	1	2
LOC_Os04g53040	1853	1479	1497	AAA	1.7e-09	34.8	0.001	0.21	9.4	511	8	9
LOC_Os04g53050	1083	138	159	AAA	0.09	10.4	0.00059	0.19	9.3	0	4	5
LOC_Os04g53120	1885	339	483	AAA	0.0028	15.2	7.4e-05	0.0057	14.2	0	3	4
LOC_Os04g53160	1821	135	189	AAA	9.2e-12	42.8	2.8e-14	9.2e-12	42.8	2215	2	3
LOC_Os04g53496	1807	321	474	AAA	1.1e-05	23	4.3e-07	3.3e-05	21.5	449	6	7
LOC_Os05g12770	1165	203	337	AAA	0.013	13.1	0.00026	0.029	12	0	2	3
LOC_Os05g16200	1044	202	238	AAA	0.017	12.7	0.00052	0.056	11	429	3	4
LOC_Os05g23990	1153	86	220	ZnF_C2HC	0.00021	18.8	3.6e-06	0.00039	18	0	2	3
LOC_Os05g30220	876	212	355	AAA	0.0088	13.6	0.00031	0.033	11.7	151	2	3
LOC_Os05g31550	1222	187	327	AAA	0.059	10.9	0.0012	0.13	9.8	931	0	1
LOC_Os05g34220	1134	219	353	AAA	0.0039	14.8	7.4e-05	0.0079	13.8	0	0	1
LOC_Os05g34230	647	188	283	AAA	0.01	13.4	0.00043	0.047	11.3	0	0	1
LOC_Os05g40150	1132	198	330	AAA	0.00011	19.8	3.2e-06	0.00022	18.9	1527	2	3
LOC_Os05g41290	1124	854	871	TAFH	0.0029	15.3	0.0091	5	5.1	1106	1	2
LOC_Os06g03500	1007	186	209	AAA	0.088	10.4	0.0034	0.24	9.1	527	1	2
LOC_Os06g06380	954	194	368	AAA	0.017	12.8	0.0017	0.12	10	456	3	4
LOC_Os06g06400	954	194	370	AAA	0.024	12.3	0.0036	0.25	9	0	2	3
LOC_Os06g06850	929	197	346	AAA	4.1e-06	24.5	1.4e-07	9.6e-06	23.3	282	2	3
LOC_Os06g06860	730	1	150	AAA	9.3e-05	20.1	2.5e-06	0.00017	19.2	378	2	3
LOC_Os06g16790	964	235	383	AAA	2.5e-05	21.9	8.7e-07	6e-05	20.7	502	3	4
LOC_Os06g17880	974	187	211	AAA	0.041	11.5	0.0013	0.089	10.4	0	1	2
LOC_Os06g20050	1237	180	324	AAA	0.00068	17.3	2e-05	0.0014	16.3	0	1	2
LOC_Os06g22460	879	196	334	BTAD	0.048	11.3	0.0017	0.12	10	0	1	2
LOC_Os06g33360	468	197	345	AAA	0.00095	16.8	3.3e-05	0.0023	15.5	1182	1	2
LOC_Os06g41640	1317	210	300	AAA	0.021	12.4	0.00064	0.045	11.4	1254	3	4
LOC_Os06g41660	1179	210	300	AAA	0.0053	14.4	0.00016	0.011	13.4	427	3	4
LOC_Os06g41670	579	210	237	AAA	0.004	14.8	0.00014	0.0096	13.5	613	2	3
LOC_Os06g41690	2590	970	986	AAA	1.4e-06	26.1	2.5e-07	5.5e-06	24.3	0	10	11
LOC_Os06g45690	1291	239	407	AAA	0.054	11.1	0.0014	0.098	10.3	0	0	1
LOC_Os06g47800	520	185	276	S_TKc	0.091	10.4	0.0036	0.25	8.9	0	2	3
LOC_Os06g49380	1494	303	440	ZnF_TTF	0.00086	16.9	2.8e-05	0.002	15.8	555	3	4
LOC_Os06g49390	1478	293	428	AAA	0.00013	19.6	4.2e-06	0.00029	18.4	514	2	3
LOC_Os07g04900	1492	282	418	AAA	7.7e-05	20.3	2.7e-06	0.00019	19.1	0	0	1
LOC_Os07g08890	906	872	892	AAA	0.032	10.5	1.4e-05	0.053	9.8	356	1	2
LOC_Os07g17230	1357	575	608	RQC	0.0032	15.1	8.5e-05	0.0059	14.2	976	1	2
LOC_Os07g17250	722	221	340	AAA	0.0036	14.9	0.00014	0.0098	13.5	0	0	1
LOC_Os07g19320	957	186	343	AAA	0.0045	14.6	0.00013	0.0093	13.6	501	3	4
LOC_Os07g27370	859	127	281	AAA	0.0065	14.1	0.00015	0.013	13.1	489	1	2
LOC_Os07g29810	1122	187	314	LRR_CC	3.1e-05	21.6	7.3e-07	6.3e-05	20.6	0	1	2
LOC_Os07g29820	1080	185	310	AAA	0.00037	18.1	1.2e-05	0.001	16.7	0	3	4
LOC_Os07g33690	1369	431	518	AAA	0.0096	13.5	0.00021	0.018	12.6	0	3	4
LOC_Os07g33720	865	171	194	AAA	0.00073	17.1	2.4e-05	0.002	15.7	440	0	1
LOC_Os07g33730	1421	35	100	AAA	0.0087	13	1.2e-05	0.014	12.3	836	1	2
LOC_Os07g33740	1036	208	229	AAA	0.0028	15.2	8.6e-05	0.0074	13.9	0	0	1
LOC_Os07g40810	981	205	377	AAA	0.0051	14.4	0.00014	0.012	13.2	0	1	2
LOC_Os08g05800	1141	192	331	AAA	0.017	12.7	0.00056	0.048	11.3	351	2	3
LOC_Os08g07330	981	194	326	AAA	6.4e-05	20.5	2e-06	0.00017	19.2	0	2	3
LOC_Os08g07340	900	140	271	AAA	0.0028	15.2	6.3e-05	0.0054	14.3	1704	2	3
LOC_Os08g07380	1777	719	859	AAA	0.013	13.1	0.00034	0.029	11.9	0	11	12
LOC_Os08g07890	1686	1004	1146	DDRGK	1.2e-38	130	0.00096	0.03	9.8	2121	12	13
LOC_Os08g07950	1721	1105	1190	AAA	1.2e-21	74.6	3.1e-25	1.2e-21	74.6	1147	11	12
LOC_Os08g09110	1031	199	372	AAA	0.0024	15.5	5.4e-05	0.0047	14.5	0	1	2
LOC_Os08g09430	976	202	368	AAA	0.011	13.3	0.0003	0.026	12.1	0	0	1
LOC_Os08g10260	994	192	336	AAA	0.076	10.6	0.0025	0.21	9.2	673	1	2
LOC_Os08g10430	740	249	267	AAA	0.014	12	0.0041	5	3.6	0	3	4
LOC_Os08g10440	935	196	330	RQC	0.039	11.5	0.0017	0.14	9.7	0	2	3
LOC_Os08g14830	927	181	314	AAA	0.0028	15.2	5.8e-05	0.0053	14.3	1259	2	3
LOC_Os08g15880	936	158	285	AAA	0.0065	14	0.00021	0.019	12.5	0	5	6
LOC_Os08g16460	995	517	528	AAA	1.1e-09	35.4	0.0066	2.4	6.1	0	2	3
LOC_Os08g19980	926	211	233	AAA	0.016	12.8	0.00067	0.061	10.9	344	2	3
LOC_Os08g20000	1575	248	342	AAA	0.0048	14.5	0.00012	0.011	13.3	0	2	3
LOC_Os08g28540	909	192	331	AAA	0.028	12	0.0014	0.12	9.9	0	1	2
LOC_Os08g28600	966	190	348	AAA	0.025	12.1	0.00068	0.062	10.9	0	1	2
LOC_Os08g29809	925	195	345	AAA	5.8e-07	27.2	2.3e-08	2e-06	25.4	0	3	4
LOC_Os08g29854	974	190	344	LRR_RI	8.2e-07	26.7	1.8e-08	1.7e-06	25.7	379	4	5
LOC_Os08g30660	603	181	310	AAA	0.00048	17.7	2.1e-05	0.0019	15.8	412	1	2
LOC_Os08g31780	959	185	330	AAA	0.0033	15	6.8e-05	0.0062	14.1	0	1	2
LOC_Os08g32880	907	180	325	AAA	0.00018	19.1	7.7e-06	0.0007	17.2	502	0	1
LOC_Os08g32890	871	184	328	Mterf	0.00049	17.7	2.7e-05	0.0024	15.4	304	1	2
LOC_Os08g42700	1226	264	296	AAA	0.035	9.8	1.5e-05	0.055	9.2	123	2	3
LOC_Os08g42930	486	123	264	AAA	0.002	15.7	0.00032	0.029	11.9	609	1	2
LOC_Os08g43000	1210	190	331	ZnF_PMZ	0.0061	14.1	0.00013	0.012	13.1	0	0	1
LOC_Os08g43010	1184	191	326	AAA	0.02	12.5	0.0005	0.046	11.3	0	0	1
LOC_Os08g43050	1153	217	345	AAA	0.097	10.2	0.0034	0.31	8.6	0	1	2
LOC_Os09g09490	930	196	329	AAA	0.002	15.7	6.1e-05	0.0048	14.5	561	3	4
LOC_Os09g09750	807	345	378	LRR_CC	0.072	9.7	3.4e-05	0.13	8.8	0	1	2
LOC_Os09g10054	924	169	301	AAA	3.3e-06	24.7	8.4e-07	6.6e-05	20.5	0	2	3
LOC_Os09g11020	1164	328	467	AAA	0.00038	18.1	1.2e-05	0.00093	16.8	0	5	6
LOC_Os09g13820	1078	209	339	AAA	0.05	11.2	0.0016	0.12	9.9	185	3	4
LOC_Os09g14010	1016	164	297	AAA	0.0029	15.2	7.9e-05	0.0062	14.2	0	1	2
LOC_Os09g14060	895	179	347	AAA	0.0011	16.6	2.8e-05	0.0022	15.6	0	0	1
LOC_Os09g14100	991	188	326	AAA	0.016	12.8	0.00041	0.032	11.8	0	1	2
LOC_Os09g14410	1095	195	330	AAA	6.5e-05	20.6	1.8e-06	0.00014	19.5	253	1	2
LOC_Os09g14450	1058	176	305	AAA	0.00014	19.5	4e-06	0.00032	18.3	292	2	3
LOC_Os09g19280	479	376	396	AAA	0.0003	18.4	0.00046	0.25	9.2	0	2	3
LOC_Os09g20030	736	264	351	AAA	0.038	11.6	0.001	0.079	10.6	0	1	2
LOC_Os09g20040	1273	470	561	AAA	0.082	10.5	0.0026	0.2	9.2	0	4	5
LOC_Os10g03570	713	207	322	AAA	0.08	10.6	0.003	0.24	9	678	3	4
LOC_Os10g04060	1274	114	143	AAA	0.034	12.1	0.0041	5.2	5.3	0	2	3
LOC_Os10g04110	972	174	321	AAA	0.0035	15	9.2e-05	0.0072	13.9	0	4	5
LOC_Os10g07534	880	193	339	AAA	0.0035	14.9	0.00011	0.0083	13.7	0	1	2
LOC_Os10g07574	2337	1347	1374	AAA	0.053	10.9	0.00066	0.11	9.9	917	13	14
LOC_Os10g10360	894	187	332	AAA	0.00051	17.7	1e-05	0.0013	16.4	0	2	3
LOC_Os10g22484	1297	201	331	AAA	5.8e-06	24	1.5e-07	1.8e-05	22.3	169	6	7
LOC_Os10g33440	1909	194	328	AAA	0.00061	17.4	1.4e-05	0.0016	16	500	4	5
LOC_Os11g10550	1307	660	685	AAA	3.3e-05	21.4	8.8e-05	0.042	11.6	705	4	5
LOC_Os11g10610	1155	74	96	AAA	0.038	11.6	0.0052	0.64	7.6	0	2	3
LOC_Os11g10770	407	188	318	AAA	0.0034	15	5.9e-05	0.0072	13.9	0	2	3
LOC_Os11g11580	1437	165	216	AAA	0.086	10.4	0.0012	0.14	9.7	0	2	3
LOC_Os11g11810	1301	196	285	AAA	0.00052	17.6	1.4e-05	0.0017	16	0	2	3
LOC_Os11g11920	1075	169	296	AAA	0.037	11.6	0.00086	0.1	10.2	0	6	7
LOC_Os11g13410	999	201	353	AAA	0.011	13.2	0.00073	0.026	12	0	3	4
LOC_Os11g13430	929	196	329	AAA	0.00042	17.8	3.8e-05	0.0014	16.2	211	1	2
LOC_Os11g13440	718	196	336	AAA	0.013	13	0.00093	0.033	11.7	528	1	2
LOC_Os11g13510	767	198	330	AAA	0.0006	17.4	3.3e-05	0.0012	16.4	663	2	3
LOC_Os11g13940	1080	272	398	AAA	0.0033	14.9	0.00018	0.0065	14	760	1	2
LOC_Os11g14380	918	187	336	AAA	0.00025	18.6	1.3e-05	0.00048	17.7	717	1	2
LOC_Os11g15190	951	189	356	AAA	0.0086	13.6	0.00049	0.018	12.6	0	2	3
LOC_Os11g15500	939	193	337	AAA	0.00094	16.7	0.00011	0.004	14.7	334	2	3
LOC_Os11g15700	408	225	370	AAA	1.4e-05	22.7	9.4e-07	3.4e-05	21.4	443	1	2
LOC_Os11g16470	924	203	350	AAA	6.5e-05	20.5	8.5e-06	0.00031	18.3	0	3	4
LOC_Os11g17330	957	194	320	AAA	0.0016	16	8.9e-05	0.0032	15	0	1	2
LOC_Os11g24170	1415	224	368	AAA	0.0083	13.7	0.00051	0.018	12.5	217	3	4
LOC_Os11g27440	1251	1165	1242	AAA	9.8e-05	19.9	0.0018	0.063	10.8	559	2	3
LOC_Os11g28950	1070	195	319	AAA	0.024	12.2	0.0021	0.077	10.5	0	5	6
LOC_Os11g29014	774	190	213	AAA	0.0028	15.2	0.00024	0.0086	13.6	370	4	5
LOC_Os11g29090	1050	206	338	AAA	1e-07	29.6	5.8e-09	2.1e-07	28.6	641	1	2
LOC_Os11g29970	1184	236	371	AAA	0.028	12	0.0018	0.066	10.7	2059	3	4
LOC_Os11g29980	910	217	349	AAA	0.013	13.1	0.0011	0.04	11.5	265	2	3
LOC_Os11g29990	1010	206	236	AAA	0.018	12.6	0.0011	0.039	11.5	497	1	2
LOC_Os11g30110	402	213	344	AAA	0.0019	15.7	0.00021	0.0076	13.8	1923	1	2
LOC_Os11g30210	939	214	238	AAA	0.035	11.6	0.0025	0.089	10.3	510	4	5
LOC_Os11g32170	1384	199	321	AAA	7e-06	23.6	4.6e-07	1.6e-05	22.4	44	8	9
LOC_Os11g32210	1386	207	329	AAA	7.8e-06	23.5	5.5e-07	2e-05	22.2	635	8	9
LOC_Os11g34880	587	24	193	AAA	0.00021	18.8	1e-05	0.00036	18.1	407	2	3
LOC_Os11g34920	914	192	343	AAA	0.066	10.7	0.006	0.21	9.1	0	3	4
LOC_Os11g35580	970	236	375	AAA	0.012	13.2	0.0008	0.029	11.9	835	1	2
LOC_Os11g36410	918	164	280	AAA	5.1e-06	24.1	1.3e-05	0.00047	17.7	0	1	2
LOC_Os11g37870	916	189	318	AAA	0.055	11	0.0031	0.11	10	277	1	2
LOC_Os11g37880	970	190	359	AAA	0.061	10.9	0.0037	0.13	9.8	115	3	4
LOC_Os11g39160	1186	205	347	SPEC	0.0018	15.8	0.00014	0.0049	14.4	227	5	6
LOC_Os11g39310	939	111	242	AAA	1.3e-06	26	1.4e-07	4.9e-06	24.1	0	2	3
LOC_Os11g39320	1065	266	420	AAA	0.0016	16	0.00013	0.0046	14.5	505	2	3
LOC_Os11g39330	960	178	310	Grip	1.2e-06	26.1	1.1e-07	4.1e-06	24.4	1067	1	2
LOC_Os11g40780	1054	213	347	AAA	1.8e-05	22.3	1.2e-06	4.3e-05	21.1	76	0	1
LOC_Os11g41540	528	190	333	AAA	0.0094	13.5	0.00057	0.02	12.4	0	3	4
LOC_Os11g43420	972	213	306	AAA	0.02	12.4	0.0014	0.05	11.1	0	0	1
LOC_Os11g44580	814	88	235	AAA	5.5e-06	23.9	3.3e-07	1.2e-05	22.9	1553	0	1
LOC_Os11g44960	1033	195	324	AAA	0.002	15.7	0.00021	0.0075	13.8	436	1	2
LOC_Os11g44970	965	144	269	AAA	0.00024	18.7	7.5e-05	0.0027	15.2	0	1	2
LOC_Os11g44990	976	195	218	AAA	0.0026	15.3	0.00021	0.0075	13.8	0	2	3
LOC_Os11g45050	1033	195	327	AAA	0.00068	17.2	0.0001	0.0037	14.8	657	0	1
LOC_Os11g45060	1103	193	316	AAA	0.027	12	0.0023	0.083	10.4	0	3	4
LOC_Os11g45090	937	193	320	AAA	0.0038	14.8	0.00044	0.016	12.7	0	0	1
LOC_Os11g45130	929	190	323	AAA	2.2e-05	22	5e-06	0.00018	19.1	362	2	3
LOC_Os11g45160	640	193	224	AAA	0.00032	18.3	7.6e-05	0.0027	15.2	141	1	2
LOC_Os11g45180	1031	195	327	AAA	0.00064	17.3	0.0001	0.0036	14.8	0	0	1
LOC_Os11g45190	1032	193	316	AAA	0.025	12.1	0.0021	0.076	10.5	314	2	3
LOC_Os11g45620	771	501	639	AAA	6.7e-07	26.9	3.7e-08	1.3e-06	26	0	5	6
LOC_Os11g45750	1200	290	351	AAA	0.00073	17.1	4.1e-05	0.0015	16.1	318	4	5
LOC_Os11g45790	998	21	71	AAA	0.047	11.1	0.00019	0.23	8.9	690	1	2
LOC_Os11g45924	521	27	85	AAA	0.00025	18.6	1.9e-05	0.00069	17.2	0	3	4
LOC_Os11g45970	1023	233	321	AAA	0.0014	16.1	7.5e-05	0.0027	15.2	0	1	2
LOC_Os11g46070	481	171	194	AAA	0.071	10.2	4.3e-05	0.15	9.1	454	3	4
LOC_Os11g46200	1125	286	426	AAA	7.3e-06	23.6	4.7e-07	1.7e-05	22.4	427	2	3
LOC_Os11g47780	1078	205	292	AAA	0.022	12.3	0.0015	0.054	11	437	2	3
LOC_Os12g09739	910	196	325	AAA	0.00017	19.1	6.9e-06	0.00034	18.1	339	4	5
LOC_Os12g10180	1272	240	363	AAA	0.00054	17.5	2.2e-05	0.0011	16.5	559	2	3
LOC_Os12g10330	640	222	244	AAA	0.01	13.3	0.00071	0.036	11.6	427	0	1
LOC_Os12g10340	651	223	363	AAA	5.3e-05	20.7	2.2e-06	0.00011	19.7	0	0	1
LOC_Os12g10360	642	219	356	AAA	0.0033	14.9	0.00014	0.0068	13.9	573	0	1
LOC_Os12g10390	627	203	346	AAA	0.00048	17.7	1.9e-05	0.00092	16.7	0	0	1
LOC_Os12g10410	939	204	345	AAA	0.012	13.1	0.0018	0.089	10.3	0	1	2
LOC_Os12g10460	488	224	361	AAA	5.6e-05	20.7	2e-06	9.9e-05	19.9	294	5	6
LOC_Os12g10710	1548	337	477	AAA	0.0007	17.1	3e-05	0.0015	16.1	595	4	5
LOC_Os12g17090	899	189	318	AAA	0.00085	16.9	3.8e-05	0.0019	15.7	0	2	3
LOC_Os12g17410	784	151	242	AAA	0.09	10.3	0.0077	0.38	8.3	0	3	4
LOC_Os12g17480	901	187	337	AAA	0.0044	14.5	0.00019	0.0094	13.5	326	2	3
LOC_Os12g17490	881	189	356	AAA	0.0019	15.7	9e-05	0.0045	14.5	0	3	4
LOC_Os12g18360	1033	228	320	AAA	0.043	11.3	0.0021	0.1	10.1	519	3	4
LOC_Os12g18374	1116	176	228	AAA_PrkA	6.4e-05	18	2.7e-07	9.6e-05	17.4	155	1	2
LOC_Os12g28070	786	189	341	AAA	0.0023	15.5	9.5e-05	0.0047	14.4	392	1	2
LOC_Os12g28100	947	194	321	AAA	0.00088	16.8	4.2e-05	0.0021	15.6	0	3	4
LOC_Os12g29690	1504	274	418	AAA	0.002	15.7	0.0001	0.005	14.4	1542	0	1
LOC_Os12g29710	1524	274	417	AAA	0.0013	16.2	7.3e-05	0.0036	14.8	0	0	1
LOC_Os12g30590	425	231	257	RAS	0.056	8.7	5.5e-05	0.098	7.9	0	1	2
LOC_Os12g30720	954	179	317	AAA	7e-08	30.1	2.9e-09	1.5e-07	29.1	664	3	4
LOC_Os12g30760	1055	282	436	AAA	8.6e-07	26.6	3.5e-08	1.7e-06	25.6	433	5	6
LOC_Os12g31160	935	183	318	AAA	0.0052	14.3	0.00023	0.012	13.2	0	1	2
LOC_Os12g31620	901	200	334	AAA	0.0031	15	0.00014	0.0069	13.9	0	1	2
LOC_Os12g32590	386	12	182	AAA	0.0053	14.3	0.0002	0.0099	13.4	0	1	2
LOC_Os12g32670	493	199	372	AAA	0.003	15.1	0.00011	0.0053	14.3	0	1	2
LOC_Os12g32710	1141	213	339	AAA	0.025	12.1	0.00097	0.048	11.2	0	1	2
LOC_Os12g32790	431	213	344	AAA	0.0064	14	0.00024	0.012	13.1	0	1	2
LOC_Os12g33160	930	185	338	AAA	0.0007	17.1	2.4e-05	0.0012	16.4	363	3	4
LOC_Os12g36690	918	185	335	AAA	0.002	15.7	0.00015	0.0076	13.8	814	2	3
LOC_Os12g36720	819	185	338	AAA	0.00053	17.5	1.9e-05	0.00093	16.7	0	3	4
LOC_Os12g37740	973	221	366	AAA	0.0048	14.4	0.00023	0.011	13.2	212	2	3
LOC_Os12g37760	700	189	316	AAA	0.0002	18.9	8.9e-06	0.00044	17.8	0	2	3
LOC_Os12g37770	994	245	398	AAA	2.2e-05	22	9.7e-07	4.8e-05	20.9	0	3	4
