# Supplementary material for: Systematic Analysis of NB-ARC Gene Family in Rice and Functional Characterization of GNP12
Source: Front Genet. 2022 Jun 16;13:887217. doi: 10.3389/fgene.2022.887217 (PMC9244165; doi:10.3389/fgene.2022.887217)
Supplement: Supplementary file 2 [file Table3.xlsx]

## Sheet: Sheet1
Supplementary Table 3 Information of osa-vs-tae.synteny
tchr	start	end	chr	start	end
osaChr1	2560858	2808152	taechr3A	44421951	49976190
osaChr1	2560858	2808152	taechr3B	53800181	61555381
osaChr1	2560858	2808152	taechr3D	31690334	38744595
osaChr1	31370225	38120760	taechr3B	524325290	657651689
osaChr1	31370225	38120760	taechr3D	398299634	497604146
osaChr1	33227652	38137770	taechr3A	567975467	636860844
osaChr1	41300203	42194070	taechr3A	712141839	721650693
osaChr1	41573907	42194070	taechr1D	326969536	332958170
osaChr1	41825882	42194070	taechr1A	425680688	430611761
osaChr1	41882488	42355398	taechr3D	586957307	595067182
osaChr1	41887067	42085042	taechr3B	783193341	788240358
osaChr10	17250766	18156384	taechr1B	296478352	312930134
osaChr11	3739630	6394753	taechr4D	65176212	84604297
osaChr11	6494799	6690681	taechr4D	64348092	65172906
osaChr11	6494799	7544969	taechr4B	92556447	95718939
osaChr11	6494799	8099597	taechr4A	530891519	539129953
osaChr11	7560873	8078086	osaChr2	21166678	21645060
osaChr11	28462069	29000913	taechr4A	438231139	450883478
osaChr12	20806080	24630949	taechr5D	80370787	127273990
osaChr12	23042111	23188516	taechr5B	119183591	122833401
osaChr2	3164423	5125735	osaChr6	25641388	28819180
osaChr2	17848182	18581693	osaChr4	18382668	19418731
osaChr2	20622884	21991419	taechr2D	383845349	406959715
osaChr3	26234213	27346711	taechr5B	6217631	13716973
osaChr3	35382689	35824358	taechr5D	544611899	551826848
osaChr4	57419	711491	taechr2A	14676530	17620051
osaChr4	57419	711491	taechr2D	12619687	15591629
osaChr4	321281	711491	taechr2B	20148953	25285794
osaChr4	5865176	6481870	taechr2A	18363609	19106306
osaChr4	5865176	6495625	taechr2D	16588730	18210766
osaChr4	18168723	22209496	taechr2B	412399514	474858516
osaChr4	18168723	25565204	taechr2D	346574695	470044531
osaChr4	25563393	26721360	taechr2A	611939210	631790391
osaChr4	25563393	26721360	taechr2B	548951741	571242144
osaChr4	25563393	26721360	taechr2D	470210955	486333024
osaChr4	27362086	29489558	taechr2A	643439927	673371045
osaChr4	27362086	29489558	taechr2B	585891499	627152231
osaChr4	27362086	29489558	taechr2D	498768162	528808089
osaChr4	31364043	31662693	taechr2B	677343695	683751731
osaChr4	31364043	31780998	taechr2A	705823081	712799600
osaChr4	31364043	31780998	taechr2D	565307672	574393068
osaChr4	31801934	31992465	taechr2B	692161873	696684238
osaChr4	31801934	32039122	taechr2D	576191371	580391168
osaChr4	31801934	32276952	taechr2A	714207296	721729682
osaChr5	16289244	20198598	taechr1D	311355504	350946796
osaChr5	16289244	26566642	taechr1B	421089323	600972780
osaChr5	18406480	25362761	taechr1A	425680688	518667158
osaChr5	21963774	24775631	taechr3D	427631218	475124337
osaChr5	23408001	25586620	taechr1D	397053877	427630289
osaChr6	2515760	3000424	taechr7A	61433879	76189185
osaChr6	2631869	3000424	taechr7B	2749130	12180662
osaChr6	2695460	3000424	taechr7D	63325536	69644228
osaChr6	3219079	3657130	taechr7B	24058122	33805838
osaChr6	3219079	3776566	taechr7A	81101235	88989812
osaChr6	3219079	3776566	taechr7D	77396593	87481357
osaChr6	24348623	25242965	taechr7B	532275520	546254856
osaChr6	27622464	28371712	taechr7D	564530474	578497353
osaChr6	27656847	28371712	taechr7A	649801152	669780665
osaChr6	28401731	28974576	taechr7A	625635577	647307613
osaChr6	28977492	30162653	taechr7B	549349552	585499460
osaChr6	29208086	30162653	taechr7A	591552345	616750237
osaChr6	29383237	30162653	taechr7D	516971551	533762411
osaChr7	3830511	5077621	taechr5D	494815191	503196616
osaChr7	19762405	26967050	taechr2B	138963889	255580513
osaChr7	22695954	27124845	taechr2D	82332575	163022856
osaChr9	8537185	10340697	taechr5A	380164914	386699373
osaChr9	8537185	10340697	taechr5B	326886928	335203023
osaChr9	8537185	10410703	taechr5D	287783772	294292217
taechr1A	1144333	2441540	taechr1D	2066324	2720977
taechr1A	2382776	3777238	taechr1B	1717239	4843762
taechr1A	2550647	16301987	taechr1B	3574035	22111810
taechr1A	3677964	49973452	taechr1D	2430278	50917012
taechr1A	4497200	6345966	taechr1B	5696043	6849562
taechr1A	4502605	11262583	taechr1D	3966078	9738442
taechr1A	5496528	6439101	taechr1B	5759562	6693268
taechr1A	7657145	11644753	taechr1B	8663173	14187961
taechr1A	8331822	9556916	taechr1B	9592944	10007497
taechr1A	8628133	9548078	taechr1D	7055141	7872465
taechr1A	12249766	18300887	taechr1D	10515553	17021437
taechr1A	16445769	21254031	taechr1B	24258498	29828490
taechr1A	96438028	100418988	taechr1B	129175867	136927905
taechr1A	96438028	100418988	taechr1D	79049247	83915782
taechr1A	288510416	300944609	taechr1B	321875248	331364024
taechr1A	298034053	300944609	taechr1D	246679438	249406664
taechr1A	417387137	451852798	taechr1D	322380058	350948868
taechr1A	425255500	535447323	taechr1B	442622871	596040340
taechr1A	494320362	535447323	taechr1D	396888523	439307498
taechr1A	539425583	552217958	taechr1B	603091105	633353345
taechr1A	539425583	554307414	taechr1D	443427612	462478828
taechr1A	554524893	594002067	taechr1D	462717694	495424774
taechr1A	579827545	588098950	taechr1B	672955945	680934660
taechr1B	1198799	1812046	taechr1D	2066324	2720977
taechr1B	5696043	7947965	taechr1D	3115248	5135364
taechr1B	5949667	21806308	taechr1D	3148456	15520550
taechr1B	8658494	12976118	taechr1D	6547770	9664889
taechr1B	8663173	14187961	taechr1D	6331893	9863394
taechr1B	9489888	10076049	taechr1D	7204336	7587977
taechr1B	12346287	13191220	taechr1D	8605145	9484997
taechr1B	13235247	15713937	taechrUn	2362364	3920677
taechr1B	15744865	22048771	taechr1D	10715309	15340461
taechr1B	16214960	17251768	taechr1B	22161620	23980388
taechr1B	24143624	29828490	taechr1D	15293910	19810743
taechr1B	31832229	72247251	taechr1D	19341296	50720259
taechr1B	83206061	148900176	taechr1D	52358164	95562050
taechr1B	328988405	332269602	taechr1D	245195205	249406664
taechr1B	532065076	633353345	taechr1D	397053877	461144397
taechr1B	634145600	671260595	taechr1D	461379270	482993572
taechr1B	673156941	689203593	taechr1D	483107512	495424774
taechr1B	677378807	681792168	taechr1D	486755102	490307165
taechr2A	249837	2760115	taechr2B	7771483	11090064
taechr2A	396124	13036991	taechr2D	31254	12579607
taechr2A	500410	2885432	taechr2B	8668319	10862521
taechr2A	1588670	2885432	taechr2D	2357775	4104419
taechr2A	1640825	2877842	taechr2D	2238178	4113563
taechr2A	1871479	3630902	taechrUn	15479442	15982966
taechr2A	2637762	2990362	taechr2B	7428456	8569381
taechr2A	7513301	14533746	taechr2B	11538201	23020325
taechr2A	7513301	24571939	taechr2B	11224865	37016949
taechr2A	12981652	14577565	taechr2B	18659190	21657269
taechr2A	13134946	14683464	taechr2B	20143789	22785668
taechr2A	14676530	44098174	taechr2D	12619687	39399877
taechr2A	14702452	25029805	taechr2D	12631062	23490821
taechr2A	18297511	20933837	taechr2B	28451437	31504621
taechr2A	18584592	19126659	taechr2B	29108660	29993412
taechr2A	26371659	79443007	taechr2B	39417788	123102031
taechr2A	30155277	36235633	taechr2B	45672582	54787270
taechr2A	43483344	66331848	taechr2D	40849918	68567365
taechr2A	605799664	759101758	taechr2B	543189809	772334317
taechr2A	605799664	759101758	taechr2D	461301196	629460276
taechr2A	753463914	757918562	taechr2B	763448661	769048180
taechr2A	761249345	766469685	taechr2B	794045721	800125814
taechr2A	761304434	763249810	taechr2D	636097871	637904645
taechr2A	761304434	763282969	taechr2B	794250618	796600632
taechr2A	761541240	765056599	taechr2B	795642679	798583449
taechr2A	761774697	771773124	taechr2D	637338174	645959221
taechr2A	775936124	777362078	taechr2D	650831742	651700890
taechr2A	775936124	780778433	taechr2B	776429060	781539871
taechr2B	4882497	10869126	taechr2D	370037	6597539
taechr2B	5370563	10862521	taechr2D	386164	6424151
taechr2B	8270040	9105804	taechrUn	15417949	15823777
taechr2B	11176298	20147935	taechr2D	8377694	12628065
taechr2B	13418381	20153549	taechr2D	10140058	12623828
taechr2B	19393906	20076870	taechr2B	20364422	22785668
taechr2B	23113724	35396358	taechr2D	12686195	22206640
taechr2B	29108660	29993412	taechr2D	17310691	17832147
taechr2B	36839137	39372603	taechr2D	22428544	23422500
taechr2B	36844664	39342320	taechr2D	22508389	23417753
taechr2B	38420380	67734034	taechr2D	22785705	38799159
taechr2B	43156788	52340298	taechr2D	27276293	32036473
taechr2B	67915273	104052481	taechr2D	43252940	69028365
taechr2B	128374212	224655926	taechr2D	79383757	163020415
taechr2B	391493019	474858516	taechr2D	323561275	400513508
taechr2B	475126358	779537289	taechr2D	401112586	635514241
taechr2B	693053591	697152252	taechr2D	575179647	579521619
taechr2B	779832820	781542048	taechr2D	650831742	651716807
taechr2B	787955896	793529071	taechr2D	643266401	647839589
taechr2B	788245351	790230076	taechr2D	645722591	646497714
taechr2B	793577867	799048939	taechr2D	635593374	639748316
taechr2B	793905720	795426883	taechr2D	636372277	637529301
taechr2D	2458256	2818539	taechrUn	15794720	15969945
taechr2D	597845186	598376631	taechr2D	641893270	642254701
taechr2D	637304390	637381194	taechrUn	233520957	234397967
taechr3A	6792010	9286332	taechr3D	325619	1922686
taechr3A	9521428	12177273	taechr3D	3978768	5815759
taechr3A	9730086	11641350	taechr3D	3978768	5863543
taechr3A	18968536	25998166	taechr3D	11325217	17843637
taechr3A	19179016	25911590	taechr3B	16035816	25417913
taechr3A	25920864	51476069	taechr3D	17591489	40013759
taechr3A	26140557	51476069	taechr3B	29378551	63414637
taechr3A	31948379	40940152	taechr3D	22280951	30060285
taechr3A	36299883	43013129	taechr3B	43819109	53472275
taechr3A	41238477	43286618	taechr3B	51244017	53349461
taechr3A	52347273	107757335	taechr3D	40251542	91683040
taechr3A	52347273	67308484	taechr3B	63468035	92125885
taechr3A	73512378	107757335	taechr3B	104970381	141135108
taechr3A	567975467	672870125	taechr3B	561970511	711641829
taechr3A	567975467	672870125	taechr3D	429723986	537558409
taechr3A	673439376	716599695	taechr3D	537908950	581514516
taechr3A	673439376	716807768	taechr3B	712564031	777654691
taechr3A	716878200	726836857	taechr3B	784722309	799288500
taechr3A	716878200	750712862	taechr3D	587534444	614368974
taechr3A	719353611	725599301	taechr3D	589417106	594638944
taechr3A	721240418	722439476	taechr3B	790783251	793062881
taechr3A	726238793	744445665	taechr3B	801230119	822201151
taechr3A	726511441	732302999	taechr3B	803314404	809613422
taechr3B	6956995	11603437	taechr3D	6424580	9293047
taechr3B	13506110	25136365	taechr3D	9416257	17440442
taechr3B	13825093	18568459	taechr3D	9619733	12820367
taechr3B	37970741	92125885	taechr3D	21792841	58296772
taechr3B	50654142	55741632	taechr3D	29789480	32272759
taechr3B	454714808	756709035	taechr3D	354077753	568089312
taechr3B	754849078	812822996	taechr3D	569466001	605072575
taechr3B	763773026	774948526	taechr3D	573690171	580089816
taechr3B	778341560	779636257	taechr3D	581938486	582881053
taechr3B	797749232	807074101	taechr3D	593997437	599054416
taechr3B	814574304	816180821	taechr3D	605704741	606482583
taechr3B	814611632	822217809	taechr3D	605330582	610359820
taechr3B	814885733	820428620	taechr3D	605330582	609590719
taechr3B	822668181	825859744	taechr3D	613357956	615475387
taechr4A	17759153	18743008	taechr5D	3869802	5103878
taechr4A	469512053	489890410	taechr4B	130223473	149939206
taechr4A	527902676	581201376	taechr4D	20081626	66296649
taechr4A	527902676	600913370	taechr4B	4718152	96880799
taechr4A	581269934	603649232	taechr4D	1197681	19688976
taechr4A	599842114	603409792	taechr4D	1348408	4107996
taechr4A	601309778	603482257	taechr4B	1696842	4955090
taechr4A	602106384	603390505	taechr4B	1753149	3897850
taechr4A	603666065	604775106	taechr5D	559915710	561573139
taechr4A	603666065	611935806	taechr5B	704073572	711268958
taechr4A	605135239	608272622	taechr5B	705981046	710210828
taechr4A	608043459	609183530	taechr5D	563120954	564588466
taechr4A	612056956	617951208	taechr5B	693011078	701460380
taechr4A	613422806	614200938	taechr5D	555446470	556377974
taechr4A	613543124	617951208	taechr5D	549849396	556424146
taechr4A	613581283	616612998	taechr5B	694692415	700237592
taechr4A	613697285	616791547	taechr5D	552049624	555027751
taechr4A	618102636	620081631	taechr5B	691129477	692938996
taechr4A	618121544	621429957	taechr5D	547451611	549807205
taechr4A	624270058	641577250	taechr5B	669687516	686935350
taechr4A	642186330	672732551	taechr7A	37354370	60057970
taechr4A	642186330	677122406	taechr7D	38005684	59169928
taechr4A	665605713	674942858	taechr7D	51442999	58494688
taechr4A	666980143	668110348	taechr7D	52695202	53345771
taechr4A	672732306	677731991	taechr7A	60366132	64257037
taechr4A	711778749	730114199	taechr7A	8774656	22668592
taechr4A	711778749	741479512	taechr7D	2343513	21939981
taechr4A	713502645	715559495	taechr7D	17664086	19053785
taechr4A	714731698	716955551	taechr7A	16596580	18203871
taechr4A	714917005	718030723	taechr7A	16019771	18573768
taechr4A	715507079	719094727	taechr7D	15780811	18220762
taechr4A	718751711	718938590	taechr7A	14918298	15284514
taechr4A	722297019	728511279	taechr7A	8996265	13977943
taechr4A	725860155	728458756	taechr7D	10035556	12126900
taechr4A	726962094	735007260	taechr7D	5456323	11315516
taechr4A	728344348	729478225	taechr4A	729532608	730358143
taechr4A	728442353	730004464	taechr7D	8818608	11068027
taechr4A	728498681	729881826	taechr7A	8774656	10169958
taechr4A	729236778	735096169	taechr7A	6872935	10169958
taechr4A	730785364	734734889	taechr7A	6924053	9413168
taechr4A	734384798	736887841	taechr7D	5444625	5797900
taechr4A	734445396	735561637	taechr4A	735689734	736693535
taechr4A	736724902	741046587	taechr7A	2742421	7328538
taechr4A	736755572	739867409	taechr7D	3783175	5449610
taechr4A	737155019	740063268	taechr7A	2999763	6776212
taechr4A	739595683	739834122	taechr4A	742011997	742271664
taechr4A	739595683	740894037	taechr4A	741410922	742278356
taechr4A	739605514	741412843	taechr7A	2798509	3850869
taechr4A	739627540	742161218	taechr7A	2092701	3802967
taechr4A	739642850	742290286	taechr7D	2353898	3765219
taechr4A	739680729	740274401	taechr4A	740307129	741046587
taechr4A	740015482	742161218	taechr7D	2353898	4010776
taechr4A	740269315	742290286	taechr7A	1992593	3626870
taechr4A	740865584	744525004	taechr7A	250565	3383784
taechr4A	741423520	744032330	taechr7A	331413	3802967
taechr4A	741434773	742290286	taechr7A	1243671	3012901
taechr4A	741794959	744525004	taechr7D	242065	2611826
taechr4A	742056593	744276074	taechr7D	365927	2359909
taechr4A	743181826	744042166	taechr7D	1125501	1711943
taechr4B	230189	32261128	taechr4D	459757	19688976
taechr4B	1243148	4526800	taechr4D	628287	4139840
taechr4B	32278169	149939206	taechr4D	20081626	106417164
taechr4B	612855666	656828454	taechr5A	663160220	693642408
taechr5A	638578	27517478	taechr5B	210112	29339976
taechr5A	14844320	65012439	taechr5D	21462272	72591184
taechr5A	28228020	47128390	taechr5B	33555852	63851024
taechr5A	32664025	33181495	taechr5D	42905033	43321658
taechr5A	67319042	92446907	taechr5B	79346471	103474630
taechr5A	67319042	92446907	taechr5D	72616378	97278860
taechr5A	106854894	159535643	taechr5B	113805093	146367937
taechr5A	106854894	159535643	taechr5D	104397473	134919112
taechr5A	115622994	118253964	taechr5D	109534120	111612491
taechr5A	310729034	390244439	taechr5B	259563375	338967438
taechr5A	327907797	388643415	taechr5D	243807176	295074900
taechr5A	431743656	658677430	taechr5B	386664608	669677818
taechr5A	448291262	547117912	taechr5D	348161142	432033786
taechr5A	547325708	631521956	taechr5D	432507969	503196616
taechr5A	547643749	551054248	taechr5D	433015138	436802056
taechr5A	625684198	626288078	taechr5B	622510292	626864234
taechr5A	625715442	626288078	taechr5D	500974485	501450058
taechr5A	631530759	658677430	taechr5D	503429818	530432479
taechr5B	6217631	7026614	taechr5D	4248045	6098233
taechr5B	6497495	13716973	taechr5D	6353951	14977696
taechr5B	15254944	29339976	taechr5D	21216289	38726233
taechr5B	33555852	63851024	taechr5D	40182723	58686230
taechr5B	88858904	158561293	taechr5D	80299534	142521322
taechr5B	121660681	122851372	taechr5D	109807905	111612491
taechr5B	276899778	382316241	taechr5D	243807176	328925032
taechr5B	408344907	523744199	taechr5D	348161142	432082991
taechr5B	488125651	494296623	taechr5D	406959391	411785684
taechr5B	525447465	631957188	taechr5D	432781671	503196616
taechr5B	527052388	528573604	taechr5D	433016796	435252477
taechr5B	618126815	626666011	taechr5D	498672334	502652906
taechr5B	632125278	692785587	taechr5D	503429818	548629223
taechr5B	661831696	665940337	taechr5D	526447653	528804622
taechr5B	693011078	695790813	taechr5D	558946543	560503654
taechr5B	694177511	699999022	taechr5D	552049624	556377974
taechr5B	694202933	700336202	taechr5D	550184040	556424146
taechr5B	695967426	699282545	taechr5D	551467456	554375179
taechr5B	704088258	705321545	taechr5D	557504352	558873970
taechr5B	705518665	707957147	taechr5D	563120954	565202650
taechr5B	708444192	710965476	taechr5D	555425310	557335460
taechr5B	710325045	713017888	taechr5D	559978343	562835432
taechr5B	711152492	711832617	taechr5D	560495680	561957704
taechr5B	711267844	713017888	taechr7B	32906	1483396
taechr5B	711308515	712856872	taechr7B	261171	1331921
taechr5D	561571961	562835432	taechr7B	32906	1438038
taechr6A	56821	28425363	taechr6B	2659659	49760981
taechr6A	103455	24075799	taechr6D	751829	26256730
taechr6A	955213	4773630	taechr6B	4859436	10730775
taechr6A	5648985	9378625	taechr6B	11572059	17063935
taechr6A	5648985	9378625	taechr6D	6314769	9880090
taechr6A	6562757	11500875	taechr6D	6107726	10318056
taechr6A	12472897	13891265	taechr6D	10915770	12364928
taechr6A	12836151	18733552	taechr6D	11407719	18001749
taechr6A	24326123	27294908	taechrUn	93796587	97112312
taechr6A	27772053	31025503	taechr6D	26350315	28692166
taechr6A	28662526	31036808	taechr6B	49984316	55441564
taechr6A	29471872	31119008	taechr6D	27122327	28328383
taechr6A	29495944	30560669	taechr6B	51912371	53077141
taechr6A	29567265	31046963	taechr6D	27324856	28320702
taechr6A	30455082	51442173	taechr6B	54149431	91214505
taechr6A	59077440	149928351	taechr6B	113445571	214029010
taechr6A	481736977	614854786	taechr6B	516074941	716324203
taechr6A	498525597	616250977	taechr6D	355854355	471569136
taechr6A	608709536	610661368	taechr6B	704187356	707917388
taechr6A	609573316	610643128	taechr6D	462854967	464117831
taechr6A	611563491	614005724	taechr6B	710001532	715080043
taechr6B	111505	700255	taechr6D	2292106	2833094
taechr6B	2659659	3873462	taechr6B	4160681	5808819
taechr6B	3623217	5793270	taechr6D	602989	2336729
taechr6B	6002323	42512421	taechr6D	2831900	26256730
taechr6B	12676224	21423285	taechr6D	7557825	11785214
taechr6B	22715542	28980315	taechr6D	11258097	16503645
taechr6B	42746046	47989562	taechrUn	93796587	97112312
taechr6B	46762447	47282575	taechrUn	95763201	96305498
taechr6B	48551283	52361368	taechr6D	26350315	28305178
taechr6B	51732081	52361368	taechr6D	27860028	28328599
taechr6B	77613516	78594856	taechrUn	112294209	113110673
taechr6B	536811349	717037404	taechr6D	355854355	470291665
taechr6B	703866920	708073933	taechr6D	461460353	464347609
taechr6B	705561741	705636966	taechr6B	705787763	706344083
taechr6B	709532241	715225891	taechr6D	465067877	468851218
taechr6B	716604124	718981182	taechr6D	471906791	473517451
taechr7A	242359	59792796	taechr7D	207994	56056820
taechr7A	631804	3783131	taechr7D	1235034	3688849
taechr7A	658226	3618687	taechr7D	1545803	3846376
taechr7A	1982279	3626870	taechr7D	2343513	3765219
taechr7A	2826625	3850869	taechr7D	2408139	3565082
taechr7A	6132433	11803811	taechr7D	4995325	12389410
taechr7A	13626379	17812764	taechr7D	13717950	18220762
taechr7A	19899016	20049807	taechrUn	50622207	51244758
taechr7A	60507499	189307487	taechr7D	55931406	182346185
taechr7A	62176151	65545051	taechr7D	57539727	61180192
taechr7A	63912234	189339028	taechr7B	1939223	150543103
taechr7A	65558632	68901984	taechr7B	3340904	6034764
taechr7A	514713707	548040806	taechr7D	447757504	480437202
taechr7A	577200994	681580685	taechr7D	507244593	589858890
taechr7A	577200994	681943232	taechr7B	535688051	666638510
taechr7A	627157981	635052856	taechr7B	588861892	594065200
taechr7A	627231734	636128118	taechr7D	545619105	550464393
taechr7A	660463858	665000333	taechr7B	628451551	636940671
taechr7A	681733087	722020350	taechr7D	591249783	626439577
taechr7A	688191414	700941269	taechr7B	672660138	697615860
taechr7A	696336044	701156682	taechr7D	603650244	611168728
taechr7A	699766095	715772118	taechr7B	696362711	716725628
taechr7A	700107918	700941269	taechr7B	693319171	695910907
taechr7A	712360906	718343861	taechr7D	618377940	623359598
taechr7A	715688852	732090195	taechr7B	716973887	742591716
taechr7A	716232828	717399912	taechr7B	717528256	719097532
taechr7A	722269032	727221872	taechr7D	626798296	631459331
taechr7A	727230905	736692766	taechr7D	631684915	638668735
taechr7A	732586985	735157081	taechr7B	747170749	750570709
taechr7A	732798009	734918373	taechr7B	748341969	750606183
taechr7A	733340248	736400060	taechr7D	631916876	633596641
taechr7A	734287495	736565875	taechr7B	743298942	745001616
taechr7A	734538573	736467766	taechr7B	743445860	746098088
taechr7B	2098559	154819493	taechr7D	60019916	184997945
taechr7B	4005015	17666854	taechr7D	63639888	74452754
taechr7B	409219862	666555012	taechr7D	399832815	591205140
taechr7B	623504303	632966754	taechr7D	568185034	574290997
taechr7B	672660138	695502309	taechr7D	595078889	610652625
taechr7B	687581406	698025928	taechr7D	603823884	610697140
taechr7B	693247843	696192028	taechr7D	607596939	610215618
taechr7B	696362711	716264796	taechr7D	607546290	620492965
taechr7B	698125392	699194649	taechr7D	607543051	608209122
taechr7B	716957346	733815258	taechr7D	619874929	631428465
taechr7B	733759092	742445593	taechr7D	634184797	638668735
taechr7B	743298942	747288095	taechr7D	631796473	633206027
taechr7B	747399759	750570709	taechr7D	632443128	633875453
taechr7D	19404885	19744215	taechrUn	50639793	51244758
taechrUn	243699030	251171349	taechrUn	251271993	256323825
taechrUn	289483222	292181009	taechrUn	293811912	296681395
