# Supplementary material for: Systematic Analysis of NB-ARC Gene Family in Rice and Functional Characterization of GNP12
Source: Front Genet. 2022 Jun 16;13:887217. doi: 10.3389/fgene.2022.887217 (PMC9244165; doi:10.3389/fgene.2022.887217)
Supplement: Supplementary file 3 [file Table6.xlsx]

## Sheet: Sheet1
Supplementary Table 6 Expression in tissues
NAME	Anther	Callus	Leaf	Panicle	Pistil	Root	Seed	Shoot
LOC_Os01g02250	0.008517	0	0	0	0.021269	0.153586	0.021269	0.021269
LOC_Os01g02280	0.002216	0.0091	0.019097	0.458158	0.111939	0.300255	0.231617	0.013982
LOC_Os01g05600	0	0.258168	0.050634	0.242055	0.151866	0.659452	0.047852	0.044024
LOC_Os01g05620	0.028125	1.01753	0.30573	0.945949	0.207039	3.28734	0.324135	0.02968
LOC_Os01g20720	0.03217	0.668906	0.417273	0.249732	0.074788	3.72762	0.057995	0.040773
LOC_Os01g21240	0.078704	0.325256	0.87951	0.71892	0.098311	0.176038	0.540272	0.225957
LOC_Os01g23380	0.276849	4.28449	4.42836	1.60758	2.12094	9.96047	0.769788	0.990684
LOC_Os01g24820	0.276849	4.28449	4.42836	1.60758	2.12094	9.96047	0.769788	0.990684
LOC_Os01g25720	0.06455	0.378927	8.81433	6.24387	0.646346	6.00603	0.511954	2.4411
LOC_Os01g25740	0.007775	1.12917	4.18917	1.35964	0.41905	4.30637	0.197143	0.989879
LOC_Os01g25760	0.050301	0.368258	0.103924	0.523433	0.127763	1.90877	0.207945	0.030293
LOC_Os01g33684	0.189944	6.29586	5.21608	3.32729	1.1723	1.23064	1.0191	0.657701
LOC_Os01g36640	0.868127	2.63177	4.87008	8.32916	2.78941	6.54099	3.51906	0.556111
LOC_Os01g41890	0.192161	1.55843	0.498154	1.07124	0.914378	0.585633	0.994915	0.044082
LOC_Os01g57270	0.185981	0.711905	0.460859	0.633831	0.14442	6.99959	0.460673	0.141987
LOC_Os01g57870	0.264532	1.58871	3.74501	1.89716	1.69241	3.95746	1.16213	3.01515
LOC_Os01g58510	0.171356	0.263192	0.920986	0.49163	2.12525	1.48357	0.33018	0.683003
LOC_Os06g47800	0.069596	0.032533	0.562537	0.602318	0.691557	3.88146	0.43451	1.18983
LOC_Os06g45690	0.042224	1.8594	0.627848	1.84711	0.26748	1.99659	0.531781	0.151824
LOC_Os06g41690	0.167124	0.031519	0.120938	0.515909	0.322214	0.145047	0.263364	0.023154
LOC_Os06g41670	0.171965	0.169443	0.032765	0.23793	0.020932	2.72886	0.040673	0.091605
LOC_Os06g41660	0.424277	1.67512	3.77307	3.60173	0.748205	3.52467	0.60328	0.401199
LOC_Os06g41640	0.053023	0.494898	1.33858	0.849867	0.436985	1.96039	1.13564	0.130539
LOC_Os06g33360	0.033518	0.077529	0.027737	0.110277	0.117381	0.213156	0.089042	0.014257
LOC_Os06g22460	0.016167	0.007097	0.007097	0.007097	0.016167	0.084229	0.084229	0.016167
LOC_Os05g40150	0.186776	0.599979	0.918812	1.57181	0.136264	5.23229	1.43558	0.011871
LOC_Os05g34230	0.894064	4.96449	8.37847	5.29947	7.58647	6.22026	2.08984	0.836004
LOC_Os05g34220	0.137616	3.69689	6.65574	2.02398	2.26418	9.43131	1.01564	0.754979
LOC_Os05g31550	0.001437	0.065928	0.014623	0.007914	0.041315	1.95765	0.096278	0.024087
LOC_Os05g30220	0.118369	1.41171	9.02257	10.6661	1.1124	1.26354	1.86228	0.874575
LOC_Os04g53050	0.00802	0.368095	0.269862	0.915691	0.152119	0.420454	0.785946	0.086136
LOC_Os04g53040	0.381115	0.013902	0.048727	0.741399	0.092382	0.067013	0.283865	0.006842
LOC_Os04g46300	0.079036	0.846002	0.458155	0.285792	0.970871	0.683195	0.234161	0.120748
LOC_Os04g43440	0.035721	1.11238	0.941145	0.377318	0.153468	4.23383	0.678079	0.194867
LOC_Os04g30610	0	0.017365	0.017935	0.017935	0	0.032401	0.059566	0
LOC_Os04g30530	0.204046	0.990041	0.110898	1.26281	0.188754	1.59639	0.815062	0.230099
LOC_Os04g25900	0.608019	0.019658	0.024364	1.02032	0.019023	3.29772	0.021017	0.013899
LOC_Os01g71114	0.401027	4.58556	4.49198	9.59048	3.05754	8.803	2.19534	0.846493
LOC_Os01g72390	0	0	0.004977	0	0	0	0.028103	0
LOC_Os01g72680	0.062212	0	0.080846	0.030907	0.042923	0.367367	0.032374	0.036238
LOC_Os02g02670	0.201586	3.59923	1.65272	4.87128	1.32769	1.56687	0.457919	0.131762
LOC_Os02g09790	0.081198	0.584691	0.028715	1.02542	0.070628	0.990681	0.718104	0.287407
LOC_Os02g16060	0.633702	0.092503	2.49108	0.012515	0.028997	0.117099	0.01531	0.19129
LOC_Os02g16270	0.491022	1.02709	7.09769	0.185775	0.013278	2.18372	0.124029	0.571118
LOC_Os02g16330	0.005733	0	0	0.046513	0.00787	2.03263	0.039524	0
LOC_Os02g17304	0.106908	12.5262	4.94196	4.55057	1.33378	6.19535	1.09254	0.55063
LOC_Os02g18000	0.081503	2.29071	3.29578	0.480325	0.125358	1.10771	1.44547	0.083183
LOC_Os02g18070	0.007828	0.011212	13.6343	0.054588	0.041388	0.094845	0.208408	0.109863
LOC_Os02g18140	0.02537	0.219222	0.906241	0.482042	0.095835	0.326804	0.256343	0.050957
LOC_Os02g19750	0	0.380331	0	0.022065	0.044523	0.009517	0.033452	0.044523
LOC_Os02g19890	0.1443	1.02353	3.1528	4.7006	0.726207	4.68457	1.79981	0.266966
LOC_Os02g25900	54.2351	3.3538	9.13251	66.8298	9.20016	36.4933	6.09364	3.94621
LOC_Os02g27680	0	0	0	0	0	0	0	0
LOC_Os02g30150	0.039827	0.467003	0.519736	0.820166	0.24556	0.162782	0.261871	0.009989
LOC_Os02g35210	0.024104	1.13077	1.36381	0.911699	0.086957	0.663556	0.296317	0.030681
LOC_Os03g10900	0.585871	0.596094	0.30945	1.14334	1.99369	0.927883	0.18686	0.253034
LOC_Os03g10910	0.10191	0.147837	0.147837	0.146766	0.7452	1.81192	0.011937	0.048488
LOC_Os03g14900	1.55108	9.97768	6.65502	5.53009	23.5714	0.010857	4.32832	4.42909
LOC_Os03g20840	0.017441	1.62653	0.586914	0.397411	0.904805	3.56689	0.504534	0.110714
LOC_Os03g36920	0.051767	0.574159	0.048064	0.712782	0.228863	0.307724	0.726398	0.024761
LOC_Os03g38250	0.172285	0.063433	0.182838	0.440645	0.606336	0.132317	0.022565	0.02339
LOC_Os03g40194	0.008891	2.61452	1.15229	0.709844	0.023532	12.0904	0.383051	0.062634
LOC_Os03g46550	0.437731	4.27142	3.86778	3.01813	2.92323	1.59878	1.9886	2.16414
LOC_Os03g48320	0.145063	1.33289	0.461433	1.652	1.51363	1.53644	0.528903	0.172287
LOC_Os03g48370	0.273105	0.43243	1.57852	1.50051	1.65657	6.82673	0.740481	0.493696
LOC_Os03g50150	0.256759	0.738942	0.374623	1.48647	0.44673	1.64099	0.870267	0.031738
LOC_Os03g63150	0.044446	0.321103	0.137276	2.78446	0.309427	1.81404	0.258884	2.14506
LOC_Os03g63200	0.037861	1.33764	0.397069	0.528553	0.062313	0.96986	0.289842	0.527977
LOC_Os03g63240	0.119965	2.79735	0.022183	1.46749	0.43163	0.603516	0.050638	0.027392
LOC_Os04g02030	0.009229	0	0.164431	0.021241	0.008874	4.04318	0.011351	0.337672
LOC_Os04g02110	0.442895	7.079	4.02297	3.89105	1.43743	3.27333	3.1611	0.713712
LOC_Os04g11430	0.012716	0.074132	0.050333	0.173697	0.254241	0.119917	0.054437	0.018719
LOC_Os04g21890	0.01234	0.400525	0.5464	0.471028	0.16247	3.50142	0.313141	0.046921
LOC_Os04g24700	0.114521	0.049646	0.049646	0.049646	0.114521	0.609325	0.504983	0.052656
LOC_Os04g30660	0.01069	0	0	0	0.01069	0.038798	0	0
LOC_Os04g30690	0	0	0	0	0	0.007178	0	0
LOC_Os04g30930	0.062223	0.249336	1.32218	0.839991	0.413992	1.22376	0.83723	0.125194
LOC_Os04g39460	0.061904	0.322133	0.605639	0.304108	0.60731	1.94396	0.189904	0.418878
LOC_Os04g41370	0.021965	0.295348	0.138188	0.254817	0.309951	0.287291	0.098637	0.355851
LOC_Os04g43340	0.160157	0.962384	2.70392	0.597115	1.40751	5.98421	0.696465	0.515202
LOC_Os04g53120	1.87732	1.09511	10.0044	0.536541	0.218791	0.122412	0.435005	0.536951
LOC_Os04g53160	0.093375	0.961794	1.18285	1.23002	0.649769	3.2289	0.581188	0.089562
LOC_Os04g53496	0.114365	0.298738	3.4196	2.88645	2.65404	1.56295	0.555462	0.238129
LOC_Os05g12770	0.111365	0.022164	0.111707	0.01346	0.111365	0.021006	0	0.111365
LOC_Os05g16200	0.041645	0	0	0.024532	0.019145	0.442179	0.442179	0.013274
LOC_Os05g23990	0.053203	1.89987	4.21369	2.31825	0.54087	2.68714	0.572186	0.154212
LOC_Os05g41290	0.472703	1.10275	0.78526	2.69947	0.273964	1.94202	1.02641	0.113553
LOC_Os06g03500	0.011364	0.658894	0.031246	0.142212	0.166362	6.61242	0.041463	0.021678
LOC_Os06g06380	0.128381	1.92363	2.67825	3.6509	0.969555	2.01365	1.34147	0.119759
LOC_Os06g06400	0.036553	1.0445	0.384218	0.834671	0.25654	1.27778	0.382361	0.235445
LOC_Os06g06850	0.025296	0.541126	0.172405	0.331366	0.146346	1.90233	0.032448	0.013113
LOC_Os06g06860	0.209015	0.78799	0.032924	0.028738	0.259241	1.23625	0.087139	0.032282
LOC_Os06g16790	0	0.443912	0.008902	0.008902	0	0.043933	0.043933	0
LOC_Os06g17880	0.058251	0.755115	0.777404	0.551379	0.348262	0.516172	0.607102	0.118243
LOC_Os06g20050	0.084022	1.03372	0.058158	0.67667	0.257207	1.73202	0.526028	0.10219
LOC_Os06g49380	0.193998	1.76409	0.73126	3.37305	0.563169	4.95088	1.32288	0.251899
LOC_Os06g49390	0.077455	0.097688	0	0.559804	0.190295	1.58561	0.753382	0.111261
LOC_Os07g04900	0.020971	0.09174	0	0.094965	0.141181	0.061212	0.033377	0.06177
LOC_Os07g08890	0.153482	1.94251	0.579632	1.97368	0.679287	1.00877	1.64768	0.109925
LOC_Os07g17230	0.354313	0.439217	1.44676	2.80967	0.610889	1.45596	1.15234	0.170902
LOC_Os07g17250	0.251739	0.299894	13.109	3.37807	3.77498	8.94932	0.76061	1.96484
LOC_Os07g19320	0.042495	0	0	0.039866	0	8.68765	0	0.014635
LOC_Os07g27370	0.397473	0.129816	0.129816	0.129816	0.000895	0.290939	0.075234	0.046853
LOC_Os11g10610	0.007459	0	0.043393	0	0	0	0	0
LOC_Os11g10550	0.076672	1.52982	1.37277	1.90676	0.361179	2.30717	0.869107	0.560829
LOC_Os10g33440	0.348538	0.303278	0.188421	0.770765	0.409173	11.9754	0.384554	0.112149
LOC_Os10g22484	0.329891	5.31659	6.43152	5.26391	2.22412	6.34088	2.9834	0.968948
LOC_Os10g10360	0.180448	2.1132	1.62726	2.7398	0.473467	3.39901	0.638193	0.521992
LOC_Os10g07574	0	0.044877	0.015297	0.008391	0.156784	0.248341	0.010829	0
LOC_Os09g19280	0.046994	0.073939	10.9474	0.271398	0.147855	0.5168	0.451268	0.33679
LOC_Os09g14450	0.307911	0.815066	4.79021	2.3832	0.684842	3.917	1.14566	0.345494
LOC_Os09g14410	0.122576	0.958048	7.15697	1.6753	0.77394	5.62589	0.660793	0.647962
LOC_Os09g14100	0.124127	0.487255	0.127202	0.015397	0.028198	28.3514	0.079357	0.054871
LOC_Os09g14060	0.008565	0	0	0	0.008565	0.360603	0.360603	0.005286
LOC_Os09g09750	0.001907	0	0	0	0.023807	0	0	0.007964
LOC_Os09g09490	0.165202	1.13942	2.43293	1.60991	0.132781	0.626199	0.659661	0.215491
LOC_Os08g43050	0.025994	0.083668	0.60367	0.400694	0.101936	2.88514	0.443365	0.065439
LOC_Os08g43010	0.060951	4.86314	5.42563	1.25406	0.44039	1.47163	0.839094	0.385953
LOC_Os08g32880	0.838564	2.42093	3.91424	7.26976	1.17482	22.8778	3.26365	0.261432
LOC_Os08g31780	0.271009	5.02162	5.00673	3.31782	0.712932	4.26524	1.02603	0.497495
LOC_Os08g30660	0.001094	0	0	0	0.062424	0.057627	0.057627	0.019718
LOC_Os08g29854	0.223463	4.4617	0.334069	3.99958	0.935774	3.71592	0.977663	0.144764
LOC_Os08g19980	0.428075	6.07893	1.81006	4.27193	2.32724	1.04994	1.11039	0.629656
LOC_Os08g16460	0	0	0	0.030466	0	0	0.042769	0.00672
LOC_Os08g15880	0.046443	0	0.018801	0.018801	0	0.321945	0.321945	0
LOC_Os08g10430	0.263508	1.22768	4.33938	3.00299	1.33791	5.69542	1.40143	0.344829
LOC_Os08g10260	0.034655	0.472187	3.28926	3.98404	0.186528	0.696093	0.498804	0.288941
LOC_Os08g09430	0.330147	0.108451	0.078679	0.15208	1.34655	0.360161	0.09584	0.01458
LOC_Os08g09110	0.022142	0.089949	9.17953	0.687431	0.019435	0.018086	0.012072	3.78651
LOC_Os08g07380	0.006442	0.003101	0.887997	0.047227	0.022504	4.13661	0.121563	0.063043
LOC_Os08g07340	0.014801	0.019218	0.192849	0.057776	0.011102	0.582835	0.002676	0.011102
LOC_Os08g05800	0.010082	0.023987	0.007946	0.11831	0	4.89701	0.008498	0.017582
LOC_Os07g40810	0.023449	0.885819	0.234291	0.610552	0.35245	0.500855	0.254546	0.044579
LOC_Os07g29810	0.069425	2.68146	2.6368	1.16804	0.299752	4.37636	2.50218	0.155769
LOC_Os07g29820	0.124253	2.01604	6.82793	2.50853	0.927247	6.2935	1.23987	0.737241
LOC_Os07g33690	0.108793	0.704749	1.31411	0.834816	0.345573	0.514103	0.222464	0.017883
LOC_Os07g33720	0.231269	1.43401	0.330979	0.925319	0.162694	4.0854	0.553637	0.025393
LOC_Os07g33730	0.242652	3.48029	4.42823	2.53369	0.805229	3.83552	3.87801	0.492965
LOC_Os07g33740	0.188283	0.302394	0.725791	0.445558	0.269586	2.91048	0.919616	0.159047
LOC_Os08g07330	0.106027	1.69449	12.4576	4.85159	0.809004	4.48612	0.313521	0.99777
LOC_Os08g07890	0.073506	0.248165	0.699463	1.84601	0.391347	1.67527	1.74553	0.116619
LOC_Os08g07950	0.046272	0	0	0.04132	0.012244	1.27299	0	0.012244
LOC_Os08g14830	0.093788	0.041773	0	0	0.093788	16.5268	16.5268	0
LOC_Os08g10440	0.031296	0.121844	0.541506	0.432146	0.187254	1.57144	0.246354	0.036372
LOC_Os08g20000	0.145728	2.32316	3.17309	2.19552	0.982323	3.30914	1.42337	0.358666
LOC_Os08g28540	0.026531	0	0	0.29091	0.017475	0.063195	0.063195	0.007355
LOC_Os08g28600	0.272196	0	0	0	0.010344	1.63751	1.63751	0.010344
LOC_Os08g29809	0.117649	0.914668	0.109462	1.62293	1.02216	1.63238	0.126808	0.407314
LOC_Os08g32890	0.026272	0.361564	0.539324	0.357585	0.183307	5.75202	0.41247	0.275561
LOC_Os08g42700	0.339722	3.23427	1.90117	3.81162	0.710605	1.58562	0.841124	0.807752
LOC_Os08g42930	0.08095	0.251803	0.313477	0.400605	0.130843	0.873089	0.16864	0.118758
LOC_Os08g43000	0.07303	0.021767	0.029093	0.111029	0.012115	0.129133	0.129133	0
LOC_Os09g10054	1.41055	0.090934	2.16049	1.05118	0	22.2736	0.39923	3.27224
LOC_Os09g11020	0.008875	0.01819	0.01819	0.020658	0.108672	0	0	0.006864
LOC_Os09g13820	0.083922	0.966846	0.024811	2.48335	0.572865	0.323732	1.03324	0.618104
LOC_Os09g14010	0.001875	0	0	0	0.009836	0.020088	0.020088	0.009836
LOC_Os09g20030	0.406068	7.15094	10.0652	4.10912	3.02181	14.983	2.06841	0.802224
LOC_Os09g20040	0.065428	0.65642	0.375011	1.03896	0.142901	4.08827	0.129015	0.11374
LOC_Os10g03570	0	0.688057	2.31409	0.530454	0.133984	4.44249	0.751412	0.12153
LOC_Os10g04060	0.017646	0.201068	0.483991	0.196551	0.062724	0.173294	0.212125	0.123828
LOC_Os10g04110	0.067088	0.120317	0.061721	0.082267	0.067088	0.222934	0.170165	0.012493
LOC_Os10g07534	0.051941	2.32909	2.57394	2.48524	0.465057	2.95857	1.56096	0.082535
LOC_Os11g10770	0.592268	7.46159	3.23515	2.21889	1.48596	3.74431	2.05731	0.936437
LOC_Os11g11580	0.032737	3.38157	7.62583	2.74423	0.579408	9.18717	0.960876	0.458081
LOC_Os11g11810	0.396095	0.144317	0.649029	0.994457	2.10802	5.78812	0.028408	0.664187
LOC_Os11g11920	0.508707	0	0.008528	0.633147	1.6341	8.2421	0	0.602728
LOC_Os11g13410	0.298959	1.6401	4.75858	3.11379	0.677065	2.07621	1.01768	0.316598
LOC_Os11g13440	0.060526	0	0.338553	0.04002	0.060526	0.079982	0.035212	0.037233
LOC_Os11g13430	0.036951	0.283995	1.41088	1.84687	0.05378	0.518012	0.720343	0.078186
LOC_Os12g17490	0.011539	1.19444	0.72167	0.622438	0.323548	1.01483	0.339256	0.065587
LOC_Os12g17480	1.42871	1.42566	0.246785	0.518538	0.159239	1.07573	0.263755	0.080531
LOC_Os12g17410	0.416671	0.23308	0.237326	0.187278	0.101877	1.75658	0.086006	0.005795
LOC_Os12g17090	0.061696	0.348657	4.8931	9.62038	1.2867	3.52345	2.69799	0.217411
LOC_Os12g10180	0.008735	0.383895	3.83595	1.06293	0.183065	2.87084	0.362907	0.093907
LOC_Os12g09739	0.040095	0.751807	0.242152	1.73279	0.640831	2.43793	0.437633	0.020015
LOC_Os11g47780	0	0.09512	0	0.059791	0	0.673167	0.025328	0.012221
LOC_Os11g46200	0.147325	0.108789	1.5967	1.69963	0.328105	3.20636	1.56287	0.056827
LOC_Os11g46070	0.135844	0.695179	0.974632	2.24819	0.580396	4.22645	1.26979	0.099288
LOC_Os11g45160	0.067343	0.039107	0.218605	0.979429	0.067343	9.01441	0.059873	1.25744
LOC_Os11g45130	0.077776	0.14318	1.92289	0.4519	0.107022	20.5093	0.288719	0.054618
LOC_Os11g45090	0.014967	0	0	0.468517	0.010664	0.464654	0.007283	0
LOC_Os11g45060	0.006133	0.00541	1.11747	0.093631	0.005879	0.137067	0.00694	0.771708
LOC_Os11g45050	0.058345	0.101723	0.631938	0.399804	0.500889	1.75867	0.241614	5.52731
LOC_Os11g41540	0.123125	2.77157	5.67713	9.36251	0.882878	3.74404	2.4383	0.440437
LOC_Os11g40780	0.041249	0	0	0	0.009482	0.66511	0.66511	0.012818
LOC_Os11g39330	0.297745	0.593949	0.191825	1.25895	0.421218	0.346974	0.940068	0.098092
LOC_Os11g39320	0.304208	0.664728	5.80569	3.02048	1.04357	0.150759	1.03563	0.855673
LOC_Os11g35580	0.044818	0	0.043431	0	0.072218	0.008832	0.008832	0
LOC_Os11g34920	0.021065	1.73545	4.8244	1.38576	0.739309	13.1659	0.535173	0.234403
LOC_Os11g34880	0.048959	0.862654	3.66425	2.56565	0.421707	1.42165	0.655354	0.232057
LOC_Os11g30210	0.206535	0.273276	0.406039	0.173095	0.962925	0.018247	1.19321	0.126941
LOC_Os11g30110	1.59887	1.04655	1.04655	0.120733	0.024694	1.48769	0.318106	0.13669
LOC_Os11g29990	0.985519	0	5.10053	5.10053	0	0.008482	0.172117	0.027146
LOC_Os11g29980	0.009115	0	0.009961	0.009961	0.009115	0.056204	0.007499	0.009115
LOC_Os11g28950	0.027699	0.390857	0.390857	0.275924	0.111481	0.633498	0.36062	0.011542
LOC_Os11g27440	0.031717	0.210542	0.146671	0.531535	0.112962	0.70188	0.115232	0.055695
LOC_Os11g15700	0.212801	0.237578	0.267559	0.406775	0.024457	0.311398	0.130681	0.142226
LOC_Os11g15500	0.001047	0	0.003408	0.003408	0.001047	0.039084	0	0.001047
LOC_Os11g13510	0	0	0.01251	0	0	0	0	0
LOC_Os11g13940	0.059608	1.02027	1.1593	2.0242	0.169376	3.06521	0.853932	0.037968
LOC_Os11g14380	0.124542	0.667595	0.106481	0.414858	0.124542	2.68947	0.059129	0.057517
LOC_Os11g15190	0.095703	0.880073	0.775301	2.26033	0.699579	4.37103	0.696942	0.030003
LOC_Os11g16470	0.040655	0.33127	1.87363	1.38013	0.419905	0.827112	0.518403	0.201609
LOC_Os11g17330	1.63967	0	2.38015	0.062803	1.63967	0.024223	0	0.03036
LOC_Os11g24170	0.118231	1.39253	1.90755	2.15294	0.626152	1.66031	1.06711	0.188603
LOC_Os11g29014	0	0.059356	0	0.20252	0.01251	1.38057	0.063262	0.075059
LOC_Os11g29090	0.010899	0	0	0	0.009518	0.012817	0.012817	0.038208
LOC_Os11g29970	2.86617	0.083744	3.80337	3.80337	0.004242	0.322434	0.142435	0.145065
LOC_Os11g32170	0.007974	0	0.004047	0.216637	0.004074	2.29698	0	0.004074
LOC_Os11g32210	0.148867	0.070803	0.029827	0.487722	0.064279	1.17675	0.021731	0.02576
LOC_Os11g36410	0.10785	0.171682	0.342873	0.263927	0.337888	4.05187	0.280438	0.275633
LOC_Os11g37870	0.024983	0.099764	2.86699	0.86778	0.024983	2.64768	0.195458	0.193765
LOC_Os11g37880	0.472841	0.844313	0.114354	0	0.009165	1.3977	0.176207	0.052755
LOC_Os11g39160	0.062899	1.02371	0.310529	0.26842	0.149874	0.195704	0.06822	0.286499
LOC_Os11g39310	0.260989	1.04609	9.45142	1.31832	0.386228	0.020288	0.175647	0.931781
LOC_Os11g43420	0.6758	1.58271	1.58271	1.61667	0.47841	10.2608	1.4185	0.026472
LOC_Os11g44580	0.128656	0.431245	1.92304	0.677243	0.042927	6.17473	0.124752	0.305448
LOC_Os11g44960	0.074479	0.087724	0.126826	0.465821	0.184837	0.646068	0.037115	0.079709
LOC_Os11g44970	0.089737	0.082131	0.681359	0.743065	0.009983	4.97349	0.107123	0.015132
LOC_Os11g44990	0.066814	0.070889	0.12849	0.368064	0.066814	3.16095	0.039556	0.534362
LOC_Os11g45180	0.001935	0.322871	0.258631	0.71109	0.093035	2.81505	0.058671	0.090599
LOC_Os11g45190	0.293692	0.005149	1.40271	0.08737	0.001878	0.009675	0.006606	0.187512
LOC_Os11g45620	0.071534	0	0	0.464003	0.116261	0.098651	0.098651	0.106266
LOC_Os11g45750	0.230141	0.77906	23.7965	4.55729	0.643614	1.68471	2.28416	0.531006
LOC_Os11g45790	0.27809	2.66734	7.98847	2.21694	4.14427	8.22571	1.05867	1.194
LOC_Os11g45924	0.065832	0.705484	5.74378	2.19377	0.018672	6.89417	0.812595	0.137297
LOC_Os11g45970	0	0	0.046395	0.043939	0.029456	22.8669	1.17108	0.117176
LOC_Os12g10330	0.097887	1.17527	1.09677	0.280708	0.025936	22.3184	0.71891	0.132643
LOC_Os12g10340	0.406358	0.662553	0.312752	0.418789	0.20705	7.06968	0.287078	0.041061
LOC_Os12g10360	0.002218	0	0	0.014239	0.03965	0.023144	0.023144	0.031653
LOC_Os12g10390	0.03648	0	0.043351	0.163285	0.033654	0.336167	0.022397	0.033654
LOC_Os12g10410	0.627959	1.19136	2.14738	4.40134	1.1877	1.22777	0.927053	0.134075
LOC_Os12g10460	0.021503	0	0	0.063124	0.020456	0	0	0.059479
LOC_Os12g10710	0.35075	0.830944	21.4111	11.7105	0.424342	15.1049	2.21941	5.41777
LOC_Os12g36720	6.7637	13.6442	12.3247	7.14338	2.09598	32.1013	2.01496	2.40541
