# Supplementary material for: Systematic Analysis of NB-ARC Gene Family in Rice and Functional Characterization of GNP12
Source: Front Genet. 2022 Jun 16;13:887217. doi: 10.3389/fgene.2022.887217 (PMC9244165; doi:10.3389/fgene.2022.887217)
Supplement: Supplementary file 4 [file Table4.xlsx]

## Sheet: Sheet1
Supplementary Table 4 NB-ARC.kaks.filter
Sequence	Method	Ka	Ks	Ka/Ks	P-Value (Fisher)	Length	S-Sites	N-Sites	Fold-Sites (0:2:4)	Substitutions	S-Substitutions	N-Substitutions	Fold-S-Substitutions (0:2:4)	Fold-N-Substitutions (0:2:4)	Divergence-Time	Substitution-Rate-Ratio (rTC:rAG:rTA:rCG:rTG:rCA/rCA)	GC (1:2:3)	ML-Score	AICc	Akaike-Weight	Model
LOC_Os04g39460_osa-vs-AT5G47260_ath	NG	1.2576	1.57937	0.796265	0.0761203	1647	402.819	1244.18	NA	1024	265.333	758.667	NA	NA	1.3363	1:1:1:1:1:1	0.0775924(0.0771518:0.0788865:0.0767388)	NA	NA	NA	NA
LOC_Os04g39460_osa-vs-AT4G10780_ath	NG	1.37047	1.88618	0.726585	0.0322137	1584	384.905	1199.09	NA	1020	265.333	754.667	NA	NA	1.49578	1:1:1:1:1:1	0.0740955(0.0735999:0.0758302:0.0728564)	NA	NA	NA	NA
LOC_Os04g39460_osa-vs-AT5G63020_ath	NG	1.29012	1.70012	0.758843	0.0426902	1623	401.129	1221.87	NA	1022	269.667	752.333	NA	NA	1.39145	1:1:1:1:1:1	0.0756925(0.0757476:0.076078:0.0752519)	NA	NA	NA	NA
LOC_Os04g39460_osa-vs-AT5G04720_ath	NG	1.40836	1.81398	0.77639	0.0963666	1437	356.157	1080.84	NA	930	243.333	686.667	NA	NA	1.50889	1:1:1:1:1:1	0.0749766(0.0755824:0.0759128:0.0734347)	NA	NA	NA	NA
LOC_Os04g39460_osa-vs-TraesCS7D02G010700_tae	NG	1.55356	1.87709	0.827642	0.194635	1914	464.585	1449.42	NA	1270	319.917	950.083	NA	NA	1.63209	1:1:1:1:1:1	0.0981332(0.0932595:0.100198:0.100942)	NA	NA	NA	NA
LOC_Os04g39460_osa-vs-TraesCS3B02G491300_tae	NG	1.38546	1.7886	0.774606	0.0504312	1908	460.04	1447.96	NA	1228	313.25	914.75	NA	NA	1.48266	1:1:1:1:1:1	0.0889091(0.0878903:0.0883033:0.0905336)	NA	NA	NA	NA
LOC_Os04g39460_osa-vs-TraesCS6D02G394100_tae	NG	1.52823	1.84396	0.828776	0.201907	1785	438.759	1346.24	NA	1179	300.917	878.083	NA	NA	1.60584	1:1:1:1:1:1	0.0972796(0.0953246:0.0976375:0.0988766)	NA	NA	NA	NA
LOC_Os04g39460_osa-vs-TraesCS6B02G457600_tae	NG	1.45578	1.98296	0.734147	0.060536	1437	348.912	1088.09	NA	942	243.083	698.917	NA	NA	1.58378	1:1:1:1:1:1	0.0777301(0.077317:0.0788865:0.0769866)	NA	NA	NA	NA
LOC_Os04g39460_osa-vs-TraesCS2A02G110900_tae	NG	1.52126	2.22863	0.682602	0.0163644	1947	478.864	1468.14	NA	1297	340.75	956.25	NA	NA	1.69524	1:1:1:1:1:1	0.0999504(0.0997852:0.100281:0.0997852)	NA	NA	NA	NA
LOC_Os04g39460_osa-vs-TraesCS2D02G111500_tae	NG	1.51012	1.85226	0.815285	0.144224	1911	466.712	1444.29	NA	1259	320.417	938.583	NA	NA	1.59368	1:1:1:1:1:1	0.10163(0.101024:0.100611:0.103255)	NA	NA	NA	NA
LOC_Os04g39460_osa-vs-TraesCS2B02G129800_tae	NG	1.58678	2.27288	0.698135	0.0267009	1890	468.28	1421.72	NA	1272	334.25	937.75	NA	NA	1.75677	1:1:1:1:1:1	0.101768(0.102594:0.101933:0.100776)	NA	NA	NA	NA
LOC_Os04g39460_osa-vs-TraesCS2A02G110800_tae	NG	1.53605	2.37215	0.647533	0.00873373	1962	481.48	1480.52	NA	1313	345.833	967.167	NA	NA	1.74123	1:1:1:1:1:1	0.104356(0.105402:0.103833:0.103833)	NA	NA	NA	NA
LOC_Os04g39460_osa-vs-TraesCS5D02G544700_tae	NG	1.40098	1.94316	0.720981	0.0163131	2001	486.823	1514.18	NA	1298	337.75	960.25	NA	NA	1.53289	1:1:1:1:1:1	0.104053(0.105237:0.104081:0.102842)	NA	NA	NA	NA
LOC_Os04g39460_osa-vs-TraesCS5D02G544300_tae	NG	1.40595	2.02577	0.694033	0.00874628	2004	488.103	1515.9	NA	1304	341.5	962.5	NA	NA	1.55691	1:1:1:1:1:1	0.105623(0.105567:0.106889:0.104411)	NA	NA	NA	NA
LOC_Os04g39460_osa-vs-TraesCS4A02G329100_tae	NG	1.49785	2.08101	0.719769	0.0241869	2001	489.65	1511.35	NA	1324	344.333	979.667	NA	NA	1.64055	1:1:1:1:1:1	0.110772(0.11168:0.111102:0.109532)	NA	NA	NA	NA
LOC_Os04g39460_osa-vs-TraesCS2D02G466600_tae	NG	1.4657	2.03933	0.718719	0.0221167	1950	469.869	1480.13	NA	1282	329.167	952.833	NA	NA	1.60392	1:1:1:1:1:1	0.0964811(0.0955724:0.0973897:0.0964811)	NA	NA	NA	NA
LOC_Os04g39460_osa-vs-TraesCS2B02G734100LC_tae	NG	1.68639	2.0048	0.841178	0.28213	1935	472.392	1462.61	NA	1311	329.833	981.167	NA	NA	1.76412	1:1:1:1:1:1	0.102318(0.10152:0.104246:0.101189)	NA	NA	NA	NA
LOC_Os04g39460_osa-vs-TraesCS2A02G466100_tae	NG	1.50092	1.93497	0.775681	0.0689688	1977	486.535	1490.47	NA	1304	337.25	966.75	NA	NA	1.60774	1:1:1:1:1:1	0.0980506(0.0971419:0.0997852:0.0972245)	NA	NA	NA	NA
LOC_Os04g39460_osa-vs-TraesCS2B02G489400_tae	NG	1.50626	2.83009	0.532232	0.000933177	1875	461.263	1413.74	NA	1256	338	918	NA	NA	1.83194	1:1:1:1:1:1	0.107963(0.105898:0.110606:0.107385)	NA	NA	NA	NA
LOC_Os04g39460_osa-vs-TraesCS2B02G488000_tae	NG	1.40547	1.99505	0.70448	0.0121061	1902	470.461	1431.54	NA	1237	328.167	908.833	NA	NA	1.55131	1:1:1:1:1:1	0.102649(0.102098:0.104576:0.101272)	NA	NA	NA	NA
LOC_Os04g39460_osa-vs-TraesCS2B02G488400_tae	NG	1.59411	2.47015	0.645352	0.0108339	2007	493.428	1513.57	NA	1356	356.333	999.667	NA	NA	1.80949	1:1:1:1:1:1	0.104108(0.102511:0.104741:0.105072)	NA	NA	NA	NA
LOC_Os04g39460_osa-vs-LOC_Os03g10910_osa	NG	1.31373	1.20876	1.08684	0.476318	1764	484.728	1279.27	NA	1084	291	793	NA	NA	1.28489	1:1:1:1:1:1	0.0972245(0.0963159:0.100363:0.0949942)	NA	NA	NA	NA
LOC_Os04g39460_osa-vs-AT4G26090_ath	NG	1.25824	1.42406	0.883562	0.321881	1665	414.914	1250.09	NA	1027	264.583	762.417	NA	NA	1.29956	1:1:1:1:1:1	0.0786387(0.0786387:0.0795473:0.0777301)	NA	NA	NA	NA
LOC_Os04g39460_osa-vs-TraesCS7D02G546400_tae	NG	1.54442	2.17271	0.710829	0.0293266	1947	479.227	1467.77	NA	1300	339.583	960.417	NA	NA	1.69907	1:1:1:1:1:1	0.100721(0.0984636:0.102759:0.100942)	NA	NA	NA	NA
LOC_Os04g39460_osa-vs-TraesCS6B02G076300_tae	NG	1.47476	1.69687	0.869105	0.272146	1986	482.44	1503.56	NA	1294	324.167	969.833	NA	NA	1.52872	1:1:1:1:1:1	0.109119(0.107798:0.111185:0.108376)	NA	NA	NA	NA
LOC_Os04g39460_osa-vs-TraesCS6A02G056900_tae	NG	1.27614	1.77461	0.719113	0.0906615	792	200.971	591.029	NA	499	136.583	362.417	NA	NA	1.40263	1:1:1:1:1:1	0.0659177(0.0652569:0.0672394:0.0652569)	NA	NA	NA	NA
LOC_Os04g39460_osa-vs-TraesCS6D02G063300LC_tae	NG	1.5776	2.04804	0.770299	0.0877681	1980	497.537	1482.46	NA	1325	348.833	976.167	NA	NA	1.69582	1:1:1:1:1:1	0.0989592(0.0982158:0.100529:0.0981332)	NA	NA	NA	NA
LOC_Os04g39460_osa-vs-TraesCS2B02G562700_tae	NG	1.53163	1.77849	0.861195	0.28549	1911	465.699	1445.3	NA	1260	316.667	943.333	NA	NA	1.59179	1:1:1:1:1:1	0.0974448(0.0937552:0.0997852:0.098794)	NA	NA	NA	NA
LOC_Os04g39460_osa-vs-TraesCS4D02G006000_tae	NG	1.52898	1.82585	0.837407	0.202976	1977	479.711	1497.29	NA	1305	328.25	976.75	NA	NA	1.60101	1:1:1:1:1:1	0.105347(0.101189:0.108046:0.106807)	NA	NA	NA	NA
LOC_Os04g39460_osa-vs-TraesCS4B02G006100_tae	NG	1.58571	1.74272	0.909907	0.50422	1965	477.168	1487.83	NA	1304	322.833	981.167	NA	NA	1.62384	1:1:1:1:1:1	0.103392(0.0999504:0.105567:0.104659)	NA	NA	NA	NA
LOC_Os04g39460_osa-vs-TraesCS4A02G308300_tae	NG	1.5059	2.14764	0.70119	0.0201962	1887	462.505	1424.49	NA	1252	327.083	924.917	NA	NA	1.66319	1:1:1:1:1:1	0.102979(0.100281:0.106641:0.102016)	NA	NA	NA	NA
LOC_Os04g39460_osa-vs-TraesCSU02G422800LC_tae	NG	1.20905	1.56505	0.772528	0.113351	981	247.87	733.13	NA	603	162.833	440.167	NA	NA	1.299	1:1:1:1:1:1	0.0706261(0.0695523:0.0726912:0.0696349)	NA	NA	NA	NA
LOC_Os04g39460_osa-vs-TraesCS1A02G101700_tae	NG	1.2275	1.59623	0.769001	0.0988927	1095	274.952	820.048	NA	677	181.667	495.333	NA	NA	1.32009	1:1:1:1:1:1	0.0735723(0.0721956:0.0757476:0.0727738)	NA	NA	NA	NA
LOC_Os04g39460_osa-vs-TraesCS1A02G101300_tae	NG	1.3105	2.42946	0.539419	0.00928179	825	207.927	617.073	NA	532	149.833	382.167	NA	NA	1.59251	1:1:1:1:1:1	0.0674046(0.066496:0.0679828:0.067735)	NA	NA	NA	NA
LOC_Os04g39460_osa-vs-TraesCS2B02G019300_tae	NG	1.35455	1.48506	0.912116	0.508766	1599	395.618	1203.38	NA	1010	255.75	754.25	NA	NA	1.38684	1:1:1:1:1:1	0.0780329(0.0785561:0.0787213:0.0768214)	NA	NA	NA	NA
LOC_Os04g39460_osa-vs-TraesCS2B02G019800_tae	NG	1.44457	1.68131	0.859191	0.242403	1920	467.58	1452.42	NA	1244	313.417	930.583	NA	NA	1.50222	1:1:1:1:1:1	0.100942(0.0959855:0.10565:0.101189)	NA	NA	NA	NA
LOC_Os04g39460_osa-vs-TraesCSU02G064400_tae	NG	1.3566	1.75888	0.771286	0.0684973	1590	389.922	1200.08	NA	1017	264.417	752.583	NA	NA	1.45525	1:1:1:1:1:1	0.0790242(0.0778953:0.0807038:0.0784735)	NA	NA	NA	NA
LOC_Os04g39460_osa-vs-TraesCS7D02G546500_tae	NG	1.28083	1.43275	0.893972	0.546632	756	191.713	564.287	NA	469	122.5	346.5	NA	NA	1.31936	1:1:1:1:1:1	0.0635773(0.0635222:0.0640178:0.0631918)	NA	NA	NA	NA
LOC_Os04g39460_osa-vs-TraesCS4A02G381600_tae	NG	1.47928	1.77127	0.835154	0.170143	1971	487.754	1483.25	NA	1289	331.333	957.667	NA	NA	1.55154	1:1:1:1:1:1	0.0953522(0.0928465:0.0988766:0.0943334)	NA	NA	NA	NA
LOC_Os04g39460_osa-vs-TraesCS7B02G496500_tae	NG	1.37136	1.90236	0.720874	0.113276	831	210.674	620.326	NA	536	145.5	390.5	NA	NA	1.50598	1:1:1:1:1:1	0.0618977(0.0614571:0.0634396:0.0607963)	NA	NA	NA	NA
LOC_Os04g39460_osa-vs-TraesCS7D02G546100_tae	NG	1.59921	2.00337	0.798261	0.135691	2001	490.961	1510.04	NA	1341	342.75	998.25	NA	NA	1.69838	1:1:1:1:1:1	0.102291(0.0980506:0.108293:0.100529)	NA	NA	NA	NA
LOC_Os04g39460_osa-vs-TraesCS2B02G575800_tae	NG	1.21212	1.81744	0.666939	0.00248003	1695	415.615	1279.38	NA	1053	284.083	768.917	NA	NA	1.36054	1:1:1:1:1:1	0.077675(0.0782257:0.0789691:0.0758302)	NA	NA	NA	NA
LOC_Os04g39460_osa-vs-LOC_Os11g44580_osa	NG	1.47957	1.84113	0.803618	0.174746	1431	351.156	1079.84	NA	938	240.75	697.25	NA	NA	1.56829	1:1:1:1:1:1	0.0744259(0.075665:0.0750867:0.072526)	NA	NA	NA	NA
LOC_Os04g39460_osa-vs-LOC_Os11g45620_osa	NG	1.61147	1.97962	0.814031	0.279337	1290	334.553	955.447	NA	866	233	633	NA	NA	1.70695	1:1:1:1:1:1	0.0776474(0.0770692:0.0799604:0.0759128)	NA	NA	NA	NA
LOC_Os04g39460_osa-vs-TraesCS1B02G416200_tae	NG	1.59273	2.31042	0.68937	0.0254277	1983	481.797	1501.2	NA	1336	344.75	991.25	NA	NA	1.76711	1:1:1:1:1:1	0.0930117(0.0889642:0.095655:0.094416)	NA	NA	NA	NA
LOC_Os04g39460_osa-vs-TraesCS1A02G612000LC_tae	NG	1.52819	2.26366	0.675095	0.0183523	1842	451.285	1390.72	NA	1229	321.917	907.083	NA	NA	1.70838	1:1:1:1:1:1	0.0817226(0.0794647:0.0840079:0.081695)	NA	NA	NA	NA
LOC_Os04g39460_osa-vs-TraesCS1B02G469500_tae	NG	1.52965	2.52113	0.606734	0.00405366	1944	470.542	1473.46	NA	1302	340.667	961.333	NA	NA	1.76964	1:1:1:1:1:1	0.0927639(0.0879729:0.0959029:0.094416)	NA	NA	NA	NA
LOC_Os04g39460_osa-vs-TraesCS1B02G470600_tae	NG	1.56465	2.25101	0.695089	0.0267947	1923	462.437	1460.56	NA	1289	329.583	959.417	NA	NA	1.7297	1:1:1:1:1:1	0.0945261(0.0892946:0.0977201:0.0965637)	NA	NA	NA	NA
LOC_Os04g39460_osa-vs-LOC_Os08g07890_osa	NG	1.4006	1.99519	0.701987	0.0165566	1749	424.58	1324.42	NA	1136	296.167	839.833	NA	NA	1.54494	1:1:1:1:1:1	0.105292(0.102263:0.111019:0.102594)	NA	NA	NA	NA
LOC_Os04g39460_osa-vs-TraesCS2B02G033500_tae	NG	1.32051	1.51383	0.872297	0.285776	1824	450.396	1373.6	NA	1146	292.917	853.083	NA	NA	1.36825	1:1:1:1:1:1	0.105375(0.102924:0.106807:0.106394)	NA	NA	NA	NA
LOC_Os04g39460_osa-vs-LOC_Os04g43440_osa	NG	1.30864	1.83579	0.712846	0.0152446	1659	409.532	1249.47	NA	1054	280.583	773.417	NA	NA	1.43877	1:1:1:1:1:1	0.0788314(0.0763258:0.0816124:0.0785561)	NA	NA	NA	NA
LOC_Os04g39460_osa-vs-TraesCS2A02G384100_tae	NG	1.32026	1.92639	0.685353	0.00804438	1680	415.395	1264.6	NA	1073	287.667	785.333	NA	NA	1.47013	1:1:1:1:1:1	0.0797676(0.0801256:0.0818602:0.077317)	NA	NA	NA	NA
LOC_Os04g39460_osa-vs-AT5G17680_ath	NG	1.73416	2.52682	0.686304	0.0549417	1884	452.808	1431.19	NA	1295	327.917	967.083	NA	NA	1.92467	1:1:1:1:1:1	0.088854(0.0877251:0.0907814:0.0880555)	NA	NA	NA	NA
LOC_Os04g39460_osa-vs-LOC_Os04g25900_osa	NG	1.63973	1.69717	0.966153	0.807526	1638	402.304	1235.7	NA	1093	270.333	822.667	NA	NA	1.65384	1:1:1:1:1:1	0.0802908(0.0785561:0.0816124:0.0807038)	NA	NA	NA	NA
LOC_Os04g39460_osa-vs-LOC_Os07g17230_osa	NG	1.48759	1.76876	0.841035	0.211227	1845	453.931	1391.07	NA	1208	308.25	899.75	NA	NA	1.55677	1:1:1:1:1:1	0.0946363(0.09359:0.0954898:0.094829)	NA	NA	NA	NA
LOC_Os04g39460_osa-vs-AT5G38850_ath	NG	1.62254	2.02996	0.799293	0.165625	1704	412.066	1291.93	NA	1146	288.417	857.583	NA	NA	1.72106	1:1:1:1:1:1	0.0777301(0.0783909:0.077317:0.0774822)	NA	NA	NA	NA
LOC_Os04g39460_osa-vs-LOC_Os11g46200_osa	NG	1.33376	1.59994	0.83363	0.147015	1833	461.562	1371.44	NA	1160	305.167	854.833	NA	NA	1.40078	1:1:1:1:1:1	0.0919379(0.0913597:0.094003:0.090451)	NA	NA	NA	NA
LOC_Os04g39460_osa-vs-AT1G27170_ath	NG	1.56632	2.06253	0.759418	0.072807	1926	476.932	1449.07	NA	1287	334.833	952.167	NA	NA	1.6892	1:1:1:1:1:1	0.093232(0.0906162:0.0968941:0.0921857)	NA	NA	NA	NA
LOC_Os04g39460_osa-vs-AT1G27180_ath	NG	1.45509	2.4148	0.602572	0.00177428	1929	477.298	1451.7	NA	1276	343.667	932.333	NA	NA	1.69255	1:1:1:1:1:1	0.100584(0.0979679:0.104907:0.0988766)	NA	NA	NA	NA
LOC_Os04g39460_osa-vs-LOC_Os12g30760_osa	NG	1.5924	2.19837	0.724352	0.057528	1743	425.47	1317.53	NA	1172	302.083	869.917	NA	NA	1.74032	1:1:1:1:1:1	0.0823008(0.0819428:0.0839253:0.0810342)	NA	NA	NA	NA
LOC_Os04g39460_osa-vs-LOC_Os12g30720_osa	NG	1.41621	1.87383	0.755782	0.0450295	1821	442.368	1378.63	NA	1182	304.5	877.5	NA	NA	1.52738	1:1:1:1:1:1	0.0781431(0.0792995:0.0792169:0.0759128)	NA	NA	NA	NA
LOC_Os04g39460_osa-vs-TraesCS7B02G822400LC_tae	NG	1.74244	2.24076	0.777609	0.126348	2082	517.53	1564.47	NA	1427	368.583	1058.42	NA	NA	1.86631	1:1:1:1:1:1	0.119335(0.11515:0.122088:0.120767)	NA	NA	NA	NA
LOC_Os04g39460_osa-vs-TraesCS1B02G010000_tae	NG	1.54836	1.94686	0.795311	0.126869	1884	466.217	1417.78	NA	1252	323.583	928.417	NA	NA	1.64698	1:1:1:1:1:1	0.121235(0.116389:0.128366:0.118949)	NA	NA	NA	NA
LOC_Os04g39460_osa-vs-LOC_Os04g53160_osa	NG	1.46606	2.41474	0.607128	0.00223839	1893	462.948	1430.05	NA	1254	333.333	920.667	NA	NA	1.69807	1:1:1:1:1:1	0.112369(0.11135:0.111515:0.114241)	NA	NA	NA	NA
LOC_Os04g39460_osa-vs-LOC_Os04g53120_osa	NG	1.57095	1.9834	0.79205	0.119792	1980	482.139	1497.86	NA	1321	335.917	985.083	NA	NA	1.67138	1:1:1:1:1:1	0.114654(0.112589:0.11738:0.113993)	NA	NA	NA	NA
LOC_Os04g39460_osa-vs-TraesCS1B02G470500_tae	NG	1.63522	2.6136	0.625658	0.0121839	1947	465.838	1481.16	NA	1324	338.667	985.333	NA	NA	1.8693	1:1:1:1:1:1	0.0924886(0.0872295:0.0964811:0.0937552)	NA	NA	NA	NA
LOC_Os04g39460_osa-vs-LOC_Os11g29090_osa	NG	1.74115	2.00867	0.866816	0.374114	1791	432.721	1358.28	NA	1221	302.25	918.75	NA	NA	1.80578	1:1:1:1:1:1	0.0814748(0.0807864:0.0845036:0.0791343)	NA	NA	NA	NA
LOC_Os04g39460_osa-vs-TraesCS2A02G545300_tae	NG	1.34316	1.39159	0.965196	0.795955	1380	338.884	1041.12	NA	865	214.417	650.583	NA	NA	1.35506	1:1:1:1:1:1	0.0714246(0.0720304:0.0723608:0.0698827)	NA	NA	NA	NA
LOC_Os04g39460_osa-vs-LOC_Os11g36410_osa	NG	1.4116	1.6507	0.855155	0.248643	1767	434.299	1332.7	NA	1137	289.667	847.333	NA	NA	1.47037	1:1:1:1:1:1	0.0799879(0.0786387:0.0817776:0.0795473)	NA	NA	NA	NA
LOC_Os04g39460_osa-vs-TraesCS5B02G259900_tae	NG	1.35736	1.27494	1.06465	0.592226	1605	400.776	1204.22	NA	1001	245.667	755.333	NA	NA	1.33678	1:1:1:1:1:1	0.0829341(0.0817776:0.0835123:0.0835123)	NA	NA	NA	NA
LOC_Os04g39460_osa-vs-TraesCS5A02G261700_tae	NG	1.34207	1.34724	0.996161	1	1605	400.303	1204.7	NA	1003	250.417	752.583	NA	NA	1.34336	1:1:1:1:1:1	0.0810617(0.0797125:0.0819428:0.0815298)	NA	NA	NA	NA
LOC_Os04g39460_osa-vs-TraesCS5A02G261600_tae	NG	1.37459	1.32113	1.04046	0.719403	1596	397.106	1198.89	NA	1002	246.667	755.333	NA	NA	1.36129	1:1:1:1:1:1	0.0805661(0.0788865:0.0814472:0.0813646)	NA	NA	NA	NA
LOC_Os04g39460_osa-vs-TraesCS2A02G384000_tae	NG	1.20947	1.54147	0.784624	0.100959	1209	299.586	909.414	NA	742	195.917	546.083	NA	NA	1.29174	1:1:1:1:1:1	0.0707087(0.0687263:0.0722782:0.0711218)	NA	NA	NA	NA
LOC_Os04g39460_osa-vs-TraesCS2D02G380400_tae	NG	1.29353	1.42365	0.908602	0.442572	1641	403.975	1237.02	NA	1020	257.583	762.417	NA	NA	1.32556	1:1:1:1:1:1	0.0802082(0.0778953:0.0807864:0.0819428)	NA	NA	NA	NA
LOC_Os04g39460_osa-vs-TraesCS3A02G325600_tae	NG	1.00539	1.0103	0.995144	0.956348	1767	453.606	1313.39	NA	979	251.75	727.25	NA	NA	1.00665	1:1:1:1:1:1	0.0871193(0.0853296:0.0888815:0.0871469)	NA	NA	NA	NA
LOC_Os04g39460_osa-vs-TraesCS3B02G354400_tae	NG	1.03092	1.04672	0.984909	0.867678	1746	439.676	1306.32	NA	980	248.083	731.917	NA	NA	1.0349	1:1:1:1:1:1	0.086431(0.0836775:0.0880555:0.0875599)	NA	NA	NA	NA
LOC_Os04g39460_osa-vs-TraesCS3D02G319000_tae	NG	1.02008	1.01605	1.00396	1	1764	456.583	1307.42	NA	983	254.083	728.917	NA	NA	1.01904	1:1:1:1:1:1	0.0867063(0.085247:0.0884685:0.0864034)	NA	NA	NA	NA
LOC_Os04g39460_osa-vs-TraesCS5B02G494300_tae	NG	1.44361	1.38201	1.04457	0.737405	1866	459.966	1406.03	NA	1191	290.333	900.667	NA	NA	1.42842	1:1:1:1:1:1	0.103392(0.102346:0.105981:0.10185)	NA	NA	NA	NA
LOC_Os04g39460_osa-vs-TraesCS5B02G491600_tae	NG	1.37958	1.49918	0.920228	0.518952	1683	417.189	1265.81	NA	1069	270.5	798.5	NA	NA	1.40923	1:1:1:1:1:1	0.0965086(0.0942508:0.100116:0.0951594)	NA	NA	NA	NA
LOC_Os04g39460_osa-vs-TraesCS5B02G535500_tae	NG	1.32581	1.52725	0.8681	0.402498	993	245.098	747.902	NA	625	159.833	465.167	NA	NA	1.37553	1:1:1:1:1:1	0.0771243(0.0770692:0.0772344:0.0770692)	NA	NA	NA	NA
LOC_Os04g39460_osa-vs-TraesCS7A02G490147_tae	NG	1.61643	1.82762	0.884449	0.386197	1830	447.215	1382.79	NA	1223	306.083	916.917	NA	NA	1.66804	1:1:1:1:1:1	0.100226(0.0978027:0.102429:0.100446)	NA	NA	NA	NA
LOC_Os04g39460_osa-vs-TraesCS5B02G535400_tae	NG	1.52535	1.60592	0.949831	0.697051	1941	471.898	1469.1	NA	1270	312.333	957.667	NA	NA	1.54494	1:1:1:1:1:1	0.0997577(0.0986288:0.100611:0.100033)	NA	NA	NA	NA
LOC_Os04g39460_osa-vs-TraesCS4A02G335700_tae	NG	1.51339	1.94637	0.777548	0.0828859	1932	471.765	1460.23	NA	1277	327.417	949.583	NA	NA	1.61912	1:1:1:1:1:1	0.0987114(0.0971419:0.101768:0.0972245)	NA	NA	NA	NA
LOC_Os04g39460_osa-vs-TraesCS5D02G532500_tae	NG	1.43738	1.97561	0.727562	0.0256404	1941	467.562	1473.44	NA	1268	325.5	942.5	NA	NA	1.56703	1:1:1:1:1:1	0.0986288(0.0985462:0.100033:0.0973071)	NA	NA	NA	NA
LOC_Os04g39460_osa-vs-TraesCS4B02G566100LC_tae	NG	1.40938	1.84542	0.763716	0.0548282	1725	432.241	1292.76	NA	1118	296.5	821.5	NA	NA	1.51864	1:1:1:1:1:1	0.0871744(0.0876425:0.0882207:0.08566)	NA	NA	NA	NA
LOC_Os04g39460_osa-vs-TraesCS4A02G465900_tae	NG	1.61379	1.64003	0.983994	0.945536	1278	319.672	958.328	NA	848	212.833	635.167	NA	NA	1.62035	1:1:1:1:1:1	0.0732144(0.0743433:0.0728564:0.0724434)	NA	NA	NA	NA
LOC_Os04g39460_osa-vs-TraesCS4A02G467800_tae	NG	1.49453	1.55784	0.959359	0.72493	1719	423.887	1295.11	NA	1117	278.083	838.917	NA	NA	1.51014	1:1:1:1:1:1	0.0936726(0.0920205:0.0929291:0.0960681)	NA	NA	NA	NA
LOC_Os04g39460_osa-vs-TraesCS4A02G467700_tae	NG	1.45411	1.76819	0.82237	0.172662	1683	415.922	1267.08	NA	1096	282.417	813.583	NA	NA	1.53173	1:1:1:1:1:1	0.0916901(0.0883033:0.0930117:0.0937552)	NA	NA	NA	NA
LOC_Os04g39460_osa-vs-TraesCS4A02G465300_tae	NG	1.46972	1.58934	0.92474	0.563244	1737	437.821	1299.18	NA	1126	288.917	837.083	NA	NA	1.49987	1:1:1:1:1:1	0.0978303(0.0953246:0.0998678:0.0982984)	NA	NA	NA	NA
LOC_Os04g39460_osa-vs-TraesCS6D02G407600_tae	NG	1.47166	2.11956	0.694323	0.0232083	1686	413.615	1272.38	NA	1112	291.833	820.167	NA	NA	1.63061	1:1:1:1:1:1	0.0905061(0.0911944:0.0892946:0.0910292)	NA	NA	NA	NA
LOC_Os04g39460_osa-vs-TraesCS6B02G470100_tae	NG	1.48842	2.11731	0.702978	0.024074	1704	421.254	1282.75	NA	1127	297.167	829.833	NA	NA	1.64389	1:1:1:1:1:1	0.0899003(0.0890468:0.090451:0.0902032)	NA	NA	NA	NA
LOC_Os04g39460_osa-vs-TraesCS6B02G815100LC_tae	NG	1.09344	NA	NA	3.11227e-05	675	165.553	509.447	NA	418	124.833	293.167	NA	NA	0.579997	1:1:1:1:1:1	0.0585935(0.0579052:0.059392:0.0584834)	NA	NA	NA	NA
LOC_Os04g39460_osa-vs-LOC_Os06g41690_osa	NG	1.63689	1.91127	0.856442	0.340382	1689	427.791	1261.21	NA	1135	295.75	839.25	NA	NA	1.70639	1:1:1:1:1:1	0.161573(0.161903:0.160251:0.162564)	NA	NA	NA	NA
LOC_Os04g39460_osa-vs-TraesCS5B02G007400LC_tae	NG	1.43148	1.67991	0.85212	0.192239	1989	492.679	1496.32	NA	1286	330.167	955.833	NA	NA	1.49302	1:1:1:1:1:1	0.123603(0.123492:0.126136:0.12118)	NA	NA	NA	NA
LOC_Os04g39460_osa-vs-TraesCS5A02G184900_tae	NG	1.50018	1.61057	0.931459	0.602453	1818	431.001	1387	NA	1185	285.5	899.5	NA	NA	1.52635	1:1:1:1:1:1	0.103475(0.100033:0.106641:0.10375)	NA	NA	NA	NA
LOC_Os04g39460_osa-vs-TraesCS5B02G182900_tae	NG	1.50159	1.68045	0.89356	0.403583	1953	468.265	1484.73	NA	1277	313.833	963.167	NA	NA	1.54447	1:1:1:1:1:1	0.10587(0.102346:0.10945:0.105815)	NA	NA	NA	NA
LOC_Os04g39460_osa-vs-TraesCS5D02G189900_tae	NG	1.51896	1.69298	0.897209	0.436561	1962	472.059	1489.94	NA	1287	317	970	NA	NA	1.56083	1:1:1:1:1:1	0.106146(0.102676:0.109945:0.105815)	NA	NA	NA	NA
LOC_Os04g39460_osa-vs-TraesCS4D02G004000_tae	NG	1.50805	1.78244	0.846059	0.218314	1902	471.081	1430.92	NA	1250	320.5	929.5	NA	NA	1.57601	1:1:1:1:1:1	0.106614(0.104246:0.107302:0.108293)	NA	NA	NA	NA
LOC_Os04g39460_osa-vs-TraesCS4A02G389500_tae	NG	1.26024	1.82212	0.691634	0.0528306	873	220.414	652.586	NA	549	150.75	398.25	NA	NA	1.40211	1:1:1:1:1:1	0.0691943(0.0694697:0.0692219:0.0688915)	NA	NA	NA	NA
LOC_Os04g39460_osa-vs-TraesCS6B02G117100_tae	NG	1.42637	1.59691	0.893208	0.409581	1440	361.808	1078.19	NA	927	239.083	687.917	NA	NA	1.46922	1:1:1:1:1:1	0.0790792(0.0809516:0.0785561:0.0777301)	NA	NA	NA	NA
LOC_Os04g39460_osa-vs-TraesCS4A02G026300_tae	NG	1.4942	2.14834	0.695514	0.0195722	1857	456.941	1400.06	NA	1230	323.167	906.833	NA	NA	1.65516	1:1:1:1:1:1	0.0977477(0.0960681:0.10152:0.095655)	NA	NA	NA	NA
LOC_Os04g39460_osa-vs-TraesCS5B02G059000_tae	NG	1.58382	1.72431	0.918526	0.569321	1890	454.869	1435.13	NA	1253	306.917	946.083	NA	NA	1.61763	1:1:1:1:1:1	0.0961507(0.0966463:0.0982158:0.09359)	NA	NA	NA	NA
LOC_Os04g39460_osa-vs-TraesCS5B02G005700_tae	NG	1.37709	1.39534	0.986928	1	873	222.513	650.487	NA	551	140.917	410.083	NA	NA	1.38174	1:1:1:1:1:1	0.0690842(0.0684784:0.0700479:0.0687263)	NA	NA	NA	NA
LOC_Os04g39460_osa-vs-TraesCS3D02G502800_tae	NG	1.39703	1.81437	0.769981	0.0745077	1698	406.755	1291.24	NA	1096	277.917	818.083	NA	NA	1.49701	1:1:1:1:1:1	0.0763533(0.0747563:0.0785561:0.0757476)	NA	NA	NA	NA
LOC_Os04g39460_osa-vs-TraesCS3A02G669400LC_tae	NG	1.09013	1.22052	0.893165	0.574942	624	157.08	466.92	NA	363	94.6667	268.333	NA	NA	1.12295	1:1:1:1:1:1	0.0580979(0.0583182:0.0584834:0.0574922)	NA	NA	NA	NA
LOC_Os04g39460_osa-vs-TraesCS4A02G223400_tae	NG	1.35461	1.69353	0.799872	0.0790234	1938	475.245	1462.76	NA	1236	319.167	916.833	NA	NA	1.43772	1:1:1:1:1:1	0.0943059(0.0914423:0.0966463:0.094829)	NA	NA	NA	NA
LOC_Os04g39460_osa-vs-TraesCS4B02G093200_tae	NG	1.32905	1.74309	0.762466	0.0335494	1971	481.207	1489.79	NA	1253	325.583	927.417	NA	NA	1.43013	1:1:1:1:1:1	0.0940856(0.0906988:0.0963159:0.095242)	NA	NA	NA	NA
LOC_Os04g39460_osa-vs-TraesCS4D02G089900_tae	NG	1.34605	1.69846	0.79251	0.0698409	1941	474.137	1466.86	NA	1236	318.667	917.333	NA	NA	1.43213	1:1:1:1:1:1	0.0937276(0.0906988:0.0954072:0.0950768)	NA	NA	NA	NA
LOC_Os04g39460_osa-vs-TraesCS4A02G458300_tae	NG	1.47587	1.52178	0.969829	0.820203	1851	445.448	1405.55	NA	1197	290.167	906.833	NA	NA	1.48692	1:1:1:1:1:1	0.106972(0.105402:0.106889:0.108624)	NA	NA	NA	NA
LOC_Os04g39460_osa-vs-LOC_Os10g22484_osa	NG	1.31254	1.395	0.940892	0.604757	1761	423.743	1337.26	NA	1097	268.333	828.667	NA	NA	1.33238	1:1:1:1:1:1	0.0937001(0.0902032:0.0955724:0.0953246)	NA	NA	NA	NA
LOC_Os04g39460_osa-vs-TraesCS6B02G099900_tae	NG	1.43857	1.62596	0.884753	0.342695	1911	462.97	1448.03	NA	1234	307.5	926.5	NA	NA	1.48397	1:1:1:1:1:1	0.098436(0.0967289:0.0991244:0.0994548)	NA	NA	NA	NA
LOC_Os04g39460_osa-vs-TraesCSU02G133200_tae	NG	1.42078	1.44857	0.980811	0.865309	1860	445.063	1414.94	NA	1187	285.417	901.583	NA	NA	1.42743	1:1:1:1:1:1	0.098381(0.0951594:0.0980506:0.101933)	NA	NA	NA	NA
LOC_Os04g39460_osa-vs-TraesCS4A02G491300_tae	NG	1.375	1.47666	0.931156	0.5738	1854	448.248	1405.75	NA	1175	289.25	885.75	NA	NA	1.39958	1:1:1:1:1:1	0.0945537(0.0934247:0.095655:0.0945812)	NA	NA	NA	NA
LOC_Os04g39460_osa-vs-TraesCS2D02G511600_tae	NG	1.304	1.48072	0.880655	0.287509	1845	449.92	1395.08	NA	1153	290.583	862.417	NA	NA	1.3471	1:1:1:1:1:1	0.105182(0.104659:0.104576:0.106311)	NA	NA	NA	NA
LOC_Os04g39460_osa-vs-TraesCS4A02G464900_tae	NG	1.31417	1.64634	0.798237	0.0692385	1923	468.873	1454.13	NA	1214	312.5	901.5	NA	NA	1.39516	1:1:1:1:1:1	0.0940305(0.0925987:0.0963985:0.0930943)	NA	NA	NA	NA
LOC_Os04g39460_osa-vs-TraesCS7D02G022400_tae	NG	1.27478	1.7364	0.73415	0.0147663	1899	460.593	1438.41	NA	1193	311.333	881.667	NA	NA	1.38674	1:1:1:1:1:1	0.0943059(0.0936726:0.0957377:0.0935074)	NA	NA	NA	NA
LOC_Os04g39460_osa-vs-TraesCS7D02G020700_tae	NG	1.37987	1.52954	0.902144	0.405628	1926	461.743	1464.26	NA	1225	301.25	923.75	NA	NA	1.41575	1:1:1:1:1:1	0.0921857(0.0891294:0.0926813:0.0947464)	NA	NA	NA	NA
LOC_Os04g39460_osa-vs-TraesCS7D02G005400_tae	NG	1.33108	1.52721	0.871576	0.262637	1854	451.863	1402.14	NA	1168	294.667	873.333	NA	NA	1.37888	1:1:1:1:1:1	0.0977752(0.0971419:0.0982158:0.0979679)	NA	NA	NA	NA
LOC_Os04g39460_osa-vs-TraesCS7A02G021800_tae	NG	1.2737	1.43042	0.890442	0.486982	948	236.182	711.818	NA	587	150.833	436.167	NA	NA	1.31275	1:1:1:1:1:1	0.0800705(0.0774822:0.0789691:0.0837601)	NA	NA	NA	NA
LOC_Os04g39460_osa-vs-TraesCS7A02G004100_tae	NG	1.4346	1.55007	0.925506	0.573154	1866	453.016	1412.98	NA	1200	296.75	903.25	NA	NA	1.46263	1:1:1:1:1:1	0.106256(0.106641:0.10565:0.106476)	NA	NA	NA	NA
LOC_Os04g39460_osa-vs-TraesCS7A02G004300_tae	NG	1.35734	1.57817	0.860069	0.237677	1854	450.614	1403.39	NA	1177	296.75	880.25	NA	NA	1.41101	1:1:1:1:1:1	0.0974999(0.0974723:0.0973071:0.0977201)	NA	NA	NA	NA
LOC_Os04g39460_osa-vs-TraesCS4A02G486700_tae	NG	1.34444	1.65614	0.811789	0.0941303	1887	457.502	1429.5	NA	1199	305.417	893.583	NA	NA	1.42001	1:1:1:1:1:1	0.10565(0.105815:0.104576:0.106559)	NA	NA	NA	NA
LOC_Os04g39460_osa-vs-TraesCS4A02G738000LC_tae	NG	1.37812	1.49707	0.92055	0.539604	1569	377.256	1191.74	NA	996	244.5	751.5	NA	NA	1.40672	1:1:1:1:1:1	0.0886337(0.0894598:0.0873947:0.0890468)	NA	NA	NA	NA
LOC_Os04g39460_osa-vs-TraesCS4A02G488300_tae	NG	1.28614	1.68947	0.761267	0.0295381	1869	455.059	1413.94	NA	1175	305.417	869.583	NA	NA	1.38434	1:1:1:1:1:1	0.106751(0.106228:0.10565:0.108376)	NA	NA	NA	NA
LOC_Os04g39460_osa-vs-TraesCS7D02G007900_tae	NG	1.32316	1.62915	0.81218	0.0943991	1875	456.947	1418.05	NA	1185	303.667	881.333	NA	NA	1.39773	1:1:1:1:1:1	0.107825(0.10788:0.107633:0.107963)	NA	NA	NA	NA
LOC_Os04g39460_osa-vs-TraesCS7D02G004600_tae	NG	1.39654	1.68632	0.828156	0.15905	1866	453.048	1412.95	NA	1199	303.917	895.083	NA	NA	1.46689	1:1:1:1:1:1	0.107164(0.106807:0.106559:0.108128)	NA	NA	NA	NA
LOC_Os04g39460_osa-vs-TraesCS7D02G007300_tae	NG	1.34421	1.66169	0.808941	0.0929226	1866	455.214	1410.79	NA	1186	304.167	881.833	NA	NA	1.42166	1:1:1:1:1:1	0.10777(0.106559:0.106228:0.110524)	NA	NA	NA	NA
LOC_Os04g39460_osa-vs-TraesCS3A02G536100_tae	NG	1.57895	1.86537	0.846451	0.237341	1938	467.419	1470.58	NA	1290	321.417	968.583	NA	NA	1.64803	1:1:1:1:1:1	0.126797(0.124649:0.12977:0.125971)	NA	NA	NA	NA
LOC_Os04g39460_osa-vs-TraesCS2B02G625800_tae	NG	1.42781	1.4259	1.00134	1	1860	462.675	1397.33	NA	1187	295.167	891.833	NA	NA	1.42733	1:1:1:1:1:1	0.117352(0.119445:0.122006:0.110606)	NA	NA	NA	NA
LOC_Os04g39460_osa-vs-TraesCS4A02G349800_tae	NG	1.51121	1.72471	0.876208	0.34542	1965	473.984	1491.02	NA	1289	319.833	969.167	NA	NA	1.56271	1:1:1:1:1:1	0.119803(0.116223:0.124153:0.119032)	NA	NA	NA	NA
LOC_Os04g39460_osa-vs-TraesCS5B02G521200_tae	NG	1.44154	1.61259	0.893925	0.402485	1908	463.167	1444.83	NA	1232	306.917	925.083	NA	NA	1.48306	1:1:1:1:1:1	0.095242(0.0951594:0.0959855:0.0945812)	NA	NA	NA	NA
LOC_Os04g39460_osa-vs-TraesCS4A02G461800_tae	NG	1.38301	1.36196	1.01546	0.906198	1689	406.988	1282.01	NA	1065	255.583	809.417	NA	NA	1.37794	1:1:1:1:1:1	0.117628(0.117958:0.114571:0.120354)	NA	NA	NA	NA
LOC_Os04g39460_osa-vs-TraesCS7A02G027800_tae	NG	1.42153	1.56671	0.907337	0.460324	1833	444.859	1388.14	NA	1177	292.333	884.667	NA	NA	1.45676	1:1:1:1:1:1	0.124043(0.121923:0.123492:0.126714)	NA	NA	NA	NA
LOC_Os04g39460_osa-vs-TraesCS7D02G024900_tae	NG	1.38233	1.46886	0.941086	0.64765	1797	435.297	1361.7	NA	1140	280.417	859.583	NA	NA	1.40329	1:1:1:1:1:1	0.123658(0.121758:0.123658:0.125558)	NA	NA	NA	NA
LOC_Os04g39460_osa-vs-TraesCS3B02G808300LC_tae	NG	1.40074	2.34986	0.596096	0.0256856	885	213.876	671.124	NA	579	153.417	425.583	NA	NA	1.63011	1:1:1:1:1:1	0.0631092(0.0615397:0.0640178:0.06377)	NA	NA	NA	NA
LOC_Os04g39460_osa-vs-TraesCSU02G170800LC_tae	NG	1.55113	2.28803	0.677932	0.0136366	2046	497.08	1548.92	NA	1370	355.167	1014.83	NA	NA	1.73016	1:1:1:1:1:1	0.116994(0.11738:0.114241:0.119362)	NA	NA	NA	NA
LOC_Os04g39460_osa-vs-LOC_Os08g07950_osa	NG	1.48406	2.07623	0.714785	0.0390941	1650	398.81	1251.19	NA	1089	280.333	808.667	NA	NA	1.62719	1:1:1:1:1:1	0.103778(0.101189:0.103585:0.106559)	NA	NA	NA	NA
LOC_Os04g39460_osa-vs-TraesCS2B02G080000LC_tae	NG	1.38768	2.00192	0.693176	0.00889298	1908	469.542	1438.46	NA	1237	327.75	909.25	NA	NA	1.53884	1:1:1:1:1:1	0.0854122(0.0849166:0.0885511:0.0827689)	NA	NA	NA	NA
LOC_Os04g39460_osa-vs-TraesCS2B02G070900_tae	NG	1.40429	2.00335	0.700971	0.0120024	1899	468.759	1430.24	NA	1235	327.25	907.75	NA	NA	1.55217	1:1:1:1:1:1	0.0871744(0.0853296:0.0911944:0.0849992)	NA	NA	NA	NA
LOC_Os04g39460_osa-vs-TraesCS2D02G057600_tae	NG	1.38322	2.17318	0.636496	0.00206408	1875	467.803	1407.2	NA	1220	331.5	888.5	NA	NA	1.58031	1:1:1:1:1:1	0.0863484(0.0853296:0.0889642:0.0847514)	NA	NA	NA	NA
LOC_Os04g39460_osa-vs-AT1G51480_ath	NG	1.25649	1.37623	0.912992	0.493515	1479	359.757	1119.24	NA	909	226.75	682.25	NA	NA	1.28562	1:1:1:1:1:1	0.0714522(0.0699653:0.0750041:0.0693871)	NA	NA	NA	NA
LOC_Os04g39460_osa-vs-TraesCS6D02G399100_tae	NG	1.46146	1.75977	0.830484	0.161051	1884	465.194	1418.81	NA	1228	315.5	912.5	NA	NA	1.53512	1:1:1:1:1:1	0.119885(0.117462:0.124401:0.117793)	NA	NA	NA	NA
LOC_Os04g39460_osa-vs-TraesCS7A02G005100_tae	NG	1.39761	1.55612	0.898135	0.393686	1812	443.213	1368.79	NA	1158	290.667	867.333	NA	NA	1.43638	1:1:1:1:1:1	0.0890468(0.0868991:0.0907814:0.0894598)	NA	NA	NA	NA
LOC_Os04g39460_osa-vs-TraesCS5D02G185600_tae	NG	1.53231	1.76168	0.869799	0.306844	1854	458.681	1395.32	NA	1222	311.167	910.833	NA	NA	1.58905	1:1:1:1:1:1	0.0862658(0.0863208:0.0867339:0.0857426)	NA	NA	NA	NA
LOC_Os04g39460_osa-vs-TraesCS5A02G181200_tae	NG	1.5161	1.69003	0.897086	0.446457	1737	428.575	1308.43	NA	1139	287.667	851.333	NA	NA	1.55902	1:1:1:1:1:1	0.0832645(0.0828515:0.0841731:0.0827689)	NA	NA	NA	NA
LOC_Os04g39460_osa-vs-TraesCS5B02G178900_tae	NG	1.40755	1.93457	0.72758	0.030211	1731	422.716	1308.28	NA	1124	293	831	NA	NA	1.53625	1:1:1:1:1:1	0.0833746(0.0831819:0.0844209:0.0825211)	NA	NA	NA	NA
LOC_Os04g39460_osa-vs-LOC_Os09g10054_osa	NG	1.28876	1.37369	0.938178	0.602248	1719	416.085	1302.92	NA	1064	262.083	801.917	NA	NA	1.30932	1:1:1:1:1:1	0.0772344(0.0761606:0.0781431:0.0773996)	NA	NA	NA	NA
LOC_Os04g39460_osa-vs-TraesCS7A02G007600_tae	NG	1.27469	1.33678	0.953551	0.68583	1704	419.324	1284.68	NA	1049	261.583	787.417	NA	NA	1.28997	1:1:1:1:1:1	0.133818(0.141004:0.12374:0.136709)	NA	NA	NA	NA
LOC_Os04g39460_osa-vs-TraesCS3D02G602500LC_tae	NG	1.33337	1.66447	0.801077	0.0858304	1788	434.066	1353.93	NA	1134	290.167	843.833	NA	NA	1.41375	1:1:1:1:1:1	0.0957377(0.0974723:0.094003:0.0957377)	NA	NA	NA	NA
LOC_Os04g39460_osa-vs-TraesCS5D02G494400_tae	NG	1.43909	2.01284	0.714956	0.0273469	1689	410.959	1278.04	NA	1105	287.167	817.833	NA	NA	1.57869	1:1:1:1:1:1	0.0857977(0.0858252:0.0849992:0.0865686)	NA	NA	NA	NA
LOC_Os04g39460_osa-vs-TraesCS5B02G494100_tae	NG	1.53523	1.84351	0.832775	0.237835	1758	421.286	1336.71	NA	1162	288.917	873.083	NA	NA	1.60911	1:1:1:1:1:1	0.0818602(0.0803734:0.0792995:0.0859078)	NA	NA	NA	NA
LOC_Os04g39460_osa-vs-TraesCS5D02G494300_tae	NG	1.47257	1.60629	0.916753	0.548345	1638	404.385	1233.61	NA	1063	267.667	795.333	NA	NA	1.50558	1:1:1:1:1:1	0.0843934(0.0840905:0.0841731:0.0849166)	NA	NA	NA	NA
LOC_Os04g39460_osa-vs-TraesCS5D02G494000_tae	NG	1.51044	1.74435	0.865908	0.313547	1686	420.04	1265.96	NA	1107	284.25	822.75	NA	NA	1.56872	1:1:1:1:1:1	0.0779779(0.0767388:0.0798777:0.077317)	NA	NA	NA	NA
LOC_Os04g39460_osa-vs-TraesCS5A02G480900_tae	NG	1.49136	2.09201	0.712882	0.0319738	1689	418.381	1270.62	NA	1117	294.5	822.5	NA	NA	1.64015	1:1:1:1:1:1	0.0796024(0.0779779:0.0803734:0.080456)	NA	NA	NA	NA
LOC_Os04g39460_osa-vs-TraesCS5A02G647100LC_tae	NG	0.951464	1.11212	0.85554	0.652815	246	58.6456	187.354	NA	135	34	101	NA	NA	0.989764	1:1:1:1:1:1	0.0491492(0.0478275:0.0504708:0.0491492)	NA	NA	NA	NA
LOC_Os04g39460_osa-vs-AT5G36930_ath	NG	1.57694	NA	NA	0.000139284	1869	459.511	1409.49	NA	1274	346	928	NA	NA	0.943374	1:1:1:1:1:1	0.0845586(0.0830167:0.0857426:0.0849166)	NA	NA	NA	NA
LOC_Os04g39460_osa-vs-LOC_Os11g43420_osa	NG	1.50888	1.63053	0.925396	0.561919	1743	438.411	1304.59	NA	1139	291.417	847.583	NA	NA	1.53948	1:1:1:1:1:1	0.0854397(0.0836775:0.0873947:0.085247)	NA	NA	NA	NA
LOC_Os04g39460_osa-vs-LOC_Os11g39310_osa	NG	1.37004	1.6982	0.806761	0.129968	1575	394.18	1180.82	NA	1008	264.917	743.083	NA	NA	1.45217	1:1:1:1:1:1	0.08164(0.0801256:0.0832645:0.0815298)	NA	NA	NA	NA
LOC_Os04g39460_osa-vs-LOC_Os11g39330_osa	NG	1.42005	1.58193	0.897671	0.4184	1710	437.53	1272.47	NA	1099	288.333	810.667	NA	NA	1.46147	1:1:1:1:1:1	0.083292(0.0791343:0.0873947:0.0833471)	NA	NA	NA	NA
LOC_Os04g39460_osa-vs-TraesCS5D02G405600_tae	NG	1.48495	1.64102	0.904894	0.507027	1623	402.214	1220.79	NA	1057	267.833	789.167	NA	NA	1.52363	1:1:1:1:1:1	0.0834572(0.0823559:0.0857426:0.0822733)	NA	NA	NA	NA
LOC_Os04g39460_osa-vs-TraesCS7D02G002600_tae	NG	1.61158	1.41001	1.14296	0.338607	1683	409.22	1273.78	NA	1104	260.083	843.917	NA	NA	1.56257	1:1:1:1:1:1	0.0981056(0.0972245:0.0986288:0.0984636)	NA	NA	NA	NA
LOC_Os04g39460_osa-vs-TraesCS3B02G593500_tae	NG	1.3577	1.74173	0.779508	0.0737895	1647	403.692	1243.31	NA	1053	273.083	779.917	NA	NA	1.45183	1:1:1:1:1:1	0.0967289(0.0999504:0.0954072:0.094829)	NA	NA	NA	NA
LOC_Os04g39460_osa-vs-TraesCS6B02G012200LC_tae	NG	1.53843	1.82826	0.84147	0.233725	1914	455.213	1458.79	NA	1265	311.583	953.417	NA	NA	1.60736	1:1:1:1:1:1	0.113993(0.114984:0.112671:0.114323)	NA	NA	NA	NA
LOC_Os04g39460_osa-vs-TraesCS6B02G005900LC_tae	NG	1.33926	2.45859	0.544729	0.0025814	1164	280.924	883.076	NA	754	202.75	551.25	NA	NA	1.60941	1:1:1:1:1:1	0.0833471(0.08566:0.0818602:0.0825211)	NA	NA	NA	NA
LOC_Os04g39460_osa-vs-TraesCS1B02G001000LC_tae	NG	1.29709	1.76875	0.733336	0.0386035	1392	341.155	1050.85	NA	880	231.667	648.333	NA	NA	1.41268	1:1:1:1:1:1	0.0903409(0.0944986:0.0888815:0.0876425)	NA	NA	NA	NA
LOC_Os04g39460_osa-vs-TraesCS6B02G008400_tae	NG	1.42436	1.58789	0.897017	0.418992	1779	431.116	1347.88	NA	1144	284.417	859.583	NA	NA	1.46399	1:1:1:1:1:1	0.0979679(0.0992896:0.0973071:0.0973071)	NA	NA	NA	NA
LOC_Os04g39460_osa-vs-TraesCS7B02G353800_tae	NG	1.55161	1.80127	0.861402	0.300876	1836	445.942	1390.06	NA	1215	304.167	910.833	NA	NA	1.61225	1:1:1:1:1:1	0.107109(0.109037:0.106311:0.105981)	NA	NA	NA	NA
LOC_Os04g39460_osa-vs-TraesCS4A02G479800_tae	NG	1.43284	1.62662	0.880866	0.341653	1674	408.721	1265.28	NA	1080	271.5	808.5	NA	NA	1.48015	1:1:1:1:1:1	0.0968115(0.0997026:0.094829:0.0959029)	NA	NA	NA	NA
LOC_Os04g39460_osa-vs-TraesCS7D02G013200_tae	NG	1.41947	1.62465	0.873708	0.310115	1650	405.221	1244.78	NA	1062	269.083	792.917	NA	NA	1.46986	1:1:1:1:1:1	0.0966738(0.100529:0.0943334:0.0951594)	NA	NA	NA	NA
LOC_Os04g39460_osa-vs-TraesCS4A02G744500LC_tae	NG	1.2705	1.36402	0.931437	0.685194	870	211.542	658.458	NA	536	132.917	403.083	NA	NA	1.29324	1:1:1:1:1:1	0.0772344(0.0780605:0.0769866:0.0766562)	NA	NA	NA	NA
LOC_Os04g39460_osa-vs-TraesCS4A02G497800_tae	NG	1.42874	1.69597	0.842432	0.200119	1743	427.434	1315.57	NA	1127	287.167	839.833	NA	NA	1.49427	1:1:1:1:1:1	0.0954072(0.0985462:0.0951594:0.0925161)	NA	NA	NA	NA
LOC_Os04g39460_osa-vs-TraesCS6D02G404100_tae	NG	1.3531	1.68477	0.803139	0.0945784	1725	435.639	1289.36	NA	1100	292.167	807.833	NA	NA	1.43686	1:1:1:1:1:1	0.0865411(0.0859078:0.089212:0.0845036)	NA	NA	NA	NA
LOC_Os04g39460_osa-vs-TraesCS5B02G023600_tae	NG	1.2935	1.58132	0.81799	0.141936	1515	381.807	1133.19	NA	950	251.583	698.417	NA	NA	1.36604	1:1:1:1:1:1	0.079685(0.0774822:0.0815298:0.080043)	NA	NA	NA	NA
LOC_Os04g39460_osa-vs-TraesCS1B02G017600_tae	NG	1.42951	1.60662	0.889765	0.367113	1836	457.11	1378.89	NA	1183	302.583	880.417	NA	NA	1.47361	1:1:1:1:1:1	0.0868165(0.0854948:0.0873121:0.0876425)	NA	NA	NA	NA
LOC_Os04g39460_osa-vs-TraesCS5B02G344200_tae	NG	1.48367	1.75136	0.847154	0.214641	1878	459.721	1418.28	NA	1228	311.417	916.583	NA	NA	1.5492	1:1:1:1:1:1	0.10353(0.104328:0.100281:0.105981)	NA	NA	NA	NA
LOC_Os04g39460_osa-vs-TraesCS5D02G349800_tae	NG	1.47167	1.77008	0.831418	0.188373	1830	445.014	1384.99	NA	1195	302.25	892.75	NA	NA	1.54424	1:1:1:1:1:1	0.0984085(0.095655:0.101685:0.0978853)	NA	NA	NA	NA
LOC_Os04g39460_osa-vs-TraesCS5A02G344100_tae	NG	1.44208	1.47248	0.979357	0.908506	1782	435.6	1346.4	NA	1143	280.833	862.167	NA	NA	1.44951	1:1:1:1:1:1	0.102704(0.104989:0.100116:0.103007)	NA	NA	NA	NA
LOC_Os04g39460_osa-vs-LOC_Os01g23380_osa	NG	1.16503	1.29991	0.896242	0.389936	1443	370.737	1072.26	NA	863	228.917	634.083	NA	NA	1.19969	1:1:1:1:1:1	0.0808139(0.0795473:0.0838427:0.0790517)	NA	NA	NA	NA
LOC_Os04g39460_osa-vs-TraesCS7D02G479800_tae	NG	1.3468	1.60421	0.83954	0.198588	1506	387.154	1118.85	NA	956	256.167	699.833	NA	NA	1.41297	1:1:1:1:1:1	0.0808139(0.0788865:0.0840079:0.0795473)	NA	NA	NA	NA
LOC_Os04g39460_osa-vs-TraesCS7B02G399500_tae	NG	1.34312	1.48005	0.907484	0.469413	1539	397.721	1141.28	NA	970	256.833	713.167	NA	NA	1.37851	1:1:1:1:1:1	0.0812545(0.080043:0.0833471:0.0803734)	NA	NA	NA	NA
LOC_Os04g39460_osa-vs-TraesCS7B02G399700_tae	NG	1.29172	1.55988	0.828093	0.162735	1515	390.962	1124.04	NA	949	256.583	692.417	NA	NA	1.36092	1:1:1:1:1:1	0.0811443(0.0797951:0.0831819:0.080456)	NA	NA	NA	NA
LOC_Os04g39460_osa-vs-TraesCS4B02G343200_tae	NG	1.38714	1.89595	0.731636	0.029421	1686	420.209	1265.79	NA	1090	290	800	NA	NA	1.51396	1:1:1:1:1:1	0.0955174(0.0988766:0.0926813:0.0949942)	NA	NA	NA	NA
LOC_Os04g39460_osa-vs-LOC_Os08g07380_osa	NG	1.41332	1.7815	0.793328	0.0856286	1923	471.754	1451.25	NA	1244	320.917	923.083	NA	NA	1.50364	1:1:1:1:1:1	0.115948(0.115645:0.119114:0.113084)	NA	NA	NA	NA
LOC_Os04g39460_osa-vs-TraesCS7A02G440000_tae	NG	1.4025	1.49749	0.93657	0.616782	1902	462.336	1439.66	NA	1213	299.667	913.333	NA	NA	1.42559	1:1:1:1:1:1	0.114654(0.111267:0.113828:0.118867)	NA	NA	NA	NA
LOC_Os04g39460_osa-vs-TraesCS2B02G837800LC_tae	NG	1.38186	1.89334	0.729854	0.145973	807	198.09	608.91	NA	521	136.667	384.333	NA	NA	1.50741	1:1:1:1:1:1	0.0735723(0.0750041:0.0733521:0.0723608)	NA	NA	NA	NA
LOC_Os04g39460_osa-vs-TraesCSU02G135400_tae	NG	1.28654	1.45886	0.881878	0.319575	1656	412.664	1243.34	NA	1030	265.25	764.75	NA	NA	1.32948	1:1:1:1:1:1	0.081695(0.0797951:0.0827689:0.0825211)	NA	NA	NA	NA
LOC_Os04g39460_osa-vs-LOC_Os12g36720_osa	NG	1.29304	1.29573	0.997924	1	1491	375.371	1115.63	NA	919	231.5	687.5	NA	NA	1.29372	1:1:1:1:1:1	0.0741781(0.0715348:0.076904:0.0740955)	NA	NA	NA	NA
LOC_Os04g39460_osa-vs-TraesCS2A02G568900_tae	NG	1.40635	1.69591	0.82926	0.157426	1821	452.494	1368.51	NA	1173	304	869	NA	NA	1.4783	1:1:1:1:1:1	0.0973347(0.0954898:0.100611:0.0959029)	NA	NA	NA	NA
LOC_Os04g39460_osa-vs-TraesCS2A02G569200_tae	NG	1.34793	1.51842	0.887718	0.324377	1905	477.627	1427.37	NA	1204	310.917	893.083	NA	NA	1.39068	1:1:1:1:1:1	0.109175(0.102511:0.116058:0.108954)	NA	NA	NA	NA
LOC_Os04g39460_osa-vs-TraesCS2D02G618300LC_tae	NG	1.36468	2.27843	0.598955	0.00153075	1650	409.869	1240.13	NA	1072	292.667	779.333	NA	NA	1.59166	1:1:1:1:1:1	0.101382(0.0949942:0.110111:0.0990418)	NA	NA	NA	NA
LOC_Os04g39460_osa-vs-TraesCS2D02G713400LC_tae	NG	1.31266	1.5947	0.823138	0.120296	1737	430.583	1306.42	NA	1094	284.417	809.583	NA	NA	1.38258	1:1:1:1:1:1	0.118096(0.115563:0.121427:0.117297)	NA	NA	NA	NA
LOC_Os04g39460_osa-vs-TraesCSU02G382400LC_tae	NG	1.27639	1.27539	1.00078	1	1440	363.75	1076.25	NA	883	223	660	NA	NA	1.27613	1:1:1:1:1:1	0.0829616(0.0811168:0.0849166:0.0828515)	NA	NA	NA	NA
LOC_Os04g39460_osa-vs-TraesCSU02G419900LC_tae	NG	1.37535	1.49036	0.922828	0.513863	1641	406.761	1234.24	NA	1041	263.25	777.75	NA	NA	1.40386	1:1:1:1:1:1	0.0802082(0.0777301:0.081282:0.0816124)	NA	NA	NA	NA
LOC_Os04g39460_osa-vs-TraesCS3A02G054600_tae	NG	1.45344	1.27881	1.13656	0.31369	1638	409.414	1228.59	NA	1040	251.25	788.75	NA	NA	1.4098	1:1:1:1:1:1	0.0810067(0.0771518:0.0840905:0.0817776)	NA	NA	NA	NA
LOC_Os04g39460_osa-vs-LOC_Os06g06850_osa	NG	1.31208	1.60288	0.818581	0.117336	1677	427.936	1249.06	NA	1057	283.083	773.917	NA	NA	1.38629	1:1:1:1:1:1	0.0814197(0.0797125:0.0840905:0.080456)	NA	NA	NA	NA
LOC_Os04g39460_osa-vs-TraesCS6B02G050300LC_tae	NG	1.43842	1.99594	0.720671	0.0519574	1422	349.29	1072.71	NA	930	243.667	686.333	NA	NA	1.57537	1:1:1:1:1:1	0.0804284(0.0820254:0.0802908:0.0789691)	NA	NA	NA	NA
LOC_Os04g39460_osa-vs-TraesCS3D02G029100_tae	NG	1.44732	1.44486	1.0017	0.954811	1833	447.519	1385.48	NA	1175	286.75	888.25	NA	NA	1.44672	1:1:1:1:1:1	0.0836224(0.0807038:0.0849166:0.085247)	NA	NA	NA	NA
LOC_Os04g39460_osa-vs-TraesCS7B02G477700_tae	NG	1.43202	1.78622	0.801706	0.0998992	1833	453.088	1379.91	NA	1190	308.417	881.583	NA	NA	1.51957	1:1:1:1:1:1	0.0841181(0.081695:0.0870643:0.0835949)	NA	NA	NA	NA
LOC_Os04g39460_osa-vs-TraesCS7B02G478300_tae	NG	1.20316	1.46665	0.82035	0.239686	894	230.632	663.368	NA	546	148.5	397.5	NA	NA	1.27114	1:1:1:1:1:1	0.0655873(0.0651743:0.0674046:0.064183)	NA	NA	NA	NA
LOC_Os04g39460_osa-vs-LOC_Os02g19890_osa	NG	1.4551	2.46619	0.59002	0.00158918	1836	449.439	1386.56	NA	1215	324.5	890.5	NA	NA	1.70261	1:1:1:1:1:1	0.0822182(0.0832645:0.0841731:0.0792169)	NA	NA	NA	NA
LOC_Os04g39460_osa-vs-LOC_Os11g32170_osa	NG	1.42235	1.28876	1.10366	0.391547	1794	434.757	1359.24	NA	1134	267.583	866.417	NA	NA	1.38997	1:1:1:1:1:1	0.095655(0.09359:0.0962333:0.0971419)	NA	NA	NA	NA
LOC_Os04g39460_osa-vs-LOC_Os11g32210_osa	NG	1.37712	1.52192	0.904858	0.424911	1800	439.551	1360.45	NA	1144	286.333	857.667	NA	NA	1.41248	1:1:1:1:1:1	0.0968115(0.09359:0.101603:0.095242)	NA	NA	NA	NA
LOC_Os04g39460_osa-vs-LOC_Os08g29809_osa	NG	1.30945	1.65544	0.790994	0.0827073	1605	398.752	1206.25	NA	1013	266.167	746.833	NA	NA	1.39541	1:1:1:1:1:1	0.0797125(0.0783083:0.0819428:0.0788865)	NA	NA	NA	NA
LOC_Os04g39460_osa-vs-LOC_Os08g29854_osa	NG	1.28336	2.05434	0.624709	0.00114601	1743	424.192	1318.81	NA	1108	297.583	810.417	NA	NA	1.471	1:1:1:1:1:1	0.0795198(0.0782257:0.0835949:0.0767388)	NA	NA	NA	NA
LOC_Os04g39460_osa-vs-TraesCS2D02G591200_tae	NG	1.38286	1.3438	1.02907	0.823761	1029	260.001	768.999	NA	648	162.5	485.5	NA	NA	1.37299	1:1:1:1:1:1	0.0654496(0.0644309:0.0663307:0.0655873)	NA	NA	NA	NA
LOC_Os04g39460_osa-vs-TraesCS2A02G585200_tae	NG	1.45328	2.16477	0.671332	0.00915205	1845	461.638	1383.36	NA	1215	326.917	888.083	NA	NA	1.6313	1:1:1:1:1:1	0.0875599(0.0871469:0.089212:0.0863208)	NA	NA	NA	NA
LOC_Os04g39460_osa-vs-TraesCS2B02G597700_tae	NG	1.41056	2.27418	0.62025	0.00615564	1464	363.408	1100.59	NA	959	259.417	699.583	NA	NA	1.62493	1:1:1:1:1:1	0.0763809(0.0771518:0.0772344:0.0747563)	NA	NA	NA	NA
LOC_Os04g39460_osa-vs-TraesCS2D02G601200_tae	NG	1.44312	2.2031	0.655042	0.00535035	1836	459.345	1376.65	NA	1208	326.25	881.75	NA	NA	1.63326	1:1:1:1:1:1	0.08767(0.0876425:0.0889642:0.0864034)	NA	NA	NA	NA
LOC_Os04g39460_osa-vs-TraesCS2B02G084900_tae	NG	1.29493	1.31036	0.988228	1	648	167.663	480.337	NA	400	103.833	296.167	NA	NA	1.29893	1:1:1:1:1:1	0.0586761(0.0574922:0.0597225:0.0588138)	NA	NA	NA	NA
LOC_Os04g39460_osa-vs-TraesCSU02G136100LC_tae	NG	1.21688	1.71986	0.707542	0.0480198	984	244.455	739.545	NA	610	164.833	445.167	NA	NA	1.34183	1:1:1:1:1:1	0.0652294(0.0646787:0.0655047:0.0655047)	NA	NA	NA	NA
LOC_Os04g39460_osa-vs-TraesCS6B02G004900_tae	NG	1.21907	1.4822	0.822474	0.326089	567	147.69	419.31	NA	348	95.4167	252.583	NA	NA	1.28761	1:1:1:1:1:1	0.0581805(0.0570791:0.058979:0.0584834)	NA	NA	NA	NA
LOC_Os04g39460_osa-vs-TraesCS5B02G014000_tae	NG	1.38502	1.68332	0.822788	0.138293	1806	442.574	1363.43	NA	1158	296.75	861.25	NA	NA	1.45812	1:1:1:1:1:1	0.0862933(0.0838427:0.0880555:0.0869817)	NA	NA	NA	NA
LOC_Os04g39460_osa-vs-TraesCS3B02G695400LC_tae	NG	1.09776	1.3449	0.816245	0.361874	423	105.836	317.164	NA	249	66.1667	182.833	NA	NA	1.1596	1:1:1:1:1:1	0.0544358(0.053362:0.0557575:0.054188)	NA	NA	NA	NA
AT5G47260_ath-vs-AT4G10780_ath	NG	0.911823	1.43981	0.633292	0.000163898	1587	352.725	1234.28	NA	877	225.75	651.25	NA	NA	1.02917	1:1:1:1:1:1	0.0618701(0.0617049:0.0626962:0.0612093)	NA	NA	NA	NA
AT5G47260_ath-vs-AT5G63020_ath	NG	0.914024	1.01113	0.903966	0.390835	1527	345.513	1181.49	NA	816	191.833	624.167	NA	NA	0.935995	1:1:1:1:1:1	0.0634672(0.0638526:0.062944:0.0636048)	NA	NA	NA	NA
AT5G47260_ath-vs-AT5G04720_ath	NG	1.64068	1.70129	0.964371	0.841939	1434	330.537	1103.46	NA	957	222.25	734.75	NA	NA	1.65465	1:1:1:1:1:1	0.0627513(0.0636874:0.0627788:0.0617875)	NA	NA	NA	NA
AT5G47260_ath-vs-TraesCS7D02G010700_tae	NG	1.50288	1.88796	0.796032	0.119974	1893	434.862	1458.14	NA	1246	299.833	946.167	NA	NA	1.59134	1:1:1:1:1:1	0.0859078(0.0813646:0.0870643:0.0892946)	NA	NA	NA	NA
AT5G47260_ath-vs-TraesCS3B02G491300_tae	NG	1.49675	2.04643	0.731396	0.0440919	1815	411.189	1403.81	NA	1198	288.25	909.75	NA	NA	1.62128	1:1:1:1:1:1	0.0766837(0.0759954:0.0751693:0.0788865)	NA	NA	NA	NA
AT5G47260_ath-vs-TraesCS6D02G394100_tae	NG	1.4505	1.49168	0.972393	0.862422	1851	422.739	1428.26	NA	1190	273.667	916.333	NA	NA	1.4599	1:1:1:1:1:1	0.0850542(0.0834297:0.0845036:0.0872295)	NA	NA	NA	NA
AT5G47260_ath-vs-TraesCS6B02G457600_tae	NG	1.33253	1.69538	0.785975	0.122612	1377	307.89	1069.11	NA	873	206.833	666.167	NA	NA	1.41366	1:1:1:1:1:1	0.0655047(0.0654221:0.0657525:0.0653395)	NA	NA	NA	NA
AT5G47260_ath-vs-TraesCS2A02G110900_tae	NG	1.60437	2.35403	0.681539	0.0278906	1932	441.234	1490.77	NA	1303	316.583	986.417	NA	NA	1.77558	1:1:1:1:1:1	0.0877251(0.0878903:0.0871469:0.0881381)	NA	NA	NA	NA
AT5G47260_ath-vs-TraesCS2D02G111500_tae	NG	1.525	2.05177	0.743259	0.0588488	1947	441.996	1505	NA	1291	310	981	NA	NA	1.64458	1:1:1:1:1:1	0.0894047(0.0891294:0.0874773:0.0916075)	NA	NA	NA	NA
AT5G47260_ath-vs-TraesCS2B02G129800_tae	NG	1.45151	1.87892	0.772521	0.0741696	1860	433.752	1426.25	NA	1214	298.75	915.25	NA	NA	1.55118	1:1:1:1:1:1	0.0895424(0.0906988:0.0887989:0.0891294)	NA	NA	NA	NA
AT5G47260_ath-vs-TraesCS2A02G110800_tae	NG	1.46697	1.97801	0.741642	0.0358123	1953	446.623	1506.38	NA	1281	311	970	NA	NA	1.58384	1:1:1:1:1:1	0.0921306(0.0935074:0.0906988:0.0921857)	NA	NA	NA	NA
AT5G47260_ath-vs-TraesCS5D02G544700_tae	NG	1.49366	1.97389	0.756707	0.0612497	1977	446.693	1530.31	NA	1302	310.917	991.083	NA	NA	1.60217	1:1:1:1:1:1	0.0918277(0.0933421:0.0909466:0.0911944)	NA	NA	NA	NA
AT5G47260_ath-vs-TraesCS5D02G544300_tae	NG	1.47365	1.97519	0.746079	0.0515932	1944	436.458	1507.54	NA	1276	303.833	972.167	NA	NA	1.58625	1:1:1:1:1:1	0.0933972(0.0936726:0.0937552:0.0927639)	NA	NA	NA	NA
AT5G47260_ath-vs-TraesCS4A02G329100_tae	NG	1.56058	1.47526	1.05783	0.648727	1947	439.858	1507.14	NA	1273	283.75	989.25	NA	NA	1.5413	1:1:1:1:1:1	0.0985462(0.0997852:0.0979679:0.0978853)	NA	NA	NA	NA
AT5G47260_ath-vs-TraesCS2D02G466600_tae	NG	1.48781	2.30207	0.646295	0.00684727	1953	435.098	1517.9	NA	1293	311.167	981.833	NA	NA	1.66922	1:1:1:1:1:1	0.0842557(0.0836775:0.0842557:0.084834)	NA	NA	NA	NA
AT5G47260_ath-vs-TraesCS2B02G734100LC_tae	NG	1.61083	1.92814	0.835431	0.247118	1926	434.926	1491.07	NA	1289	301.25	987.75	NA	NA	1.68248	1:1:1:1:1:1	0.0900931(0.089625:0.0911118:0.0895424)	NA	NA	NA	NA
AT5G47260_ath-vs-TraesCS2A02G466100_tae	NG	1.57114	1.89828	0.827662	0.188464	1950	444.843	1505.16	NA	1297	307.083	989.917	NA	NA	1.64577	1:1:1:1:1:1	0.0858252(0.085247:0.0866512:0.0855774)	NA	NA	NA	NA
AT5G47260_ath-vs-TraesCS2B02G489400_tae	NG	1.50549	1.80348	0.834768	0.205492	1911	432.987	1478.01	NA	1255	295.417	959.583	NA	NA	1.57301	1:1:1:1:1:1	0.0957377(0.094003:0.0974723:0.0957377)	NA	NA	NA	NA
AT5G47260_ath-vs-TraesCS2B02G488000_tae	NG	1.46709	1.75368	0.836577	0.187899	1920	434.236	1485.76	NA	1251	294.25	956.75	NA	NA	1.5319	1:1:1:1:1:1	0.0904235(0.0902032:0.0914423:0.089625)	NA	NA	NA	NA
AT5G47260_ath-vs-TraesCS2B02G488400_tae	NG	1.62819	1.67689	0.970958	0.865754	2010	458.08	1551.92	NA	1338	306.833	1031.17	NA	NA	1.63929	1:1:1:1:1:1	0.0918828(0.0906162:0.0916075:0.0934247)	NA	NA	NA	NA
AT5G47260_ath-vs-LOC_Os03g10910_osa	NG	1.57211	1.78573	0.880372	0.374135	1671	429.366	1241.63	NA	1109	292.25	816.75	NA	NA	1.627	1:1:1:1:1:1	0.0849992(0.0844209:0.0872295:0.0833471)	NA	NA	NA	NA
AT5G47260_ath-vs-AT4G26090_ath	NG	1.21631	1.44646	0.840888	0.196447	1575	360.381	1214.62	NA	962	231	731	NA	NA	1.26897	1:1:1:1:1:1	0.0664133(0.0667438:0.0664133:0.0660829)	NA	NA	NA	NA
AT5G47260_ath-vs-TraesCS7D02G546400_tae	NG	1.3168	1.62619	0.809745	0.100398	1902	433.091	1468.91	NA	1199	287.667	911.333	NA	NA	1.38725	1:1:1:1:1:1	0.0884961(0.0865686:0.089625:0.0892946)	NA	NA	NA	NA
AT5G47260_ath-vs-TraesCS6B02G076300_tae	NG	1.38252	1.63479	0.845687	0.177722	1953	445.233	1507.77	NA	1248	296.167	951.833	NA	NA	1.44003	1:1:1:1:1:1	0.0968941(0.0959029:0.0980506:0.0967289)	NA	NA	NA	NA
AT5G47260_ath-vs-TraesCS6A02G056900_tae	NG	1.28038	1.91164	0.669783	0.0512571	774	178.148	595.852	NA	489	123.167	365.833	NA	NA	1.42568	1:1:1:1:1:1	0.0536924(0.053362:0.0541054:0.0536098)	NA	NA	NA	NA
AT5G47260_ath-vs-TraesCS6D02G063300LC_tae	NG	1.63522	1.73432	0.942859	0.687767	1893	447.414	1445.59	NA	1264	302.333	961.667	NA	NA	1.65864	1:1:1:1:1:1	0.0867339(0.0863208:0.0873947:0.086486)	NA	NA	NA	NA
AT5G47260_ath-vs-TraesCS2B02G562700_tae	NG	1.35665	1.4088	0.962985	0.734375	1911	432.947	1478.05	NA	1202	275.083	926.917	NA	NA	1.36846	1:1:1:1:1:1	0.0852195(0.0818602:0.0866512:0.0871469)	NA	NA	NA	NA
AT5G47260_ath-vs-TraesCS4D02G006000_tae	NG	1.36832	1.66817	0.820249	0.118236	1965	450.998	1514	NA	1254	301.667	952.333	NA	NA	1.43714	1:1:1:1:1:1	0.0931219(0.0892946:0.0949116:0.0951594)	NA	NA	NA	NA
AT5G47260_ath-vs-TraesCS4B02G006100_tae	NG	1.40209	1.61188	0.869849	0.284569	1935	444.485	1490.52	NA	1240	294.5	945.5	NA	NA	1.45028	1:1:1:1:1:1	0.0911669(0.0880555:0.0924335:0.0930117)	NA	NA	NA	NA
AT5G47260_ath-vs-TraesCS4A02G308300_tae	NG	1.30964	1.87146	0.699796	0.00856471	1866	429.537	1436.46	NA	1185	295.583	889.417	NA	NA	1.43896	1:1:1:1:1:1	0.0907539(0.0883859:0.0935074:0.0903684)	NA	NA	NA	NA
AT5G47260_ath-vs-TraesCSU02G422800LC_tae	NG	1.10225	1.7292	0.637434	0.00821185	975	224.493	750.507	NA	585	151.583	433.417	NA	NA	1.2466	1:1:1:1:1:1	0.0584008(0.0576574:0.0595572:0.0579878)	NA	NA	NA	NA
AT5G47260_ath-vs-TraesCS1A02G101700_tae	NG	1.16959	1.9078	0.613057	0.00500054	1089	252.869	836.131	NA	670	174.75	495.25	NA	NA	1.341	1:1:1:1:1:1	0.061347(0.0603007:0.0626136:0.0611267)	NA	NA	NA	NA
AT5G47260_ath-vs-TraesCS1A02G101300_tae	NG	1.15062	1.98935	0.578389	0.0047649	864	199.625	664.375	NA	530	139.167	390.833	NA	NA	1.3444	1:1:1:1:1:1	0.0551792(0.054601:0.0548488:0.0560879)	NA	NA	NA	NA
AT5G47260_ath-vs-TraesCS2B02G019300_tae	NG	1.28622	1.57188	0.818265	0.147252	1527	347.637	1179.36	NA	954	228.667	725.333	NA	NA	1.35125	1:1:1:1:1:1	0.0658076(0.0666612:0.0655873:0.0651743)	NA	NA	NA	NA
AT5G47260_ath-vs-TraesCS2B02G019800_tae	NG	1.43032	1.96895	0.726439	0.0232312	1938	444.406	1493.59	NA	1263	309.167	953.833	NA	NA	1.55383	1:1:1:1:1:1	0.0887163(0.0840905:0.0925161:0.0895424)	NA	NA	NA	NA
AT5G47260_ath-vs-TraesCSU02G064400_tae	NG	1.38343	1.51008	0.916126	0.527806	1545	349.566	1195.43	NA	982	227.167	754.833	NA	NA	1.41209	1:1:1:1:1:1	0.0667988(0.0660003:0.0675698:0.0668264)	NA	NA	NA	NA
AT5G47260_ath-vs-TraesCS7D02G546500_tae	NG	1.43897	NA	NA	0.00267991	819	188.427	630.573	NA	546	142.5	403.5	NA	NA	0.87784	1:1:1:1:1:1	0.0513519(0.0516273:0.0508839:0.0515447)	NA	NA	NA	NA
AT5G47260_ath-vs-TraesCS4A02G381600_tae	NG	1.43909	1.51032	0.95284	0.735305	1923	446.104	1476.9	NA	1235	289.917	945.083	NA	NA	1.45562	1:1:1:1:1:1	0.0831268(0.0809516:0.0857426:0.0826863)	NA	NA	NA	NA
AT5G47260_ath-vs-TraesCS7B02G496500_tae	NG	1.41712	1.38733	1.02147	0.930943	804	186.695	617.305	NA	511	118	393	NA	NA	1.4102	1:1:1:1:1:1	0.0496723(0.0495622:0.0503056:0.0491492)	NA	NA	NA	NA
AT5G47260_ath-vs-TraesCS7D02G546100_tae	NG	1.30216	1.60326	0.812192	0.101516	1905	434.331	1470.67	NA	1196	287.333	908.667	NA	NA	1.37081	1:1:1:1:1:1	0.0900655(0.0861556:0.0951594:0.0888815)	NA	NA	NA	NA
AT5G47260_ath-vs-TraesCS2B02G575800_tae	NG	1.31998	1.46772	0.899342	0.419549	1581	357.9	1223.1	NA	990	230.5	759.5	NA	NA	1.35343	1:1:1:1:1:1	0.0654496(0.0663307:0.0658351:0.064183)	NA	NA	NA	NA
AT5G47260_ath-vs-LOC_Os11g44580_osa	NG	1.26575	1.77846	0.711711	0.0281615	1365	314.348	1050.65	NA	856	213.75	642.25	NA	NA	1.38382	1:1:1:1:1:1	0.0622006(0.06377:0.0619528:0.0608789)	NA	NA	NA	NA
AT5G47260_ath-vs-LOC_Os11g45620_osa	NG	1.41211	1.65827	0.851559	0.332462	1251	297.989	953.011	NA	805	199	606	NA	NA	1.47075	1:1:1:1:1:1	0.0654221(0.0651743:0.0668264:0.0642657)	NA	NA	NA	NA
AT5G47260_ath-vs-TraesCS1B02G416200_tae	NG	1.4439	1.73716	0.831184	0.178492	1830	414.562	1415.44	NA	1187	280.25	906.75	NA	NA	1.51033	1:1:1:1:1:1	0.0807864(0.0770692:0.0825211:0.0827689)	NA	NA	NA	NA
AT5G47260_ath-vs-TraesCS1A02G612000LC_tae	NG	1.36158	1.68827	0.806496	0.126629	1656	374.796	1281.2	NA	1056	251.5	804.5	NA	NA	1.43552	1:1:1:1:1:1	0.0694972(0.0675698:0.0708739:0.0700479)	NA	NA	NA	NA
AT5G47260_ath-vs-TraesCS1B02G469500_tae	NG	1.46858	1.70779	0.859931	0.26554	1821	414.896	1406.1	NA	1185	279.25	905.75	NA	NA	1.52308	1:1:1:1:1:1	0.0805386(0.076078:0.0827689:0.0827689)	NA	NA	NA	NA
AT5G47260_ath-vs-TraesCS1B02G470600_tae	NG	1.45716	1.54932	0.940519	0.678717	1782	402.952	1379.05	NA	1150	263.917	886.083	NA	NA	1.478	1:1:1:1:1:1	0.0823008(0.0773996:0.0845862:0.0849166)	NA	NA	NA	NA
AT5G47260_ath-vs-LOC_Os08g07890_osa	NG	1.32828	2.12998	0.62361	0.0015125	1791	409.48	1381.52	NA	1149	289.167	859.833	NA	NA	1.51157	1:1:1:1:1:1	0.0930668(0.0903684:0.0978853:0.0909466)	NA	NA	NA	NA
AT5G47260_ath-vs-TraesCS2B02G033500_tae	NG	1.36623	1.87662	0.728027	0.0265824	1812	414.628	1397.37	NA	1164	285.5	878.5	NA	NA	1.48302	1:1:1:1:1:1	0.0931494(0.0910292:0.0936726:0.0947464)	NA	NA	NA	NA
AT5G47260_ath-vs-LOC_Os04g43440_osa	NG	1.3001	2.18206	0.595814	0.00161977	1554	353.725	1200.27	NA	992	250.833	741.167	NA	NA	1.50086	1:1:1:1:1:1	0.0666061(0.0644309:0.0684784:0.066909)	NA	NA	NA	NA
AT5G47260_ath-vs-TraesCS2A02G384100_tae	NG	1.24191	1.41355	0.878577	0.319169	1542	351.754	1190.25	NA	946	223.75	722.25	NA	NA	1.28107	1:1:1:1:1:1	0.0675423(0.0682306:0.0687263:0.0656699)	NA	NA	NA	NA
AT5G47260_ath-vs-AT5G17680_ath	NG	1.35617	2.44458	0.554766	0.000321215	1881	419.906	1461.09	NA	1219	302.833	916.167	NA	NA	1.59914	1:1:1:1:1:1	0.0766287(0.0758302:0.0776474:0.0764084)	NA	NA	NA	NA
AT5G47260_ath-vs-LOC_Os04g25900_osa	NG	1.4416	1.91398	0.753195	0.0676608	1572	360.42	1211.58	NA	1025	249.25	775.75	NA	NA	1.54991	1:1:1:1:1:1	0.0680654(0.0666612:0.0684784:0.0690567)	NA	NA	NA	NA
AT5G47260_ath-vs-LOC_Os07g17230_osa	NG	1.40413	2.17538	0.645466	0.0052182	1779	404.113	1374.89	NA	1159	286.417	872.583	NA	NA	1.57933	1:1:1:1:1:1	0.0824109(0.081695:0.0823559:0.0831819)	NA	NA	NA	NA
AT5G47260_ath-vs-AT5G38850_ath	NG	1.29554	1.51717	0.853919	0.244927	1650	365.45	1284.55	NA	1030	237.833	792.167	NA	NA	1.34462	1:1:1:1:1:1	0.0655047(0.066496:0.064183:0.0658351)	NA	NA	NA	NA
AT5G47260_ath-vs-LOC_Os11g46200_osa	NG	1.39746	2.46708	0.566443	0.000774302	1779	415.949	1363.05	NA	1164	300.333	863.667	NA	NA	1.64755	1:1:1:1:1:1	0.0797125(0.0794647:0.080869:0.0788039)	NA	NA	NA	NA
AT5G47260_ath-vs-AT1G27170_ath	NG	1.53861	2.26152	0.680343	0.0223702	1866	425.88	1440.12	NA	1245	303.75	941.25	NA	NA	1.7036	1:1:1:1:1:1	0.0810067(0.0787213:0.0837601:0.0805386)	NA	NA	NA	NA
AT5G47260_ath-vs-AT1G27180_ath	NG	1.48157	2.48092	0.597185	0.00266713	1902	435.607	1466.39	NA	1262	314.75	947.25	NA	NA	1.71044	1:1:1:1:1:1	0.0883584(0.086073:0.0917727:0.0872295)	NA	NA	NA	NA
AT5G47260_ath-vs-LOC_Os12g30760_osa	NG	1.36824	2.06825	0.661544	0.00770118	1707	385.334	1321.67	NA	1102	270.667	831.333	NA	NA	1.52626	1:1:1:1:1:1	0.0700754(0.0700479:0.0707913:0.0693871)	NA	NA	NA	NA
AT5G47260_ath-vs-LOC_Os12g30720_osa	NG	1.28085	1.556	0.82317	0.13786	1734	388.837	1345.16	NA	1081	255	826	NA	NA	1.34255	1:1:1:1:1:1	0.0659177(0.0674046:0.0660829:0.0642657)	NA	NA	NA	NA
AT5G47260_ath-vs-TraesCS7B02G822400LC_tae	NG	1.49345	2.1003	0.711064	0.0228583	2034	471.198	1562.8	NA	1344	331.917	1012.08	NA	NA	1.63403	1:1:1:1:1:1	0.107109(0.103255:0.108954:0.109119)	NA	NA	NA	NA
AT5G47260_ath-vs-TraesCS1B02G010000_tae	NG	1.3631	2.00278	0.680602	0.00712539	1878	433.331	1444.67	NA	1210	302.5	907.5	NA	NA	1.5107	1:1:1:1:1:1	0.109009(0.104494:0.115232:0.107302)	NA	NA	NA	NA
AT5G47260_ath-vs-LOC_Os04g53160_osa	NG	1.50804	1.73689	0.868243	0.323735	1884	423.7	1460.3	NA	1235	286.417	948.583	NA	NA	1.55951	1:1:1:1:1:1	0.100143(0.0994548:0.098381:0.102594)	NA	NA	NA	NA
AT5G47260_ath-vs-LOC_Os04g53120_osa	NG	1.45347	1.51089	0.961999	0.733904	1926	440.154	1485.85	NA	1240	286.083	953.917	NA	NA	1.46659	1:1:1:1:1:1	0.102429(0.100694:0.104246:0.102346)	NA	NA	NA	NA
AT5G47260_ath-vs-TraesCS1B02G470500_tae	NG	1.49516	1.7216	0.868471	0.312023	1791	402.542	1388.46	NA	1171	271.5	899.5	NA	NA	1.54605	1:1:1:1:1:1	0.0802632(0.0753345:0.0833471:0.082108)	NA	NA	NA	NA
AT5G47260_ath-vs-LOC_Os11g29090_osa	NG	1.38972	1.68716	0.823703	0.168514	1752	389.642	1362.36	NA	1123	261.417	861.583	NA	NA	1.45587	1:1:1:1:1:1	0.0692494(0.0688915:0.0713696:0.0674872)	NA	NA	NA	NA
AT5G47260_ath-vs-TraesCS2A02G545300_tae	NG	1.22019	1.45699	0.837478	0.234213	1233	275.483	957.517	NA	754	177	577	NA	NA	1.2731	1:1:1:1:1:1	0.0591993(0.0601355:0.0592268:0.0582356)	NA	NA	NA	NA
AT5G47260_ath-vs-LOC_Os11g36410_osa	NG	1.49589	2.0975	0.713179	0.0384654	1707	390.137	1316.86	NA	1128	274.75	853.25	NA	NA	1.63339	1:1:1:1:1:1	0.0677625(0.0667438:0.0686436:0.0679002)	NA	NA	NA	NA
AT5G47260_ath-vs-TraesCS5B02G259900_tae	NG	1.31328	2.41231	0.544406	0.000230021	1686	389.623	1296.38	NA	1084	280.5	803.5	NA	NA	1.56726	1:1:1:1:1:1	0.0707087(0.0698827:0.0703783:0.0718652)	NA	NA	NA	NA
AT5G47260_ath-vs-TraesCS5A02G261700_tae	NG	1.37669	2.06474	0.666763	0.0091336	1677	388.186	1288.81	NA	1085	272.583	812.417	NA	NA	1.53596	1:1:1:1:1:1	0.0688364(0.0678176:0.0688089:0.0698827)	NA	NA	NA	NA
AT5G47260_ath-vs-TraesCS5A02G261600_tae	NG	1.35702	2.48717	0.54561	0.000520505	1671	386.815	1284.18	NA	1085	279.583	805.417	NA	NA	1.61864	1:1:1:1:1:1	0.0683408(0.0669916:0.0683132:0.0697175)	NA	NA	NA	NA
AT5G47260_ath-vs-TraesCS2A02G384000_tae	NG	1.17792	1.66583	0.707105	0.0270612	1158	269.33	888.67	NA	708	180.083	527.917	NA	NA	1.2914	1:1:1:1:1:1	0.0584834(0.0568313:0.0591442:0.0594746)	NA	NA	NA	NA
AT5G47260_ath-vs-TraesCS2D02G380400_tae	NG	1.302	1.49784	0.869248	0.274119	1626	375.524	1250.48	NA	1016	243.417	772.583	NA	NA	1.34723	1:1:1:1:1:1	0.0679828(0.0660003:0.0676524:0.0702957)	NA	NA	NA	NA
AT5G47260_ath-vs-TraesCS3A02G325600_tae	NG	1.29245	1.61629	0.799643	0.0947287	1653	394.625	1258.37	NA	1037	261.667	775.333	NA	NA	1.36976	1:1:1:1:1:1	0.074894(0.0734347:0.0757476:0.0754998)	NA	NA	NA	NA
AT5G47260_ath-vs-TraesCS3B02G354400_tae	NG	1.27151	1.64323	0.773785	0.060795	1629	380.798	1248.2	NA	1018	253.667	764.333	NA	NA	1.3584	1:1:1:1:1:1	0.0742056(0.0717826:0.0749215:0.0759128)	NA	NA	NA	NA
AT5G47260_ath-vs-TraesCS3D02G319000_tae	NG	1.2254	1.59952	0.766104	0.0388544	1665	399.579	1265.42	NA	1028	264.167	763.833	NA	NA	1.31519	1:1:1:1:1:1	0.074481(0.0733521:0.0753345:0.0747563)	NA	NA	NA	NA
AT5G47260_ath-vs-TraesCS5B02G494300_tae	NG	1.43277	1.65436	0.866054	0.278769	1893	437.033	1455.97	NA	1222	291.667	930.333	NA	NA	1.48393	1:1:1:1:1:1	0.0911669(0.090451:0.0928465:0.0902032)	NA	NA	NA	NA
AT5G47260_ath-vs-TraesCS5B02G491600_tae	NG	1.33965	1.70603	0.785243	0.0705576	1773	414.017	1358.98	NA	1127	278.583	848.417	NA	NA	1.4252	1:1:1:1:1:1	0.0842833(0.0823559:0.0869817:0.0835123)	NA	NA	NA	NA
AT5G47260_ath-vs-TraesCS5B02G535500_tae	NG	1.20909	1.84103	0.656749	0.0204737	1020	229.974	790.026	NA	632	157.667	474.333	NA	NA	1.35157	1:1:1:1:1:1	0.0648989(0.0651743:0.0641004:0.0654221)	NA	NA	NA	NA
AT5G47260_ath-vs-TraesCS7A02G490147_tae	NG	1.50587	1.76876	0.851368	0.272248	1887	429.51	1457.49	NA	1238	291.667	946.333	NA	NA	1.56571	1:1:1:1:1:1	0.0880004(0.0859078:0.0892946:0.0887989)	NA	NA	NA	NA
AT5G47260_ath-vs-TraesCS5B02G535400_tae	NG	1.52404	2.16956	0.702462	0.0251329	1938	440.762	1497.24	NA	1288	312.25	975.75	NA	NA	1.67085	1:1:1:1:1:1	0.0875324(0.0867339:0.0874773:0.0883859)	NA	NA	NA	NA
AT5G47260_ath-vs-TraesCS4A02G335700_tae	NG	1.54428	1.86844	0.826507	0.20346	1905	432.6	1472.4	NA	1261	297.583	963.417	NA	NA	1.61789	1:1:1:1:1:1	0.086486(0.085247:0.0886337:0.0855774)	NA	NA	NA	NA
AT5G47260_ath-vs-TraesCS5D02G532500_tae	NG	1.34565	2.15473	0.624509	0.00181344	1878	421.376	1456.62	NA	1209	298.167	910.833	NA	NA	1.52719	1:1:1:1:1:1	0.0864034(0.0866512:0.0868991:0.08566)	NA	NA	NA	NA
AT5G47260_ath-vs-TraesCS4B02G566100LC_tae	NG	1.34671	1.5401	0.874426	0.330162	1620	378.821	1241.18	NA	1024	247.667	776.333	NA	NA	1.39193	1:1:1:1:1:1	0.0749491(0.0757476:0.0750867:0.0740129)	NA	NA	NA	NA
AT5G47260_ath-vs-TraesCS4A02G465900_tae	NG	1.49327	1.6724	0.892891	0.528313	1275	290.957	984.043	NA	832	194.75	637.25	NA	NA	1.53415	1:1:1:1:1:1	0.060989(0.0624484:0.0597225:0.0607963)	NA	NA	NA	NA
AT5G47260_ath-vs-TraesCS4A02G467800_tae	NG	1.38842	1.84787	0.751363	0.0507619	1668	379.28	1288.72	NA	1075	260.25	814.75	NA	NA	1.49289	1:1:1:1:1:1	0.0814472(0.0801256:0.0797951:0.0844209)	NA	NA	NA	NA
AT5G47260_ath-vs-TraesCS4A02G467700_tae	NG	1.41141	1.92869	0.731798	0.0406555	1620	369.815	1250.19	NA	1051	256.167	794.833	NA	NA	1.5295	1:1:1:1:1:1	0.0794647(0.0764084:0.0798777:0.082108)	NA	NA	NA	NA
AT5G47260_ath-vs-TraesCS4A02G465300_tae	NG	1.34437	1.73037	0.776927	0.0797073	1668	384.99	1283.01	NA	1062	260	802	NA	NA	1.43347	1:1:1:1:1:1	0.0856049(0.0834297:0.0867339:0.0866512)	NA	NA	NA	NA
AT5G47260_ath-vs-TraesCS6D02G407600_tae	NG	1.22215	1.43485	0.851762	0.219183	1602	358.602	1243.4	NA	979	229.25	749.75	NA	NA	1.26977	1:1:1:1:1:1	0.0782807(0.0792995:0.0761606:0.0793821)	NA	NA	NA	NA
AT5G47260_ath-vs-TraesCS6B02G470100_tae	NG	1.27914	1.51145	0.846304	0.219987	1629	364.082	1264.92	NA	1013	236.667	776.333	NA	NA	1.33106	1:1:1:1:1:1	0.077675(0.0771518:0.077317:0.0785561)	NA	NA	NA	NA
AT5G47260_ath-vs-TraesCS6B02G815100LC_tae	NG	0.89478	1.09406	0.81785	0.243106	711	159.832	551.168	NA	380	92	288	NA	NA	0.939578	1:1:1:1:1:1	0.0463682(0.0460102:0.0462581:0.0468363)	NA	NA	NA	NA
AT5G47260_ath-vs-LOC_Os06g41690_osa	NG	1.53705	2.4978	0.615364	0.00952212	1659	387.302	1271.7	NA	1111	280.083	830.917	NA	NA	1.76134	1:1:1:1:1:1	0.149347(0.150008:0.147117:0.150917)	NA	NA	NA	NA
AT5G47260_ath-vs-TraesCS5B02G007400LC_tae	NG	1.58471	2.10139	0.754121	0.0779054	1977	453.883	1523.12	NA	1324	319.75	1004.25	NA	NA	1.70333	1:1:1:1:1:1	0.111377(0.111598:0.113002:0.109532)	NA	NA	NA	NA
AT5G47260_ath-vs-TraesCS5A02G184900_tae	NG	1.41619	2.11871	0.668421	0.00928397	1824	406.086	1417.91	NA	1189	286.5	902.5	NA	NA	1.5726	1:1:1:1:1:1	0.0912495(0.0881381:0.0935074:0.0921031)	NA	NA	NA	NA
AT5G47260_ath-vs-TraesCS5B02G182900_tae	NG	1.44466	1.94268	0.743645	0.0433156	1911	425.707	1485.29	NA	1247	295.333	951.667	NA	NA	1.55561	1:1:1:1:1:1	0.093645(0.090451:0.0963159:0.0941682)	NA	NA	NA	NA
AT5G47260_ath-vs-TraesCS5D02G189900_tae	NG	1.4199	2.01891	0.703299	0.0158557	1917	430.74	1486.26	NA	1248	301.167	946.833	NA	NA	1.55449	1:1:1:1:1:1	0.0939204(0.0907814:0.0968115:0.0941682)	NA	NA	NA	NA
AT5G47260_ath-vs-TraesCS4D02G004000_tae	NG	1.28974	1.92828	0.668857	0.00260611	1938	452.725	1485.28	NA	1228	313.583	914.417	NA	NA	1.43891	1:1:1:1:1:1	0.0943885(0.0923509:0.0941682:0.0966463)	NA	NA	NA	NA
AT5G47260_ath-vs-TraesCS4A02G389500_tae	NG	1.17155	1.5848	0.739244	0.10064	885	201.714	683.286	NA	538	133	405	NA	NA	1.26574	1:1:1:1:1:1	0.056969(0.0575748:0.0560879:0.0572443)	NA	NA	NA	NA
AT5G47260_ath-vs-TraesCS6B02G117100_tae	NG	1.23672	1.79971	0.687178	0.0142039	1365	316.134	1048.87	NA	851	215.583	635.417	NA	NA	1.36711	1:1:1:1:1:1	0.0668539(0.0690567:0.0654221:0.0660829)	NA	NA	NA	NA
AT5G47260_ath-vs-TraesCS4A02G026300_tae	NG	1.35922	2.62096	0.518597	9.89155e-05	1905	436.703	1468.3	NA	1239	317.583	921.417	NA	NA	1.64846	1:1:1:1:1:1	0.0855223(0.0841731:0.0883859:0.0840079)	NA	NA	NA	NA
AT5G47260_ath-vs-TraesCS5B02G059000_tae	NG	1.44546	1.5902	0.908983	0.483652	1818	414.899	1403.1	NA	1173	273.833	899.167	NA	NA	1.47849	1:1:1:1:1:1	0.0839253(0.0847514:0.0850818:0.0819428)	NA	NA	NA	NA
AT5G47260_ath-vs-TraesCS5B02G005700_tae	NG	1.36487	1.30857	1.04302	0.801913	867	197.77	669.23	NA	543	122.417	420.583	NA	NA	1.35202	1:1:1:1:1:1	0.0568589(0.0565835:0.0569139:0.0570791)	NA	NA	NA	NA
AT5G47260_ath-vs-TraesCS3D02G502800_tae	NG	1.22199	1.45033	0.842556	0.168708	1704	377.472	1326.53	NA	1042	242.167	799.833	NA	NA	1.27257	1:1:1:1:1:1	0.064128(0.0628614:0.0654221:0.0641004)	NA	NA	NA	NA
AT5G47260_ath-vs-TraesCS3A02G669400LC_tae	NG	0.912269	1.21182	0.752808	0.116482	678	152.676	525.324	NA	369	91.75	277.25	NA	NA	0.979724	1:1:1:1:1:1	0.0458726(0.0464233:0.0453494:0.045845)	NA	NA	NA	NA
AT5G47260_ath-vs-TraesCS4A02G223400_tae	NG	1.24674	1.87025	0.666615	0.00258969	1875	429.72	1445.28	NA	1174	295.667	878.333	NA	NA	1.38963	1:1:1:1:1:1	0.0820805(0.0795473:0.0835123:0.0831819)	NA	NA	NA	NA
AT5G47260_ath-vs-TraesCS4B02G093200_tae	NG	1.27181	1.78918	0.710837	0.00932393	1911	433.081	1477.92	NA	1200	294.917	905.083	NA	NA	1.38906	1:1:1:1:1:1	0.0818602(0.0788039:0.0831819:0.0835949)	NA	NA	NA	NA
AT5G47260_ath-vs-TraesCS4D02G089900_tae	NG	1.28071	1.83598	0.697559	0.00687216	1923	439.077	1483.92	NA	1212	300.833	911.167	NA	NA	1.40749	1:1:1:1:1:1	0.0815023(0.0788039:0.0822733:0.0834297)	NA	NA	NA	NA
AT5G47260_ath-vs-TraesCS4A02G458300_tae	NG	1.296	1.63245	0.7939	0.0710853	1941	432.877	1508.12	NA	1218	287.833	930.167	NA	NA	1.37104	1:1:1:1:1:1	0.0947464(0.0935074:0.0937552:0.0969767)	NA	NA	NA	NA
AT5G47260_ath-vs-LOC_Os10g22484_osa	NG	1.2205	1.56386	0.780442	0.0473685	1890	424.417	1465.58	NA	1162	278.75	883.25	NA	NA	1.29761	1:1:1:1:1:1	0.0814748(0.0783083:0.0824385:0.0836775)	NA	NA	NA	NA
AT5G47260_ath-vs-TraesCS6B02G099900_tae	NG	1.33674	1.63167	0.819246	0.125701	1908	432.935	1475.06	NA	1208	287.833	920.167	NA	NA	1.40366	1:1:1:1:1:1	0.0862107(0.084834:0.0859904:0.0878077)	NA	NA	NA	NA
AT5G47260_ath-vs-TraesCSU02G133200_tae	NG	1.26233	1.95867	0.644481	0.00138246	1905	423.661	1481.34	NA	1199	294.417	904.583	NA	NA	1.41719	1:1:1:1:1:1	0.0861556(0.0832645:0.0849166:0.0902858)	NA	NA	NA	NA
AT5G47260_ath-vs-TraesCS4A02G491300_tae	NG	1.32572	1.64584	0.805497	0.0893982	1908	434.401	1473.6	NA	1206	289.5	916.5	NA	NA	1.3986	1:1:1:1:1:1	0.0823283(0.0815298:0.0825211:0.0829341)	NA	NA	NA	NA
AT5G47260_ath-vs-TraesCS2D02G511600_tae	NG	1.17389	1.62587	0.722007	0.00842027	1830	414.546	1415.45	NA	1115	275.333	839.667	NA	NA	1.27628	1:1:1:1:1:1	0.0929567(0.0927639:0.0914423:0.0946638)	NA	NA	NA	NA
AT5G47260_ath-vs-TraesCS4A02G464900_tae	NG	1.17967	1.65097	0.714527	0.00530978	1935	438.152	1496.85	NA	1182	292.25	889.75	NA	NA	1.28639	1:1:1:1:1:1	0.0818052(0.0807038:0.0832645:0.0814472)	NA	NA	NA	NA
AT5G47260_ath-vs-TraesCS7D02G022400_tae	NG	1.13083	1.81389	0.623431	0.000160367	1944	441.299	1502.7	NA	1179	301.5	877.5	NA	NA	1.28589	1:1:1:1:1:1	0.0820805(0.0817776:0.0826037:0.0818602)	NA	NA	NA	NA
AT5G47260_ath-vs-TraesCS7D02G020700_tae	NG	1.13433	1.64218	0.690744	0.00238857	1911	425.533	1485.47	NA	1152	283.417	868.583	NA	NA	1.24741	1:1:1:1:1:1	0.0799604(0.0772344:0.0795473:0.0830993)	NA	NA	NA	NA
AT5G47260_ath-vs-TraesCS7D02G005400_tae	NG	1.19877	1.6905	0.709121	0.00673525	1905	427.55	1477.45	NA	1171	287	884	NA	NA	1.30913	1:1:1:1:1:1	0.0855499(0.085247:0.0850818:0.0863208)	NA	NA	NA	NA
AT5G47260_ath-vs-TraesCS7A02G021800_tae	NG	1.10389	1.27795	0.863797	0.343896	942	214.335	727.665	NA	552	131.5	420.5	NA	NA	1.1435	1:1:1:1:1:1	0.0678451(0.0655873:0.0658351:0.072113)	NA	NA	NA	NA
AT5G47260_ath-vs-TraesCS7A02G004100_tae	NG	1.17495	1.54807	0.75898	0.0216158	1905	431.939	1473.06	NA	1157	282.833	874.167	NA	NA	1.25955	1:1:1:1:1:1	0.0940305(0.0947464:0.0925161:0.094829)	NA	NA	NA	NA
AT5G47260_ath-vs-TraesCS7A02G004300_tae	NG	1.19574	1.67095	0.715605	0.00712047	1914	433.362	1480.64	NA	1175	290	885	NA	NA	1.30334	1:1:1:1:1:1	0.0852745(0.0855774:0.0841731:0.086073)	NA	NA	NA	NA
AT5G47260_ath-vs-TraesCS4A02G486700_tae	NG	1.15709	1.56286	0.740364	0.0114895	1905	428.304	1476.7	NA	1152	281.25	870.75	NA	NA	1.24832	1:1:1:1:1:1	0.0934247(0.0939204:0.0914423:0.0949116)	NA	NA	NA	NA
AT5G47260_ath-vs-TraesCS4A02G738000LC_tae	NG	1.18967	1.62834	0.730603	0.0197647	1617	360.316	1256.68	NA	989	239.417	749.583	NA	NA	1.28742	1:1:1:1:1:1	0.0764084(0.0775648:0.0742607:0.0773996)	NA	NA	NA	NA
AT5G47260_ath-vs-TraesCS4A02G488300_tae	NG	1.13628	1.66256	0.683449	0.00199752	1908	427.467	1480.53	NA	1152	285.667	866.333	NA	NA	1.25418	1:1:1:1:1:1	0.0945261(0.0943334:0.0925161:0.0967289)	NA	NA	NA	NA
AT5G47260_ath-vs-TraesCS7D02G007900_tae	NG	1.19619	1.58169	0.756275	0.0212932	1908	431.353	1476.65	NA	1167	284.25	882.75	NA	NA	1.28334	1:1:1:1:1:1	0.0956(0.0959855:0.0944986:0.0963159)	NA	NA	NA	NA
AT5G47260_ath-vs-TraesCS7D02G004600_tae	NG	1.15457	1.5553	0.74235	0.0132359	1887	425.364	1461.64	NA	1140	278.917	861.083	NA	NA	1.2449	1:1:1:1:1:1	0.0949391(0.0949116:0.0934247:0.0964811)	NA	NA	NA	NA
AT5G47260_ath-vs-TraesCS7D02G007300_tae	NG	1.22313	1.7192	0.711455	0.00701667	1920	434.946	1485.05	NA	1189	293.25	895.75	NA	NA	1.33551	1:1:1:1:1:1	0.0955449(0.0946638:0.0930943:0.0988766)	NA	NA	NA	NA
AT5G47260_ath-vs-TraesCS3A02G536100_tae	NG	1.40154	2.22269	0.630561	0.00335404	1917	430.096	1486.9	NA	1249	305.917	943.083	NA	NA	1.58578	1:1:1:1:1:1	0.114571(0.112754:0.116636:0.114323)	NA	NA	NA	NA
AT5G47260_ath-vs-TraesCS2B02G625800_tae	NG	1.46922	1.71981	0.854292	0.250696	1875	434.041	1440.96	NA	1221	292.667	928.333	NA	NA	1.52723	1:1:1:1:1:1	0.105127(0.10755:0.108872:0.0989592)	NA	NA	NA	NA
AT5G47260_ath-vs-TraesCS4A02G349800_tae	NG	1.27836	1.69025	0.756312	0.031701	1920	431.788	1488.21	NA	1203	289.833	913.167	NA	NA	1.37099	1:1:1:1:1:1	0.107578(0.104328:0.111019:0.107385)	NA	NA	NA	NA
AT5G47260_ath-vs-TraesCS5B02G521200_tae	NG	1.2541	1.88542	0.665154	0.00282876	1854	420.363	1433.64	NA	1163	289.75	873.25	NA	NA	1.39724	1:1:1:1:1:1	0.0830167(0.0832645:0.0828515:0.0829341)	NA	NA	NA	NA
AT5G47260_ath-vs-TraesCS4A02G461800_tae	NG	1.38969	1.799	0.77248	0.0626013	1854	414.546	1439.45	NA	1193	282.667	910.333	NA	NA	1.48121	1:1:1:1:1:1	0.105402(0.106063:0.101437:0.108706)	NA	NA	NA	NA
AT5G47260_ath-vs-TraesCS7A02G027800_tae	NG	1.3157	1.69011	0.77847	0.059152	1887	424.224	1462.78	NA	1192	284.75	907.25	NA	NA	1.39988	1:1:1:1:1:1	0.111818(0.110028:0.110358:0.115067)	NA	NA	NA	NA
AT5G47260_ath-vs-TraesCS7D02G024900_tae	NG	1.32308	2.00391	0.660252	0.00379496	1860	417.647	1442.35	NA	1188	291.583	896.417	NA	NA	1.47596	1:1:1:1:1:1	0.111432(0.109863:0.110524:0.11391)	NA	NA	NA	NA
AT5G47260_ath-vs-TraesCS3B02G808300LC_tae	NG	1.40321	3.12012	0.449728	0.00524425	897	200.8	696.2	NA	590	148.25	441.75	NA	NA	1.78755	1:1:1:1:1:1	0.0508839(0.0496448:0.0508839:0.0521229)	NA	NA	NA	NA
AT5G47260_ath-vs-TraesCSU02G170800LC_tae	NG	1.72401	1.79657	0.959614	0.774525	1974	450.745	1523.25	NA	1335	307.25	1027.75	NA	NA	1.74058	1:1:1:1:1:1	0.104769(0.105485:0.101107:0.107715)	NA	NA	NA	NA
AT5G47260_ath-vs-LOC_Os08g07950_osa	NG	1.51828	1.99549	0.760858	0.0877337	1722	387.654	1334.35	NA	1139	270.417	868.583	NA	NA	1.62571	1:1:1:1:1:1	0.0915524(0.0892946:0.090451:0.0949116)	NA	NA	NA	NA
AT5G47260_ath-vs-TraesCS2B02G080000LC_tae	NG	1.30859	1.53721	0.851272	0.196752	1893	443.187	1449.81	NA	1187	289.583	897.417	NA	NA	1.36211	1:1:1:1:1:1	0.0731868(0.0730216:0.0754171:0.0711218)	NA	NA	NA	NA
AT5G47260_ath-vs-TraesCS2B02G070900_tae	NG	1.33026	1.45928	0.911589	0.431996	1887	443.867	1443.13	NA	1184	285.333	898.667	NA	NA	1.36061	1:1:1:1:1:1	0.0749491(0.0734347:0.0780605:0.0733521)	NA	NA	NA	NA
AT5G47260_ath-vs-TraesCS2D02G057600_tae	NG	1.28692	1.56073	0.824564	0.114761	1866	439.65	1426.35	NA	1166	288.583	877.417	NA	NA	1.35143	1:1:1:1:1:1	0.074123(0.0734347:0.0758302:0.0731042)	NA	NA	NA	NA
AT5G47260_ath-vs-AT1G51480_ath	NG	0.869187	1.30509	0.665998	0.000561447	1584	354.962	1229.04	NA	852	219.5	632.5	NA	NA	0.966869	1:1:1:1:1:1	0.0592268(0.0580704:0.0618701:0.05774)	NA	NA	NA	NA
AT5G47260_ath-vs-TraesCS6D02G399100_tae	NG	1.37478	1.86243	0.738165	0.0226584	1977	460.07	1516.93	NA	1272	316.25	955.75	NA	NA	1.48826	1:1:1:1:1:1	0.10766(0.105567:0.111267:0.106146)	NA	NA	NA	NA
AT5G47260_ath-vs-TraesCS7A02G005100_tae	NG	1.21195	2.10664	0.575298	7.717e-05	1905	434.878	1470.12	NA	1190	306.5	883.5	NA	NA	1.41619	1:1:1:1:1:1	0.0768214(0.0750041:0.0776474:0.0778127)	NA	NA	NA	NA
AT5G47260_ath-vs-TraesCS5D02G185600_tae	NG	1.37681	5.0385	0.273258	4.68891e-06	1842	419.841	1422.16	NA	1211	314.5	896.5	NA	NA	2.21141	1:1:1:1:1:1	0.0740404(0.0744259:0.0735999:0.0740955)	NA	NA	NA	NA
AT5G47260_ath-vs-TraesCS5A02G181200_tae	NG	1.33184	2.34781	0.567268	0.000475019	1713	390.742	1322.26	NA	1104	280.25	823.75	NA	NA	1.56359	1:1:1:1:1:1	0.0710392(0.0709566:0.0710392:0.0711218)	NA	NA	NA	NA
AT5G47260_ath-vs-TraesCS5B02G178900_tae	NG	1.38047	NA	NA	7.90943e-07	1701	379.869	1321.13	NA	1124	290.417	833.583	NA	NA	0.848862	1:1:1:1:1:1	0.0711493(0.071287:0.071287:0.0708739)	NA	NA	NA	NA
AT5G47260_ath-vs-LOC_Os09g10054_osa	NG	1.21314	2.03045	0.597474	0.000569683	1617	362.996	1254	NA	1008	254.083	753.917	NA	NA	1.39662	1:1:1:1:1:1	0.0650091(0.0642657:0.0650091:0.0657525)	NA	NA	NA	NA
AT5G47260_ath-vs-TraesCS7A02G007600_tae	NG	1.16883	1.47154	0.794291	0.0607184	1752	391.991	1360.01	NA	1058	252.667	805.333	NA	NA	1.23656	1:1:1:1:1:1	0.121593(0.12911:0.110606:0.125062)	NA	NA	NA	NA
AT5G47260_ath-vs-TraesCS3D02G602500LC_tae	NG	1.36119	1.85103	0.735371	0.0361442	1749	390.422	1358.58	NA	1121	268	853	NA	NA	1.47054	1:1:1:1:1:1	0.0835123(0.0855774:0.080869:0.0840905)	NA	NA	NA	NA
AT5G47260_ath-vs-TraesCS5D02G494400_tae	NG	1.31157	1.73229	0.757131	0.0408658	1707	383.771	1323.23	NA	1079	259.25	819.75	NA	NA	1.40615	1:1:1:1:1:1	0.0735723(0.0739303:0.0718652:0.0749215)	NA	NA	NA	NA
AT5G47260_ath-vs-TraesCS5B02G494100_tae	NG	1.17273	1.41866	0.826646	0.121198	1704	377.627	1326.37	NA	1027	240.5	786.5	NA	NA	1.22723	1:1:1:1:1:1	0.0696349(0.0684784:0.0661655:0.0742607)	NA	NA	NA	NA
AT5G47260_ath-vs-TraesCS5D02G494300_tae	NG	1.20377	1.41528	0.850552	0.189468	1680	381.204	1298.8	NA	1021	242.583	778.417	NA	NA	1.25177	1:1:1:1:1:1	0.0721681(0.0721956:0.0710392:0.0732695)	NA	NA	NA	NA
AT5G47260_ath-vs-TraesCS5D02G494000_tae	NG	1.2488	1.39523	0.895047	0.391677	1608	363.582	1244.42	NA	987	230.25	756.75	NA	NA	1.28191	1:1:1:1:1:1	0.0657525(0.0648439:0.0667438:0.0656699)	NA	NA	NA	NA
AT5G47260_ath-vs-TraesCS5A02G480900_tae	NG	1.15673	1.60731	0.719666	0.0124699	1626	363.528	1262.47	NA	985	240.667	744.333	NA	NA	1.25747	1:1:1:1:1:1	0.0673771(0.0660829:0.0672394:0.0688089)	NA	NA	NA	NA
AT5G47260_ath-vs-TraesCS5A02G647100LC_tae	NG	0.713505	1.06269	0.671411	0.198613	234	48.9889	185.011	NA	113	27.8333	85.1667	NA	NA	0.786609	1:1:1:1:1:1	0.0369238(0.0359326:0.0373369:0.0375021)	NA	NA	NA	NA
AT5G47260_ath-vs-AT5G36930_ath	NG	1.47836	2.0613	0.717198	0.0368508	1788	403.859	1384.14	NA	1177	283.5	893.5	NA	NA	1.61003	1:1:1:1:1:1	0.0723333(0.0711218:0.0726086:0.0732695)	NA	NA	NA	NA
AT5G47260_ath-vs-LOC_Os11g43420_osa	NG	1.31219	2.50525	0.523778	0.000180153	1689	389.809	1299.19	NA	1087	282	805	NA	NA	1.58754	1:1:1:1:1:1	0.0732144(0.0717826:0.0742607:0.0735999)	NA	NA	NA	NA
AT5G47260_ath-vs-LOC_Os11g39310_osa	NG	1.27259	3.09515	0.411156	1.5339e-05	1518	352.238	1165.76	NA	974	259.917	714.083	NA	NA	1.6955	1:1:1:1:1:1	0.0694146(0.0682306:0.0701305:0.0698827)	NA	NA	NA	NA
AT5G47260_ath-vs-LOC_Os11g39330_osa	NG	1.52082	1.91726	0.793226	0.130311	1698	397.99	1300.01	NA	1122	275.333	846.667	NA	NA	1.61374	1:1:1:1:1:1	0.0710667(0.0672394:0.0742607:0.0717)	NA	NA	NA	NA
AT5G47260_ath-vs-TraesCS5D02G405600_tae	NG	1.31264	1.86395	0.704224	0.0171481	1629	376.23	1252.77	NA	1035	258.667	776.333	NA	NA	1.43997	1:1:1:1:1:1	0.0712319(0.0704609:0.0726086:0.0706261)	NA	NA	NA	NA
AT5G47260_ath-vs-TraesCS7D02G002600_tae	NG	1.45076	1.83276	0.79157	0.126755	1695	380.729	1314.27	NA	1104	260.75	843.25	NA	NA	1.53656	1:1:1:1:1:1	0.0858803(0.0853296:0.0854948:0.0868165)	NA	NA	NA	NA
AT5G47260_ath-vs-TraesCS3B02G593500_tae	NG	1.21158	1.99846	0.606258	0.000822108	1593	358.876	1234.12	NA	992	250.417	741.583	NA	NA	1.38886	1:1:1:1:1:1	0.0845036(0.0880555:0.0822733:0.0831819)	NA	NA	NA	NA
AT5G47260_ath-vs-TraesCS6B02G012200LC_tae	NG	1.27196	2.27807	0.55835	0.000102665	1908	427.969	1480.03	NA	1212	305.583	906.417	NA	NA	1.49763	1:1:1:1:1:1	0.101768(0.103089:0.0995374:0.102676)	NA	NA	NA	NA
AT5G47260_ath-vs-TraesCS6B02G005900LC_tae	NG	1.06436	1.72044	0.618654	0.00297079	1086	241.468	844.532	NA	643	162.833	480.167	NA	NA	1.21024	1:1:1:1:1:1	0.0711218(0.0737651:0.0687263:0.0708739)	NA	NA	NA	NA
AT5G47260_ath-vs-TraesCS1B02G001000LC_tae	NG	1.08316	1.88319	0.575174	0.000133008	1425	322.278	1102.72	NA	854	222.083	631.917	NA	NA	1.2641	1:1:1:1:1:1	0.0781155(0.0826037:0.0757476:0.0759954)	NA	NA	NA	NA
AT5G47260_ath-vs-TraesCS6B02G008400_tae	NG	1.27528	1.88099	0.677985	0.00588894	1722	386.713	1335.29	NA	1085	266.417	818.583	NA	NA	1.41131	1:1:1:1:1:1	0.0857426(0.0873947:0.0841731:0.08566)	NA	NA	NA	NA
AT5G47260_ath-vs-TraesCS7B02G353800_tae	NG	1.24496	1.92832	0.645617	0.00115277	1893	424.69	1468.31	NA	1186	294.167	891.833	NA	NA	1.39827	1:1:1:1:1:1	0.0948841(0.0971419:0.0931769:0.0943334)	NA	NA	NA	NA
AT5G47260_ath-vs-TraesCS4A02G479800_tae	NG	1.0884	1.88256	0.578149	5.43048e-05	1653	372.129	1280.87	NA	992	256.417	735.583	NA	NA	1.26719	1:1:1:1:1:1	0.0845862(0.0878077:0.081695:0.0842557)	NA	NA	NA	NA
AT5G47260_ath-vs-TraesCS7D02G013200_tae	NG	1.09774	2.01784	0.544019	1.80999e-05	1638	373.092	1264.91	NA	990	260.833	729.167	NA	NA	1.30731	1:1:1:1:1:1	0.0844485(0.0886337:0.0811994:0.0835123)	NA	NA	NA	NA
AT5G47260_ath-vs-TraesCS4A02G744500LC_tae	NG	1.03496	2.14	0.483628	0.000311134	861	190.541	670.459	NA	511	134.667	376.333	NA	NA	1.27951	1:1:1:1:1:1	0.0650091(0.0661655:0.0638526:0.0650091)	NA	NA	NA	NA
AT5G47260_ath-vs-TraesCS4A02G497800_tae	NG	1.13067	1.90726	0.592822	0.000190825	1659	376.13	1282.87	NA	1009	259.917	749.083	NA	NA	1.30674	1:1:1:1:1:1	0.0831819(0.0866512:0.0820254:0.080869)	NA	NA	NA	NA
AT5G47260_ath-vs-TraesCS6D02G404100_tae	NG	1.50919	1.88013	0.802709	0.163895	1686	397.398	1288.6	NA	1111	273.75	837.25	NA	NA	1.59662	1:1:1:1:1:1	0.0743158(0.0740129:0.076078:0.0728564)	NA	NA	NA	NA
AT5G47260_ath-vs-TraesCS5B02G023600_tae	NG	1.19795	1.81544	0.659866	0.00400609	1506	354.139	1151.86	NA	931	242	689	NA	NA	1.34315	1:1:1:1:1:1	0.0674597(0.0655873:0.0683958:0.0683958)	NA	NA	NA	NA
AT5G47260_ath-vs-TraesCS1B02G017600_tae	NG	1.54526	1.92316	0.803503	0.151941	1758	409.525	1348.47	NA	1166	283.5	882.5	NA	NA	1.63329	1:1:1:1:1:1	0.0745911(0.0735999:0.0741781:0.0759954)	NA	NA	NA	NA
AT5G47260_ath-vs-TraesCS5B02G344200_tae	NG	1.31528	2.00346	0.656506	0.00270642	1917	438.196	1478.8	NA	1223	305.917	917.083	NA	NA	1.47259	1:1:1:1:1:1	0.0913046(0.0924335:0.0871469:0.0943334)	NA	NA	NA	NA
AT5G47260_ath-vs-TraesCS5D02G349800_tae	NG	1.31182	1.83746	0.713931	0.0126386	1902	435.347	1466.65	NA	1207	298.333	908.667	NA	NA	1.43213	1:1:1:1:1:1	0.0861832(0.0837601:0.0885511:0.0862382)	NA	NA	NA	NA
AT5G47260_ath-vs-TraesCS5A02G344100_tae	NG	1.25695	1.87117	0.671744	0.00303882	1869	427.735	1441.27	NA	1173	294.333	878.667	NA	NA	1.39752	1:1:1:1:1:1	0.0904786(0.0930943:0.0869817:0.0913597)	NA	NA	NA	NA
AT5G47260_ath-vs-LOC_Os01g23380_osa	NG	1.17533	NA	NA	6.8219e-08	1365	318.269	1046.73	NA	862	240.75	621.25	NA	NA	0.668123	1:1:1:1:1:1	0.0685886(0.0676524:0.0707087:0.0674046)	NA	NA	NA	NA
AT5G47260_ath-vs-TraesCS7D02G479800_tae	NG	1.15836	2.62236	0.441725	4.79841e-06	1437	336.875	1100.12	NA	894	245	649	NA	NA	1.50157	1:1:1:1:1:1	0.0685886(0.0669916:0.0708739:0.0679002)	NA	NA	NA	NA
AT5G47260_ath-vs-TraesCS7B02G399500_tae	NG	1.22051	3.37901	0.361204	1.53439e-06	1470	345.821	1124.18	NA	934	256.5	677.5	NA	NA	1.7283	1:1:1:1:1:1	0.0690291(0.068148:0.0702131:0.0687263)	NA	NA	NA	NA
AT5G47260_ath-vs-TraesCS7B02G399700_tae	NG	1.20766	3.83685	0.314753	6.79318e-07	1452	341.382	1110.62	NA	921	254.5	666.5	NA	NA	1.82581	1:1:1:1:1:1	0.068919(0.0679002:0.0700479:0.0688089)	NA	NA	NA	NA
AT5G47260_ath-vs-TraesCS4B02G343200_tae	NG	1.32215	2.23489	0.591594	0.00117677	1638	378.213	1259.79	NA	1052	269.25	782.75	NA	NA	1.5329	1:1:1:1:1:1	0.083292(0.0869817:0.0795473:0.0833471)	NA	NA	NA	NA
AT5G47260_ath-vs-LOC_Os08g07380_osa	NG	1.29981	2.02999	0.640303	0.00182729	1911	437.186	1473.81	NA	1216	306	910	NA	NA	1.46686	1:1:1:1:1:1	0.103723(0.10375:0.105981:0.101437)	NA	NA	NA	NA
AT5G47260_ath-vs-TraesCS7A02G440000_tae	NG	1.42746	1.77457	0.804396	0.121688	1893	432.23	1460.77	NA	1226	293.75	932.25	NA	NA	1.50672	1:1:1:1:1:1	0.102429(0.0993722:0.100694:0.10722)	NA	NA	NA	NA
AT5G47260_ath-vs-TraesCS2B02G837800LC_tae	NG	1.09751	1.94763	0.56351	0.00539354	798	178.644	619.356	NA	481	124	357	NA	NA	1.28782	1:1:1:1:1:1	0.061347(0.0631092:0.0602181:0.0607137)	NA	NA	NA	NA
AT5G47260_ath-vs-TraesCSU02G135400_tae	NG	1.20996	2.05802	0.587926	0.000311884	1614	372.275	1241.73	NA	1007	261.25	745.75	NA	NA	1.40557	1:1:1:1:1:1	0.0694697(0.0679002:0.0696349:0.0708739)	NA	NA	NA	NA
AT5G47260_ath-vs-LOC_Os12g36720_osa	NG	1.21168	1.46674	0.826106	0.160609	1452	336.623	1115.38	NA	887	216.75	670.25	NA	NA	1.27081	1:1:1:1:1:1	0.0619528(0.0596398:0.06377:0.0624484)	NA	NA	NA	NA
AT5G47260_ath-vs-TraesCS2A02G568900_tae	NG	1.44845	1.84964	0.783101	0.0839558	1869	431.894	1437.11	NA	1218	296.417	921.583	NA	NA	1.54116	1:1:1:1:1:1	0.0851093(0.0835949:0.0874773:0.0842557)	NA	NA	NA	NA
AT5G47260_ath-vs-TraesCS2A02G569200_tae	NG	1.48937	1.81637	0.819973	0.165537	1869	430.549	1438.45	NA	1225	294.25	930.75	NA	NA	1.5647	1:1:1:1:1:1	0.0969492(0.0906162:0.102924:0.0973071)	NA	NA	NA	NA
AT5G47260_ath-vs-TraesCS2D02G618300LC_tae	NG	1.42886	1.71483	0.833239	0.21506	1596	370.67	1225.33	NA	1032	249.75	782.25	NA	NA	1.49528	1:1:1:1:1:1	0.0891569(0.0830993:0.0969767:0.0873947)	NA	NA	NA	NA
AT5G47260_ath-vs-TraesCS2D02G713400LC_tae	NG	1.35739	1.81746	0.746857	0.0316255	1815	418.54	1396.46	NA	1162	286.083	875.917	NA	NA	1.46348	1:1:1:1:1:1	0.10587(0.103668:0.108293:0.10565)	NA	NA	NA	NA
AT5G47260_ath-vs-TraesCSU02G382400LC_tae	NG	1.2012	1.78482	0.673009	0.00853323	1386	318.483	1067.52	NA	856	216.75	639.25	NA	NA	1.33531	1:1:1:1:1:1	0.0707363(0.0692219:0.0717826:0.0712044)	NA	NA	NA	NA
AT5G47260_ath-vs-TraesCSU02G419900LC_tae	NG	1.20085	1.80866	0.663948	0.00377589	1581	361.654	1219.35	NA	977	246.917	730.083	NA	NA	1.33989	1:1:1:1:1:1	0.0679828(0.0658351:0.068148:0.0699653)	NA	NA	NA	NA
AT5G47260_ath-vs-TraesCS3A02G054600_tae	NG	1.24501	1.46403	0.850396	0.202416	1611	373.342	1237.66	NA	992	240.25	751.75	NA	NA	1.29577	1:1:1:1:1:1	0.0687813(0.0652569:0.0709566:0.0701305)	NA	NA	NA	NA
AT5G47260_ath-vs-LOC_Os06g06850_osa	NG	1.23206	1.59481	0.772545	0.0491087	1662	388.817	1273.18	NA	1027	256.833	770.167	NA	NA	1.31692	1:1:1:1:1:1	0.0691943(0.0678176:0.0709566:0.0688089)	NA	NA	NA	NA
AT5G47260_ath-vs-TraesCS6B02G050300LC_tae	NG	1.27847	1.73714	0.735963	0.0398959	1389	315.452	1073.55	NA	872	213.25	658.75	NA	NA	1.38264	1:1:1:1:1:1	0.0682031(0.0701305:0.0671568:0.067322)	NA	NA	NA	NA
AT5G47260_ath-vs-TraesCS3D02G029100_tae	NG	1.25165	2.34458	0.533846	4.56387e-05	1806	412.899	1393.1	NA	1144	296.083	847.917	NA	NA	1.50152	1:1:1:1:1:1	0.0713971(0.0688089:0.0717826:0.0735999)	NA	NA	NA	NA
AT5G47260_ath-vs-TraesCS7B02G477700_tae	NG	1.24674	1.658	0.751956	0.0274212	1776	410.939	1365.06	NA	1104	274.417	829.583	NA	NA	1.3419	1:1:1:1:1:1	0.0718927(0.0698001:0.0739303:0.0719478)	NA	NA	NA	NA
AT5G47260_ath-vs-TraesCS7B02G478300_tae	NG	1.02753	1.39631	0.735888	0.0637288	870	206.673	663.327	NA	502	130.917	371.083	NA	NA	1.11513	1:1:1:1:1:1	0.053362(0.0532794:0.0542706:0.0525359)	NA	NA	NA	NA
AT5G47260_ath-vs-LOC_Os02g19890_osa	NG	1.39042	1.64982	0.84277	0.203283	1830	421.241	1408.76	NA	1172	280.917	891.083	NA	NA	1.45013	1:1:1:1:1:1	0.0699928(0.0713696:0.0710392:0.0675698)	NA	NA	NA	NA
AT5G47260_ath-vs-LOC_Os11g32170_osa	NG	1.2947	1.96549	0.65872	0.00325839	1839	420.601	1418.4	NA	1167	292.5	874.5	NA	NA	1.44812	1:1:1:1:1:1	0.0834297(0.081695:0.0830993:0.0854948)	NA	NA	NA	NA
AT5G47260_ath-vs-LOC_Os11g32210_osa	NG	1.38567	2.00253	0.691958	0.0123984	1830	419.972	1410.03	NA	1184	293.167	890.833	NA	NA	1.52724	1:1:1:1:1:1	0.0845862(0.081695:0.0884685:0.0835949)	NA	NA	NA	NA
AT5G47260_ath-vs-LOC_Os08g29809_osa	NG	1.27986	1.54998	0.825724	0.14889	1662	382.418	1279.58	NA	1036	250.5	785.5	NA	NA	1.34201	1:1:1:1:1:1	0.0674872(0.0664133:0.0688089:0.0672394)	NA	NA	NA	NA
AT5G47260_ath-vs-LOC_Os08g29854_osa	NG	1.28299	1.51155	0.848794	0.19374	1725	395.739	1329.26	NA	1074	257.25	816.75	NA	NA	1.33542	1:1:1:1:1:1	0.0672945(0.0663307:0.0704609:0.0650917)	NA	NA	NA	NA
AT5G47260_ath-vs-TraesCS2D02G591200_tae	NG	1.26977	1.53121	0.829261	0.283392	1017	235.583	781.417	NA	632	153.75	478.25	NA	NA	1.33033	1:1:1:1:1:1	0.0532243(0.0525359:0.0531968:0.0539402)	NA	NA	NA	NA
AT5G47260_ath-vs-TraesCS2A02G585200_tae	NG	1.22982	2.12614	0.578431	0.000133592	1806	416.93	1389.07	NA	1134	294.333	839.667	NA	NA	1.43675	1:1:1:1:1:1	0.0753345(0.0752519:0.076078:0.0746737)	NA	NA	NA	NA
AT5G47260_ath-vs-TraesCS2B02G597700_tae	NG	1.21394	2.17396	0.558399	0.000359126	1431	330.311	1100.69	NA	896	234.083	661.917	NA	NA	1.43554	1:1:1:1:1:1	0.0641555(0.0652569:0.0641004:0.0631092)	NA	NA	NA	NA
AT5G47260_ath-vs-TraesCS2D02G601200_tae	NG	1.24963	2.02912	0.615849	0.000640281	1803	417.933	1385.07	NA	1135	292.5	842.5	NA	NA	1.43032	1:1:1:1:1:1	0.0754447(0.0757476:0.0758302:0.0747563)	NA	NA	NA	NA
AT5G47260_ath-vs-TraesCS2B02G084900_tae	NG	1.14488	1.61497	0.708916	0.104154	633	150.344	482.656	NA	383	99.6667	283.333	NA	NA	1.25653	1:1:1:1:1:1	0.0464508(0.0455972:0.0465885:0.0471667)	NA	NA	NA	NA
AT5G47260_ath-vs-TraesCSU02G136100LC_tae	NG	1.15854	1.58848	0.729342	0.06127	972	222.671	749.329	NA	589	146.917	442.083	NA	NA	1.25704	1:1:1:1:1:1	0.053004(0.0527837:0.0523707:0.0538576)	NA	NA	NA	NA
AT5G47260_ath-vs-TraesCS6B02G004900_tae	NG	1.13126	1.69523	0.667319	0.0808916	549	129.51	419.49	NA	332	87	245	NA	NA	1.2643	1:1:1:1:1:1	0.0459552(0.0451842:0.045845:0.0468363)	NA	NA	NA	NA
AT5G47260_ath-vs-TraesCS5B02G014000_tae	NG	1.29231	1.69524	0.762315	0.0344873	1854	426.366	1427.63	NA	1166	286.417	879.583	NA	NA	1.38497	1:1:1:1:1:1	0.074068(0.0719478:0.0749215:0.0753345)	NA	NA	NA	NA
AT5G47260_ath-vs-TraesCS3B02G695400LC_tae	NG	1.07158	0.974587	1.09952	0.72586	432	95.4801	336.52	NA	244	52.0833	191.917	NA	NA	1.05014	1:1:1:1:1:1	0.0422105(0.041467:0.0426235:0.0425409)	NA	NA	NA	NA
AT4G10780_ath-vs-AT5G63020_ath	NG	0.912736	1.42683	0.639696	0.000192656	1620	361.1	1258.9	NA	895	230.417	664.583	NA	NA	1.02733	1:1:1:1:1:1	0.0599703(0.0603007:0.0598877:0.0597225)	NA	NA	NA	NA
AT4G10780_ath-vs-AT5G04720_ath	NG	1.34461	1.78701	0.752433	0.0711338	1383	313.492	1069.51	NA	882	213.417	668.583	NA	NA	1.44489	1:1:1:1:1:1	0.0592544(0.0601355:0.0597225:0.0579052)	NA	NA	NA	NA
AT4G10780_ath-vs-TraesCS7D02G010700_tae	NG	1.51775	2.04549	0.741997	0.0688556	1749	391.847	1357.15	NA	1158	274.667	883.333	NA	NA	1.63598	1:1:1:1:1:1	0.0824109(0.0778127:0.0840079:0.0854122)	NA	NA	NA	NA
AT4G10780_ath-vs-TraesCS3B02G491300_tae	NG	1.34965	1.94771	0.692941	0.0142394	1680	372.291	1307.71	NA	1077	258.417	818.583	NA	NA	1.48218	1:1:1:1:1:1	0.0731868(0.0724434:0.072113:0.0750041)	NA	NA	NA	NA
AT4G10780_ath-vs-TraesCS6D02G394100_tae	NG	1.33742	2.08249	0.642224	0.0057679	1596	355.341	1240.66	NA	1024	249.917	774.083	NA	NA	1.50331	1:1:1:1:1:1	0.0815574(0.0798777:0.0814472:0.0833471)	NA	NA	NA	NA
AT4G10780_ath-vs-TraesCS6B02G457600_tae	NG	1.34941	1.83668	0.734698	0.0511479	1404	306.962	1097.04	NA	897	210.333	686.667	NA	NA	1.45594	1:1:1:1:1:1	0.0620078(0.0618701:0.0626962:0.0614571)	NA	NA	NA	NA
AT4G10780_ath-vs-TraesCS2A02G110900_tae	NG	1.29549	2.33396	0.555061	0.000225724	1770	395.029	1374.97	NA	1131	283.083	847.917	NA	NA	1.52725	1:1:1:1:1:1	0.0842282(0.0843383:0.0840905:0.0842557)	NA	NA	NA	NA
AT4G10780_ath-vs-TraesCS2D02G111500_tae	NG	1.36503	NA	NA	1.72251e-06	1761	391.834	1369.17	NA	1157	296.5	860.5	NA	NA	0.838792	1:1:1:1:1:1	0.0859078(0.0855774:0.0844209:0.0877251)	NA	NA	NA	NA
AT4G10780_ath-vs-TraesCS2B02G129800_tae	NG	1.36767	2.09983	0.651324	0.00637016	1698	385.681	1312.32	NA	1097	271.667	825.333	NA	NA	1.53397	1:1:1:1:1:1	0.0860455(0.0871469:0.0857426:0.085247)	NA	NA	NA	NA
AT4G10780_ath-vs-TraesCS2A02G110800_tae	NG	1.30497	2.05594	0.63473	0.00239795	1755	393.724	1361.28	NA	1118	276.25	841.75	NA	NA	1.47344	1:1:1:1:1:1	0.0886337(0.0899554:0.0876425:0.0883033)	NA	NA	NA	NA
AT4G10780_ath-vs-TraesCS5D02G544700_tae	NG	1.38633	2.53792	0.546248	0.000616084	1767	393.34	1373.66	NA	1153	285	868	NA	NA	1.64268	1:1:1:1:1:1	0.0883309(0.0897902:0.0878903:0.0873121)	NA	NA	NA	NA
AT4G10780_ath-vs-TraesCS5D02G544300_tae	NG	1.33832	2.02048	0.66238	0.00690245	1743	388.608	1354.39	NA	1117	271.75	845.25	NA	NA	1.49041	1:1:1:1:1:1	0.0899003(0.0901206:0.0906988:0.0888815)	NA	NA	NA	NA
AT4G10780_ath-vs-TraesCS4A02G329100_tae	NG	1.31896	2.37006	0.556509	0.000409581	1749	392.657	1356.34	NA	1124	282	842	NA	NA	1.55494	1:1:1:1:1:1	0.0950493(0.0962333:0.0949116:0.094003)	NA	NA	NA	NA
AT4G10780_ath-vs-TraesCS2D02G466600_tae	NG	1.43153	1.67683	0.853717	0.274833	1716	381.198	1334.8	NA	1108	255.333	852.667	NA	NA	1.48602	1:1:1:1:1:1	0.0807589(0.0801256:0.0811994:0.0809516)	NA	NA	NA	NA
AT4G10780_ath-vs-TraesCS2B02G734100LC_tae	NG	1.38315	2.05765	0.6722	0.00975685	1836	408.982	1427.02	NA	1188	287	901	NA	NA	1.5334	1:1:1:1:1:1	0.0865962(0.086073:0.0880555:0.08566)	NA	NA	NA	NA
AT4G10780_ath-vs-TraesCS2A02G466100_tae	NG	1.32882	1.55957	0.852047	0.212946	1749	393.525	1355.47	NA	1102	258.25	843.75	NA	NA	1.38074	1:1:1:1:1:1	0.0823283(0.081695:0.0835949:0.081695)	NA	NA	NA	NA
AT4G10780_ath-vs-TraesCS2B02G489400_tae	NG	1.45447	1.83923	0.790805	0.11653	1746	388.443	1357.56	NA	1138	266.25	871.75	NA	NA	1.54007	1:1:1:1:1:1	0.0922408(0.090451:0.094416:0.0918553)	NA	NA	NA	NA
AT4G10780_ath-vs-TraesCS2B02G488000_tae	NG	1.34417	1.65477	0.812297	0.122962	1749	395.925	1353.08	NA	1110	264.25	845.75	NA	NA	1.41448	1:1:1:1:1:1	0.0869266(0.0866512:0.0883859:0.0857426)	NA	NA	NA	NA
AT4G10780_ath-vs-TraesCS2B02G488400_tae	NG	1.43837	1.73929	0.826989	0.194107	1815	405.067	1409.93	NA	1176	273.917	902.083	NA	NA	1.50553	1:1:1:1:1:1	0.0883859(0.0870643:0.0885511:0.0895424)	NA	NA	NA	NA
AT4G10780_ath-vs-LOC_Os03g10910_osa	NG	1.38241	2.51077	0.550591	0.000454148	1662	420.452	1241.55	NA	1088	304.25	783.75	NA	NA	1.66786	1:1:1:1:1:1	0.0815023(0.080869:0.0841731:0.0794647)	NA	NA	NA	NA
AT4G10780_ath-vs-AT4G26090_ath	NG	1.08469	1.69081	0.641517	0.000717992	1584	354.661	1229.34	NA	943	238.083	704.917	NA	NA	1.2204	1:1:1:1:1:1	0.0629165(0.0631918:0.063357:0.0622006)	NA	NA	NA	NA
AT4G10780_ath-vs-TraesCS7D02G546400_tae	NG	1.34108	2.0776	0.645497	0.00342282	1755	394.139	1360.86	NA	1127	277.083	849.917	NA	NA	1.50649	1:1:1:1:1:1	0.0849992(0.0830167:0.0865686:0.0854122)	NA	NA	NA	NA
AT4G10780_ath-vs-TraesCS6B02G076300_tae	NG	1.42614	1.63105	0.874374	0.337075	1758	388.605	1369.39	NA	1132	258.333	873.667	NA	NA	1.47144	1:1:1:1:1:1	0.0933972(0.0923509:0.0949942:0.0928465)	NA	NA	NA	NA
AT4G10780_ath-vs-TraesCS6A02G056900_tae	NG	1.20067	2.04556	0.586962	0.013278	792	174.285	617.715	NA	492	122.167	369.833	NA	NA	1.38659	1:1:1:1:1:1	0.0501955(0.04981:0.0510491:0.0497274)	NA	NA	NA	NA
AT4G10780_ath-vs-TraesCS6D02G063300LC_tae	NG	1.3736	2.68913	0.510797	0.000216123	1764	401.806	1362.19	NA	1151	293	858	NA	NA	1.67325	1:1:1:1:1:1	0.083237(0.0827689:0.0843383:0.0826037)	NA	NA	NA	NA
AT4G10780_ath-vs-TraesCS2B02G562700_tae	NG	1.29771	1.61865	0.801721	0.100556	1677	370.97	1306.03	NA	1052	246.083	805.917	NA	NA	1.36871	1:1:1:1:1:1	0.0817226(0.0783083:0.0835949:0.0832645)	NA	NA	NA	NA
AT4G10780_ath-vs-TraesCS4D02G006000_tae	NG	1.50509	1.56853	0.959551	0.760507	1722	379.547	1342.45	NA	1121	249.5	871.5	NA	NA	1.51907	1:1:1:1:1:1	0.089625(0.0857426:0.0918553:0.0912771)	NA	NA	NA	NA
AT4G10780_ath-vs-TraesCS4B02G006100_tae	NG	1.39623	1.79192	0.779183	0.089599	1722	381.299	1340.7	NA	1109	259.75	849.25	NA	NA	1.48385	1:1:1:1:1:1	0.08767(0.0845036:0.0893772:0.0891294)	NA	NA	NA	NA
AT4G10780_ath-vs-TraesCS4A02G308300_tae	NG	1.43298	2.12342	0.674842	0.0156818	1656	371.331	1284.67	NA	1083	262.083	820.917	NA	NA	1.5878	1:1:1:1:1:1	0.087257(0.084834:0.090451:0.086486)	NA	NA	NA	NA
AT4G10780_ath-vs-TraesCSU02G422800LC_tae	NG	1.20511	1.56093	0.772049	0.114491	975	217.976	757.024	NA	597	143.083	453.917	NA	NA	1.28466	1:1:1:1:1:1	0.0549039(0.0541054:0.0565009:0.0541054)	NA	NA	NA	NA
AT4G10780_ath-vs-TraesCS1A02G101700_tae	NG	1.13617	1.71647	0.661926	0.00973133	1104	247.918	856.082	NA	668	167.083	500.917	NA	NA	1.26649	1:1:1:1:1:1	0.0578501(0.0567487:0.0595572:0.0572443)	NA	NA	NA	NA
AT4G10780_ath-vs-TraesCS1A02G101300_tae	NG	1.03196	2.30835	0.447052	9.98227e-05	840	188.109	651.891	NA	500	134.583	365.417	NA	NA	1.31779	1:1:1:1:1:1	0.0516824(0.0510491:0.0517925:0.0522055)	NA	NA	NA	NA
AT4G10780_ath-vs-TraesCS2B02G019300_tae	NG	1.32721	1.52375	0.871016	0.340152	1530	340.539	1189.46	NA	962	221.917	740.083	NA	NA	1.37095	1:1:1:1:1:1	0.0623107(0.0631092:0.062531:0.0612919)	NA	NA	NA	NA
AT4G10780_ath-vs-TraesCS2B02G019800_tae	NG	1.3347	1.81472	0.735484	0.0290005	1704	377.954	1326.05	NA	1085	258.25	826.75	NA	NA	1.44117	1:1:1:1:1:1	0.0852195(0.0805386:0.0894598:0.08566)	NA	NA	NA	NA
AT4G10780_ath-vs-TraesCSU02G064400_tae	NG	1.41821	1.36609	1.03815	0.750021	1548	340.275	1207.72	NA	983	213.917	769.083	NA	NA	1.40675	1:1:1:1:1:1	0.0633019(0.0624484:0.0645135:0.062944)	NA	NA	NA	NA
AT4G10780_ath-vs-TraesCS7D02G546500_tae	NG	1.43997	3.01259	0.477983	0.0133935	822	185.451	636.549	NA	544	136.583	407.417	NA	NA	1.79477	1:1:1:1:1:1	0.0478551(0.0480753:0.0478275:0.0476623)	NA	NA	NA	NA
AT4G10780_ath-vs-TraesCS4A02G381600_tae	NG	1.38645	1.56813	0.884144	0.346612	1791	403.664	1387.34	NA	1142	265.333	876.667	NA	NA	1.4274	1:1:1:1:1:1	0.0796299(0.0773996:0.0826863:0.0788039)	NA	NA	NA	NA
AT4G10780_ath-vs-TraesCS7B02G496500_tae	NG	1.49512	3.01336	0.496165	0.0221991	834	188.39	645.61	NA	557	138.75	418.25	NA	NA	1.83807	1:1:1:1:1:1	0.0461755(0.0460102:0.0472493:0.0452668)	NA	NA	NA	NA
AT4G10780_ath-vs-TraesCS7D02G546100_tae	NG	1.37592	1.52929	0.899711	0.407987	1779	397.643	1381.36	NA	1130	259.417	870.583	NA	NA	1.4102	1:1:1:1:1:1	0.0865686(0.0826037:0.0921031:0.0849992)	NA	NA	NA	NA
AT4G10780_ath-vs-TraesCS2B02G575800_tae	NG	1.19261	1.43485	0.831171	0.148852	1530	342.829	1187.17	NA	928	219.167	708.833	NA	NA	1.24689	1:1:1:1:1:1	0.0619528(0.0627788:0.0627788:0.0603007)	NA	NA	NA	NA
AT4G10780_ath-vs-LOC_Os11g44580_osa	NG	1.23607	3.41375	0.362085	6.17001e-06	1413	316.45	1096.55	NA	899	234.833	664.167	NA	NA	1.72377	1:1:1:1:1:1	0.0587037(0.0602181:0.0588964:0.0569965)	NA	NA	NA	NA
AT4G10780_ath-vs-LOC_Os11g45620_osa	NG	1.38223	3.86331	0.357783	0.000247175	1254	292.137	961.863	NA	825	217.833	607.167	NA	NA	1.96023	1:1:1:1:1:1	0.0619252(0.0616223:0.06377:0.0603833)	NA	NA	NA	NA
AT4G10780_ath-vs-TraesCS1B02G416200_tae	NG	1.37002	2.04936	0.668513	0.0104715	1716	377.326	1338.67	NA	1107	264.583	842.417	NA	NA	1.5194	1:1:1:1:1:1	0.0772895(0.0735173:0.0794647:0.0788865)	NA	NA	NA	NA
AT4G10780_ath-vs-TraesCS1A02G612000LC_tae	NG	1.37916	1.78379	0.773165	0.0789788	1605	354.777	1250.22	NA	1030	241.417	788.583	NA	NA	1.4686	1:1:1:1:1:1	0.0660003(0.0640178:0.0678176:0.0661655)	NA	NA	NA	NA
AT4G10780_ath-vs-TraesCS1B02G469500_tae	NG	1.39412	1.9827	0.703143	0.0225155	1683	369.376	1313.62	NA	1089	257.333	831.667	NA	NA	1.5233	1:1:1:1:1:1	0.0770417(0.072526:0.0797125:0.0788865)	NA	NA	NA	NA
AT4G10780_ath-vs-TraesCS1B02G470600_tae	NG	1.37273	2.96393	0.463144	0.000142914	1668	364.788	1303.21	NA	1089	268.333	820.667	NA	NA	1.72072	1:1:1:1:1:1	0.0788039(0.0738477:0.0815298:0.0810342)	NA	NA	NA	NA
AT4G10780_ath-vs-LOC_Os08g07890_osa	NG	1.26114	2.37941	0.530022	0.000201978	1566	351.969	1214.03	NA	994	252.917	741.083	NA	NA	1.51248	1:1:1:1:1:1	0.0895699(0.0868165:0.094829:0.0870643)	NA	NA	NA	NA
AT4G10780_ath-vs-TraesCS2B02G033500_tae	NG	1.21566	1.61575	0.752378	0.0355321	1569	357.584	1211.42	NA	966	237.083	728.917	NA	NA	1.30684	1:1:1:1:1:1	0.0896525(0.0874773:0.0906162:0.090864)	NA	NA	NA	NA
AT4G10780_ath-vs-LOC_Os04g43440_osa	NG	1.29489	2.44126	0.530419	0.000223219	1605	357.92	1247.08	NA	1027	258.083	768.917	NA	NA	1.55054	1:1:1:1:1:1	0.0631092(0.0608789:0.0654221:0.0630266)	NA	NA	NA	NA
AT4G10780_ath-vs-TraesCS2A02G384100_tae	NG	1.28303	1.61824	0.792854	0.0956647	1620	360.193	1259.81	NA	1013	238.917	774.083	NA	NA	1.35756	1:1:1:1:1:1	0.0640454(0.0646787:0.0656699:0.0617875)	NA	NA	NA	NA
AT4G10780_ath-vs-AT5G17680_ath	NG	1.37103	2.77576	0.493929	0.000237541	1710	378.686	1331.31	NA	1115	277	838	NA	NA	1.68211	1:1:1:1:1:1	0.0731318(0.0722782:0.0745911:0.072526)	NA	NA	NA	NA
AT4G10780_ath-vs-LOC_Os04g25900_osa	NG	1.45301	1.90494	0.762756	0.0934686	1524	341.248	1182.75	NA	995	235.75	759.25	NA	NA	1.5542	1:1:1:1:1:1	0.0645685(0.0631092:0.0654221:0.0651743)	NA	NA	NA	NA
AT4G10780_ath-vs-LOC_Os07g17230_osa	NG	1.19928	1.9714	0.608339	0.000564784	1629	360.824	1268.18	NA	1010	251.083	758.917	NA	NA	1.3703	1:1:1:1:1:1	0.078914(0.0781431:0.0792995:0.0792995)	NA	NA	NA	NA
AT4G10780_ath-vs-AT5G38850_ath	NG	1.38631	1.83547	0.75529	0.0621545	1644	360.407	1283.59	NA	1058	246.917	811.083	NA	NA	1.48478	1:1:1:1:1:1	0.0620078(0.062944:0.0611267:0.0619528)	NA	NA	NA	NA
AT4G10780_ath-vs-LOC_Os11g46200_osa	NG	1.30926	3.08504	0.424388	9.43952e-06	1731	398.968	1332.03	NA	1119	294.333	824.667	NA	NA	1.71855	1:1:1:1:1:1	0.0762157(0.0759128:0.0778127:0.0749215)	NA	NA	NA	NA
AT4G10780_ath-vs-AT1G27170_ath	NG	1.45748	1.74859	0.833518	0.226306	1719	388.033	1330.97	NA	1118	262.75	855.25	NA	NA	1.52319	1:1:1:1:1:1	0.0775098(0.0751693:0.0807038:0.0766562)	NA	NA	NA	NA
AT4G10780_ath-vs-AT1G27180_ath	NG	1.46324	2.12325	0.689151	0.0189294	1752	396.958	1355.04	NA	1152	280.167	871.833	NA	NA	1.61278	1:1:1:1:1:1	0.0848615(0.0825211:0.0887163:0.0833471)	NA	NA	NA	NA
AT4G10780_ath-vs-LOC_Os12g30760_osa	NG	1.14114	2.22989	0.511748	2.32023e-05	1539	341.345	1197.65	NA	945	242.917	702.083	NA	NA	1.38262	1:1:1:1:1:1	0.0665786(0.066496:0.067735:0.0655047)	NA	NA	NA	NA
AT4G10780_ath-vs-LOC_Os12g30720_osa	NG	1.17758	1.5199	0.774776	0.0463506	1653	369.855	1283.15	NA	1003	240.833	762.167	NA	NA	1.25418	1:1:1:1:1:1	0.0624208(0.0638526:0.0630266:0.0603833)	NA	NA	NA	NA
AT4G10780_ath-vs-TraesCS7B02G822400LC_tae	NG	1.458	2.19067	0.665551	0.0102027	1845	422.899	1422.1	NA	1214	300.083	913.917	NA	NA	1.62594	1:1:1:1:1:1	0.103613(0.0997026:0.105898:0.105237)	NA	NA	NA	NA
AT4G10780_ath-vs-TraesCS1B02G010000_tae	NG	1.2954	1.62694	0.796219	0.0815648	1686	384.237	1301.76	NA	1058	255.25	802.75	NA	NA	1.37096	1:1:1:1:1:1	0.105512(0.100942:0.112176:0.10342)	NA	NA	NA	NA
AT4G10780_ath-vs-LOC_Os04g53160_osa	NG	1.4333	2.82556	0.507262	0.00059203	1725	380.573	1344.43	NA	1138	278.833	859.167	NA	NA	1.74046	1:1:1:1:1:1	0.0966463(0.0959029:0.0953246:0.0987114)	NA	NA	NA	NA
AT4G10780_ath-vs-LOC_Os04g53120_osa	NG	1.36049	2.30264	0.590839	0.00104158	1770	398.961	1371.04	NA	1146	285.333	860.667	NA	NA	1.57285	1:1:1:1:1:1	0.0989317(0.0971419:0.101189:0.0984636)	NA	NA	NA	NA
AT4G10780_ath-vs-TraesCS1B02G470500_tae	NG	1.44414	2.21966	0.650612	0.0108654	1686	367.027	1318.97	NA	1106	261	845	NA	NA	1.61297	1:1:1:1:1:1	0.0767663(0.0717826:0.0802908:0.0782257)	NA	NA	NA	NA
AT4G10780_ath-vs-LOC_Os11g29090_osa	NG	1.2621	2.22304	0.567736	0.000378768	1620	355.69	1264.31	NA	1025	253	772	NA	NA	1.47308	1:1:1:1:1:1	0.0657525(0.0653395:0.0683132:0.0636048)	NA	NA	NA	NA
AT4G10780_ath-vs-TraesCS2A02G545300_tae	NG	1.21209	1.49025	0.813349	0.158656	1227	272.34	954.66	NA	750	176.25	573.75	NA	NA	1.27383	1:1:1:1:1:1	0.0557024(0.0565835:0.0561705:0.0543532)	NA	NA	NA	NA
AT4G10780_ath-vs-LOC_Os11g36410_osa	NG	1.37037	2.12595	0.644591	0.00881905	1542	346.581	1195.42	NA	997	244.667	752.333	NA	NA	1.54019	1:1:1:1:1:1	0.0642657(0.0631918:0.0655873:0.0640178)	NA	NA	NA	NA
AT4G10780_ath-vs-TraesCS5B02G259900_tae	NG	1.31897	2.13937	0.616521	0.00358954	1551	350.914	1200.09	NA	993	248	745	NA	NA	1.50459	1:1:1:1:1:1	0.0672119(0.0663307:0.067322:0.0679828)	NA	NA	NA	NA
AT4G10780_ath-vs-TraesCS5A02G261700_tae	NG	1.31791	1.84899	0.712773	0.0230902	1542	350.691	1191.31	NA	980	240.667	739.333	NA	NA	1.43869	1:1:1:1:1:1	0.0653395(0.0642657:0.0657525:0.0660003)	NA	NA	NA	NA
AT4G10780_ath-vs-TraesCS5A02G261600_tae	NG	1.3046	1.80614	0.722315	0.030983	1533	345.047	1187.95	NA	970	235.5	734.5	NA	NA	1.41749	1:1:1:1:1:1	0.0648439(0.0634396:0.0652569:0.0658351)	NA	NA	NA	NA
AT4G10780_ath-vs-TraesCS2A02G384000_tae	NG	0.953828	1.66224	0.57382	0.00017638	1173	263.627	909.373	NA	667	176.167	490.833	NA	NA	1.11304	1:1:1:1:1:1	0.0549865(0.0532794:0.0560879:0.0555923)	NA	NA	NA	NA
AT4G10780_ath-vs-TraesCS2D02G380400_tae	NG	1.143	1.54722	0.738744	0.0228951	1578	357.165	1220.83	NA	950	233.833	716.167	NA	NA	1.23449	1:1:1:1:1:1	0.0644859(0.0624484:0.0645961:0.0664133)	NA	NA	NA	NA
AT4G10780_ath-vs-TraesCS3A02G325600_tae	NG	1.22081	2.09355	0.583132	0.000391589	1608	373.462	1234.54	NA	1007	262.917	744.083	NA	NA	1.42351	1:1:1:1:1:1	0.0713971(0.0698827:0.0726912:0.0716174)	NA	NA	NA	NA
AT4G10780_ath-vs-TraesCS3B02G354400_tae	NG	1.24233	2.52434	0.49214	2.7095e-05	1596	370.345	1225.65	NA	1012	268.167	743.833	NA	NA	1.53981	1:1:1:1:1:1	0.0707087(0.0682306:0.0718652:0.0720304)	NA	NA	NA	NA
AT4G10780_ath-vs-TraesCS3D02G319000_tae	NG	1.17254	2.16413	0.541809	4.45818e-05	1602	374.343	1227.66	NA	993	265.083	727.917	NA	NA	1.40425	1:1:1:1:1:1	0.0709841(0.0698001:0.0722782:0.0708739)	NA	NA	NA	NA
AT4G10780_ath-vs-TraesCS5B02G494300_tae	NG	1.3381	1.75816	0.761081	0.0562469	1617	368.823	1248.18	NA	1029	250.083	778.917	NA	NA	1.43391	1:1:1:1:1:1	0.08767(0.0868991:0.0897902:0.0863208)	NA	NA	NA	NA
AT4G10780_ath-vs-TraesCS5B02G491600_tae	NG	1.25274	2.21719	0.565012	0.000487717	1530	347.051	1182.95	NA	967	246.75	720.25	NA	NA	1.47151	1:1:1:1:1:1	0.0807864(0.0788039:0.0839253:0.0796299)	NA	NA	NA	NA
AT4G10780_ath-vs-TraesCS5B02G535500_tae	NG	1.12482	2.27162	0.495164	0.000374453	1032	226.863	805.137	NA	631	161.917	469.083	NA	NA	1.37692	1:1:1:1:1:1	0.0614021(0.0616223:0.0610441:0.0615397)	NA	NA	NA	NA
AT4G10780_ath-vs-TraesCS7A02G490147_tae	NG	1.39062	2.37153	0.586381	0.00175395	1683	378.12	1304.88	NA	1097	271.583	825.417	NA	NA	1.611	1:1:1:1:1:1	0.0845036(0.0823559:0.0862382:0.0849166)	NA	NA	NA	NA
AT4G10780_ath-vs-TraesCS5B02G535400_tae	NG	1.44037	2.48928	0.57863	0.00166522	1833	407.179	1425.82	NA	1207	294.333	912.667	NA	NA	1.67337	1:1:1:1:1:1	0.0840355(0.0831819:0.0844209:0.0845036)	NA	NA	NA	NA
AT4G10780_ath-vs-TraesCS4A02G335700_tae	NG	1.38179	2.30454	0.599597	0.00175511	1770	390.291	1379.71	NA	1150	279.167	870.833	NA	NA	1.58526	1:1:1:1:1:1	0.0829892(0.081695:0.0855774:0.081695)	NA	NA	NA	NA
AT4G10780_ath-vs-TraesCS5D02G532500_tae	NG	1.33512	NA	NA	2.04727e-08	1755	386.207	1368.79	NA	1152	298.5	853.5	NA	NA	0.821254	1:1:1:1:1:1	0.0829065(0.0830993:0.0838427:0.0817776)	NA	NA	NA	NA
AT4G10780_ath-vs-TraesCS4B02G566100LC_tae	NG	1.14287	1.9685	0.58058	0.000119452	1653	379.26	1273.74	NA	1011	263.833	747.167	NA	NA	1.3323	1:1:1:1:1:1	0.0714522(0.0721956:0.0720304:0.0701305)	NA	NA	NA	NA
AT4G10780_ath-vs-TraesCS4A02G465900_tae	NG	1.30006	2.36856	0.548883	0.0016987	1218	277.229	940.771	NA	780	199.083	580.917	NA	NA	1.54326	1:1:1:1:1:1	0.0574922(0.0588964:0.0566661:0.0569139)	NA	NA	NA	NA
AT4G10780_ath-vs-TraesCS4A02G467800_tae	NG	1.20372	1.89617	0.634815	0.00125667	1707	384.82	1322.18	NA	1058	265.583	792.417	NA	NA	1.35982	1:1:1:1:1:1	0.0779503(0.0765736:0.0767388:0.0805386)	NA	NA	NA	NA
AT4G10780_ath-vs-TraesCS4A02G467700_tae	NG	1.2976	2.34519	0.553302	0.000242047	1728	387.086	1340.91	NA	1105	277.583	827.417	NA	NA	1.53227	1:1:1:1:1:1	0.0759678(0.0728564:0.0768214:0.0782257)	NA	NA	NA	NA
AT4G10780_ath-vs-TraesCS4A02G465300_tae	NG	1.2192	1.85724	0.656456	0.0020525	1716	393.521	1322.48	NA	1067	270.333	796.667	NA	NA	1.36551	1:1:1:1:1:1	0.082108(0.0798777:0.0836775:0.0827689)	NA	NA	NA	NA
AT4G10780_ath-vs-TraesCS6D02G407600_tae	NG	1.33714	2.10938	0.633902	0.00492509	1635	357.113	1277.89	NA	1049	251.75	797.25	NA	NA	1.50581	1:1:1:1:1:1	0.0747839(0.0757476:0.0731042:0.0754998)	NA	NA	NA	NA
AT4G10780_ath-vs-TraesCS6B02G470100_tae	NG	1.31822	2.46711	0.534317	0.000273786	1680	367.821	1312.18	NA	1080	265.583	814.417	NA	NA	1.56976	1:1:1:1:1:1	0.0741781(0.0735999:0.0742607:0.0746737)	NA	NA	NA	NA
AT4G10780_ath-vs-TraesCS6B02G815100LC_tae	NG	0.96059	1.69631	0.566281	0.00490716	690	147.969	542.031	NA	393	99.4167	293.583	NA	NA	1.11836	1:1:1:1:1:1	0.0428713(0.0424583:0.0432017:0.0429539)	NA	NA	NA	NA
AT4G10780_ath-vs-LOC_Os06g41690_osa	NG	1.53996	2.083	0.7393	0.0692176	1593	374.163	1218.84	NA	1060	263.167	796.833	NA	NA	1.66751	1:1:1:1:1:1	0.145851(0.146456:0.144061:0.147035)	NA	NA	NA	NA
AT4G10780_ath-vs-TraesCS5B02G007400LC_tae	NG	1.3055	2.15998	0.604402	0.000707222	1839	410.017	1428.98	NA	1174	290.25	883.75	NA	NA	1.49601	1:1:1:1:1:1	0.10788(0.108046:0.109945:0.10565)	NA	NA	NA	NA
AT4G10780_ath-vs-TraesCS5A02G184900_tae	NG	1.23814	NA	NA	3.0929e-08	1644	363.654	1280.35	NA	1052	276	776	NA	NA	0.743065	1:1:1:1:1:1	0.0877526(0.0845862:0.090451:0.0882207)	NA	NA	NA	NA
AT4G10780_ath-vs-TraesCS5B02G182900_tae	NG	1.25791	NA	NA	1.57e-09	1722	382.281	1339.72	NA	1113	296	817	NA	NA	0.756658	1:1:1:1:1:1	0.0901481(0.0868991:0.0932595:0.0902858)	NA	NA	NA	NA
AT4G10780_ath-vs-TraesCS5D02G189900_tae	NG	1.23861	NA	NA	1.28313e-09	1725	384.49	1340.51	NA	1109	296.417	812.583	NA	NA	0.739637	1:1:1:1:1:1	0.0904235(0.0872295:0.0937552:0.0902858)	NA	NA	NA	NA
AT4G10780_ath-vs-TraesCS4D02G004000_tae	NG	1.35575	1.59858	0.848092	0.208746	1719	388.93	1330.07	NA	1091	257.083	833.917	NA	NA	1.41069	1:1:1:1:1:1	0.0908916(0.0887989:0.0911118:0.0927639)	NA	NA	NA	NA
AT4G10780_ath-vs-TraesCS4A02G389500_tae	NG	1.07874	2.00692	0.537507	0.00130149	888	198.32	689.68	NA	533	138.5	394.5	NA	NA	1.28603	1:1:1:1:1:1	0.0534721(0.0540228:0.0530316:0.053362)	NA	NA	NA	NA
AT4G10780_ath-vs-TraesCS6B02G117100_tae	NG	1.24165	2.80582	0.442527	3.104e-05	1422	320.38	1101.62	NA	903	234.583	668.417	NA	NA	1.59406	1:1:1:1:1:1	0.063357(0.0655047:0.0623658:0.0622006)	NA	NA	NA	NA
AT4G10780_ath-vs-TraesCS4A02G026300_tae	NG	1.3217	1.64566	0.803139	0.101401	1674	376.767	1297.23	NA	1057	251.083	805.917	NA	NA	1.39461	1:1:1:1:1:1	0.0820254(0.0806212:0.0853296:0.0801256)	NA	NA	NA	NA
AT4G10780_ath-vs-TraesCS5B02G059000_tae	NG	1.27355	1.79969	0.707649	0.0134758	1710	379.191	1330.81	NA	1074	258.583	815.417	NA	NA	1.39022	1:1:1:1:1:1	0.0804284(0.0811994:0.0820254:0.0780605)	NA	NA	NA	NA
AT4G10780_ath-vs-TraesCS5B02G005700_tae	NG	1.20135	1.94526	0.617579	0.0142793	921	204.628	716.372	NA	571	142	429	NA	NA	1.36664	1:1:1:1:1:1	0.053362(0.0530316:0.0538576:0.0531968)	NA	NA	NA	NA
AT4G10780_ath-vs-TraesCS3D02G502800_tae	NG	1.06329	3.90926	0.271992	1.23496e-09	1572	347.002	1225	NA	955	258.833	696.167	NA	NA	1.69151	1:1:1:1:1:1	0.0606311(0.0593094:0.0623658:0.0602181)	NA	NA	NA	NA
AT4G10780_ath-vs-TraesCS3A02G669400LC_tae	NG	1.02303	1.16368	0.879135	0.452089	672	147.474	524.526	NA	380	87.1667	292.833	NA	NA	1.0539	1:1:1:1:1:1	0.0423757(0.0428713:0.0422931:0.0419627)	NA	NA	NA	NA
AT4G10780_ath-vs-TraesCS4A02G223400_tae	NG	1.2485	1.50375	0.830259	0.153695	1704	387.517	1316.48	NA	1052	251.5	800.5	NA	NA	1.30655	1:1:1:1:1:1	0.0785836(0.0759954:0.080456:0.0792995)	NA	NA	NA	NA
AT4G10780_ath-vs-TraesCS4B02G093200_tae	NG	1.25642	1.67261	0.751173	0.0325269	1722	390.419	1331.58	NA	1073	261.333	811.667	NA	NA	1.35078	1:1:1:1:1:1	0.0783633(0.0752519:0.0801256:0.0797125)	NA	NA	NA	NA
AT4G10780_ath-vs-TraesCS4D02G089900_tae	NG	1.21912	1.52534	0.799248	0.0759371	1716	390.031	1325.97	NA	1053	254.25	798.75	NA	NA	1.28872	1:1:1:1:1:1	0.0780054(0.0752519:0.0792169:0.0795473)	NA	NA	NA	NA
AT4G10780_ath-vs-TraesCS4A02G458300_tae	NG	1.1634	1.97597	0.588775	0.000256439	1647	367.117	1279.88	NA	1012	255.583	756.417	NA	NA	1.34452	1:1:1:1:1:1	0.0912495(0.0899554:0.0906988:0.0930943)	NA	NA	NA	NA
AT4G10780_ath-vs-LOC_Os10g22484_osa	NG	1.17591	1.86626	0.630088	0.0010379	1665	367.764	1297.24	NA	1023	252.917	770.083	NA	NA	1.32839	1:1:1:1:1:1	0.0779779(0.0747563:0.0793821:0.0797951)	NA	NA	NA	NA
AT4G10780_ath-vs-TraesCS6B02G099900_tae	NG	1.23602	1.78814	0.691232	0.00751036	1656	372.314	1283.69	NA	1031	253.5	777.5	NA	NA	1.36015	1:1:1:1:1:1	0.0827138(0.081282:0.0829341:0.0839253)	NA	NA	NA	NA
AT4G10780_ath-vs-TraesCSU02G133200_tae	NG	1.213	2.13788	0.567385	0.000194439	1662	368.293	1293.71	NA	1038	260.25	777.75	NA	NA	1.41795	1:1:1:1:1:1	0.0826587(0.0797125:0.0818602:0.0864034)	NA	NA	NA	NA
AT4G10780_ath-vs-TraesCS4A02G491300_tae	NG	1.1608	1.75003	0.663301	0.00216574	1674	375.279	1298.72	NA	1021	254.167	766.833	NA	NA	1.29289	1:1:1:1:1:1	0.0788314(0.0779779:0.0794647:0.0790517)	NA	NA	NA	NA
AT4G10780_ath-vs-TraesCS2D02G511600_tae	NG	1.20338	1.93738	0.621135	0.000701628	1728	387.731	1340.27	NA	1072	268.833	803.167	NA	NA	1.36807	1:1:1:1:1:1	0.0894598(0.089212:0.0883859:0.0907814)	NA	NA	NA	NA
AT4G10780_ath-vs-TraesCS4A02G464900_tae	NG	1.18032	1.87399	0.629844	0.000816136	1716	381.103	1334.9	NA	1056	262.333	793.667	NA	NA	1.33438	1:1:1:1:1:1	0.0783083(0.0771518:0.0802082:0.0775648)	NA	NA	NA	NA
AT4G10780_ath-vs-TraesCS7D02G022400_tae	NG	1.18625	1.98154	0.598651	0.000326552	1713	381.263	1331.74	NA	1059	265.583	793.417	NA	NA	1.36326	1:1:1:1:1:1	0.0785836(0.0782257:0.0795473:0.0779779)	NA	NA	NA	NA
AT4G10780_ath-vs-TraesCS7D02G020700_tae	NG	1.17479	1.97945	0.593491	0.000220199	1716	385.532	1330.47	NA	1058	268.5	789.5	NA	NA	1.35557	1:1:1:1:1:1	0.0764635(0.0736825:0.076491:0.0792169)	NA	NA	NA	NA
AT4G10780_ath-vs-TraesCS7D02G005400_tae	NG	1.12092	1.7379	0.644989	0.00116917	1674	372.733	1301.27	NA	1009	252	757	NA	NA	1.2583	1:1:1:1:1:1	0.082053(0.081695:0.0820254:0.0824385)	NA	NA	NA	NA
AT4G10780_ath-vs-TraesCS7A02G021800_tae	NG	1.1161	1.41739	0.787433	0.155866	954	215.179	738.821	NA	566	137	429	NA	NA	1.18406	1:1:1:1:1:1	0.0643483(0.0620354:0.0627788:0.0682306)	NA	NA	NA	NA
AT4G10780_ath-vs-TraesCS7A02G004100_tae	NG	1.15414	1.50104	0.768891	0.0364598	1680	376.301	1303.7	NA	1012	244.083	767.917	NA	NA	1.23184	1:1:1:1:1:1	0.0905336(0.0911944:0.0894598:0.0909466)	NA	NA	NA	NA
AT4G10780_ath-vs-TraesCS7A02G004300_tae	NG	1.16029	1.64641	0.704741	0.00838352	1686	376.595	1309.41	NA	1024	251	773	NA	NA	1.26887	1:1:1:1:1:1	0.0817776(0.0820254:0.0811168:0.0821906)	NA	NA	NA	NA
AT4G10780_ath-vs-TraesCS4A02G486700_tae	NG	1.1463	1.60161	0.715719	0.0100111	1686	374.859	1311.14	NA	1018	247.917	770.083	NA	NA	1.24753	1:1:1:1:1:1	0.0899279(0.0903684:0.0883859:0.0910292)	NA	NA	NA	NA
AT4G10780_ath-vs-TraesCS4A02G738000LC_tae	NG	1.09888	1.64049	0.669848	0.00435042	1428	319.147	1108.85	NA	852	212.5	639.5	NA	NA	1.21993	1:1:1:1:1:1	0.0729115(0.0740129:0.0712044:0.0735173)	NA	NA	NA	NA
AT4G10780_ath-vs-TraesCS4A02G488300_tae	NG	1.12193	1.67386	0.670264	0.00226751	1686	374.782	1311.22	NA	1014	250.917	763.083	NA	NA	1.24462	1:1:1:1:1:1	0.0910292(0.0907814:0.0894598:0.0928465)	NA	NA	NA	NA
AT4G10780_ath-vs-TraesCS7D02G007900_tae	NG	1.18136	1.40153	0.842907	0.168169	1680	374.585	1305.41	NA	1014	237.583	776.417	NA	NA	1.23045	1:1:1:1:1:1	0.0921031(0.0924335:0.0914423:0.0924335)	NA	NA	NA	NA
AT4G10780_ath-vs-TraesCS7D02G004600_tae	NG	1.16553	1.65637	0.703662	0.00826717	1683	375.349	1307.65	NA	1024	250.583	773.417	NA	NA	1.275	1:1:1:1:1:1	0.0914423(0.0913597:0.0903684:0.0925987)	NA	NA	NA	NA
AT4G10780_ath-vs-TraesCS7D02G007300_tae	NG	1.17836	1.86451	0.631995	0.000943801	1686	377.538	1308.46	NA	1037	259.583	777.417	NA	NA	1.33201	1:1:1:1:1:1	0.092048(0.0911118:0.090038:0.0949942)	NA	NA	NA	NA
AT4G10780_ath-vs-TraesCS3A02G536100_tae	NG	1.22134	2.18419	0.559173	8.54926e-05	1797	401.489	1395.51	NA	1126	284.75	841.25	NA	NA	1.43646	1:1:1:1:1:1	0.111074(0.109202:0.11358:0.110441)	NA	NA	NA	NA
AT4G10780_ath-vs-TraesCS2B02G625800_tae	NG	1.25816	1.78026	0.706729	0.0114521	1671	382.76	1288.24	NA	1046	260.333	785.667	NA	NA	1.37775	1:1:1:1:1:1	0.10163(0.103998:0.105815:0.0950768)	NA	NA	NA	NA
AT4G10780_ath-vs-TraesCS4A02G349800_tae	NG	1.29645	1.48593	0.872483	0.310602	1716	386.394	1329.61	NA	1070	249.833	820.167	NA	NA	1.33911	1:1:1:1:1:1	0.104081(0.100776:0.107963:0.103502)	NA	NA	NA	NA
AT4G10780_ath-vs-TraesCS5B02G521200_tae	NG	1.2976	1.56985	0.826575	0.155597	1752	393.395	1358.61	NA	1097	258.667	838.333	NA	NA	1.35873	1:1:1:1:1:1	0.0795198(0.0797125:0.0797951:0.0790517)	NA	NA	NA	NA
AT4G10780_ath-vs-TraesCS4A02G461800_tae	NG	1.25474	2.33673	0.536964	0.000185373	1596	359.616	1236.38	NA	1011	257.75	753.25	NA	NA	1.49854	1:1:1:1:1:1	0.101905(0.102511:0.098381:0.104824)	NA	NA	NA	NA
AT4G10780_ath-vs-TraesCS7A02G027800_tae	NG	1.19288	1.90539	0.626059	0.000981733	1632	367.767	1264.23	NA	1009	254.083	754.917	NA	NA	1.35345	1:1:1:1:1:1	0.108321(0.106476:0.107302:0.111185)	NA	NA	NA	NA
AT4G10780_ath-vs-TraesCS7D02G024900_tae	NG	1.17068	2.18391	0.536046	4.93486e-05	1611	363.545	1247.45	NA	997	257.833	739.167	NA	NA	1.39933	1:1:1:1:1:1	0.107935(0.106311:0.107467:0.110028)	NA	NA	NA	NA
AT4G10780_ath-vs-TraesCS3B02G808300LC_tae	NG	1.37356	2.72703	0.503683	0.00752601	909	203.816	705.184	NA	593	148.833	444.167	NA	NA	1.67703	1:1:1:1:1:1	0.047387(0.0460928:0.0478275:0.0482405)	NA	NA	NA	NA
AT4G10780_ath-vs-TraesCSU02G170800LC_tae	NG	1.455	2.08602	0.697504	0.021342	1842	408.177	1433.82	NA	1208	287.167	920.833	NA	NA	1.59483	1:1:1:1:1:1	0.101272(0.101933:0.0980506:0.103833)	NA	NA	NA	NA
AT4G10780_ath-vs-LOC_Os08g07950_osa	NG	1.26229	1.46206	0.863364	0.280118	1500	338.525	1161.48	NA	927	217.75	709.25	NA	NA	1.30738	1:1:1:1:1:1	0.0880555(0.0857426:0.0873947:0.0910292)	NA	NA	NA	NA
AT4G10780_ath-vs-TraesCS2B02G080000LC_tae	NG	1.30196	2.17094	0.599719	0.00116451	1638	374.966	1263.03	NA	1046	265.667	780.333	NA	NA	1.50088	1:1:1:1:1:1	0.06969(0.0694697:0.0723608:0.0672394)	NA	NA	NA	NA
AT4G10780_ath-vs-TraesCS2B02G070900_tae	NG	1.2486	2.42355	0.515193	6.88565e-05	1623	374.806	1248.19	NA	1029	270	759	NA	NA	1.51994	1:1:1:1:1:1	0.0714522(0.0698827:0.0750041:0.0694697)	NA	NA	NA	NA
AT4G10780_ath-vs-TraesCS2D02G057600_tae	NG	1.24247	2.16486	0.573925	0.000292255	1656	384.676	1271.32	NA	1044	272.417	771.583	NA	NA	1.45673	1:1:1:1:1:1	0.0706261(0.0698827:0.0727738:0.0692219)	NA	NA	NA	NA
AT4G10780_ath-vs-AT1G51480_ath	NG	0.86972	1.39127	0.625127	5.68936e-05	1635	358.932	1276.07	NA	884	227.083	656.917	NA	NA	0.984216	1:1:1:1:1:1	0.0557299(0.0545184:0.0588138:0.0538576)	NA	NA	NA	NA
AT4G10780_ath-vs-TraesCS6D02G399100_tae	NG	1.30073	2.09165	0.621869	0.00173823	1767	402.056	1364.94	NA	1126	283	843	NA	NA	1.48069	1:1:1:1:1:1	0.104163(0.102016:0.108211:0.102263)	NA	NA	NA	NA
AT4G10780_ath-vs-TraesCS7A02G005100_tae	NG	1.10829	1.69686	0.653144	0.00121294	1662	375.039	1286.96	NA	997	252	745	NA	NA	1.24111	1:1:1:1:1:1	0.0733245(0.0714522:0.0745911:0.0739303)	NA	NA	NA	NA
AT4G10780_ath-vs-TraesCS5D02G185600_tae	NG	1.3816	1.71163	0.807184	0.137209	1617	365.034	1251.97	NA	1036	245.833	790.167	NA	NA	1.4561	1:1:1:1:1:1	0.0705435(0.0708739:0.0705435:0.0702131)	NA	NA	NA	NA
AT4G10780_ath-vs-TraesCS5A02G181200_tae	NG	1.21257	2.28912	0.529708	0.000113113	1530	346.601	1183.4	NA	959	247.667	711.333	NA	NA	1.45645	1:1:1:1:1:1	0.0675423(0.0674046:0.0679828:0.0672394)	NA	NA	NA	NA
AT4G10780_ath-vs-TraesCS5B02G178900_tae	NG	1.2562	2.27314	0.552627	0.000292206	1539	344.871	1194.13	NA	974	246.167	727.833	NA	NA	1.48408	1:1:1:1:1:1	0.0676524(0.067735:0.0682306:0.0669916)	NA	NA	NA	NA
AT4G10780_ath-vs-LOC_Os09g10054_osa	NG	1.22155	1.87354	0.652003	0.00328372	1581	349.524	1231.48	NA	983	240.583	742.417	NA	NA	1.36569	1:1:1:1:1:1	0.0615122(0.0607137:0.0619528:0.0618701)	NA	NA	NA	NA
AT4G10780_ath-vs-TraesCS7A02G007600_tae	NG	1.28111	1.87413	0.683576	0.00840041	1725	386.181	1338.82	NA	1088	265.833	822.167	NA	NA	1.41387	1:1:1:1:1:1	0.118096(0.125558:0.10755:0.12118)	NA	NA	NA	NA
AT4G10780_ath-vs-TraesCS3D02G602500LC_tae	NG	1.23586	2.25661	0.547662	0.000161346	1635	361.156	1273.84	NA	1029	257.5	771.5	NA	NA	1.46134	1:1:1:1:1:1	0.0800154(0.0820254:0.0778127:0.0802082)	NA	NA	NA	NA
AT4G10780_ath-vs-TraesCS5D02G494400_tae	NG	1.26339	1.95038	0.647768	0.00316097	1731	378.786	1352.21	NA	1089	263	826	NA	NA	1.41372	1:1:1:1:1:1	0.0700754(0.0703783:0.0688089:0.0710392)	NA	NA	NA	NA
AT4G10780_ath-vs-TraesCS5B02G494100_tae	NG	1.19089	1.71764	0.69333	0.00584294	1731	375.83	1355.17	NA	1062	253.333	808.667	NA	NA	1.30526	1:1:1:1:1:1	0.066138(0.0649265:0.0631092:0.0703783)	NA	NA	NA	NA
AT4G10780_ath-vs-TraesCS5D02G494300_tae	NG	1.23412	1.68399	0.732854	0.0200325	1743	382.132	1360.87	NA	1080	256.25	823.75	NA	NA	1.33275	1:1:1:1:1:1	0.0686712(0.0686436:0.0679828:0.0693871)	NA	NA	NA	NA
AT4G10780_ath-vs-TraesCS5D02G494000_tae	NG	1.25819	1.80306	0.697808	0.0130322	1599	356.547	1242.45	NA	1001	243.25	757.75	NA	NA	1.37969	1:1:1:1:1:1	0.0622556(0.0612919:0.0636874:0.0617875)	NA	NA	NA	NA
AT4G10780_ath-vs-TraesCS5A02G480900_tae	NG	1.19048	2.10236	0.566259	0.00013704	1701	371.758	1329.24	NA	1055	261.917	793.083	NA	NA	1.38977	1:1:1:1:1:1	0.0638802(0.062531:0.064183:0.0649265)	NA	NA	NA	NA
AT4G10780_ath-vs-TraesCS5A02G647100LC_tae	NG	0.713346	1.20866	0.590197	0.0826108	243	51.0842	191.916	NA	119	30.6667	88.3333	NA	NA	0.817472	1:1:1:1:1:1	0.033427(0.0323806:0.0342805:0.0336197)	NA	NA	NA	NA
AT4G10780_ath-vs-AT5G36930_ath	NG	1.56097	1.70033	0.918038	0.575154	1647	370.003	1277	NA	1087	248.75	838.25	NA	NA	1.59227	1:1:1:1:1:1	0.0688364(0.0675698:0.0695523:0.0693871)	NA	NA	NA	NA
AT4G10780_ath-vs-LOC_Os11g43420_osa	NG	1.44995	2.71164	0.534714	0.000887394	1749	396.557	1352.44	NA	1157	289.417	867.583	NA	NA	1.73602	1:1:1:1:1:1	0.0697175(0.0682306:0.0712044:0.0697175)	NA	NA	NA	NA
AT4G10780_ath-vs-LOC_Os11g39310_osa	NG	1.37369	3.09849	0.443343	0.000136888	1542	358.311	1183.69	NA	1010	264.417	745.583	NA	NA	1.77448	1:1:1:1:1:1	0.0659177(0.0646787:0.0670742:0.0660003)	NA	NA	NA	NA
AT4G10780_ath-vs-LOC_Os11g39330_osa	NG	1.30109	3.33313	0.39035	8.23766e-06	1614	373.049	1240.95	NA	1043	276.5	766.5	NA	NA	1.77076	1:1:1:1:1:1	0.0675698(0.0636874:0.0712044:0.0678176)	NA	NA	NA	NA
AT4G10780_ath-vs-TraesCS5D02G405600_tae	NG	1.38347	1.9996	0.691873	0.0154538	1695	387.136	1307.86	NA	1096	270.167	825.833	NA	NA	1.52419	1:1:1:1:1:1	0.067735(0.066909:0.0695523:0.0667438)	NA	NA	NA	NA
AT4G10780_ath-vs-TraesCS7D02G002600_tae	NG	1.28759	NA	NA	1.37591e-07	1710	377.519	1332.48	NA	1106	286.167	819.833	NA	NA	0.782556	1:1:1:1:1:1	0.0823834(0.0817776:0.0824385:0.0829341)	NA	NA	NA	NA
AT4G10780_ath-vs-TraesCS3B02G593500_tae	NG	1.26032	1.67389	0.752932	0.0396011	1593	351.629	1241.37	NA	993	235.417	757.583	NA	NA	1.35161	1:1:1:1:1:1	0.0810067(0.0845036:0.0792169:0.0792995)	NA	NA	NA	NA
AT4G10780_ath-vs-TraesCS6B02G012200LC_tae	NG	1.22903	1.82005	0.675272	0.00520678	1689	368.796	1320.2	NA	1050	252.167	797.833	NA	NA	1.35808	1:1:1:1:1:1	0.0982708(0.0995374:0.0964811:0.098794)	NA	NA	NA	NA
AT4G10780_ath-vs-TraesCS6B02G005900LC_tae	NG	1.18576	1.62954	0.727665	0.0534214	1110	243.756	866.244	NA	678	162	516	NA	NA	1.28321	1:1:1:1:1:1	0.0676249(0.0702131:0.0656699:0.0669916)	NA	NA	NA	NA
AT4G10780_ath-vs-TraesCS1B02G001000LC_tae	NG	1.17667	1.58543	0.742174	0.0362475	1410	316.184	1093.82	NA	858	208.5	649.5	NA	NA	1.26833	1:1:1:1:1:1	0.0746186(0.0790517:0.0726912:0.072113)	NA	NA	NA	NA
AT4G10780_ath-vs-TraesCS6B02G008400_tae	NG	1.29391	2.24661	0.575938	0.000508845	1692	375.21	1316.79	NA	1079	267.333	811.667	NA	NA	1.50517	1:1:1:1:1:1	0.0822457(0.0838427:0.0811168:0.0817776)	NA	NA	NA	NA
AT4G10780_ath-vs-TraesCS7B02G353800_tae	NG	1.16829	1.77623	0.657737	0.00203443	1668	370.223	1297.78	NA	1020	251.667	768.333	NA	NA	1.30322	1:1:1:1:1:1	0.0913872(0.09359:0.0901206:0.090451)	NA	NA	NA	NA
AT4G10780_ath-vs-TraesCS4A02G479800_tae	NG	1.16718	1.51852	0.768632	0.0396384	1653	367.526	1285.47	NA	1000	239.25	760.75	NA	NA	1.2453	1:1:1:1:1:1	0.0810893(0.0842557:0.0786387:0.0803734)	NA	NA	NA	NA
AT4G10780_ath-vs-TraesCS7D02G013200_tae	NG	1.17476	1.73147	0.678473	0.00433057	1641	368.519	1272.48	NA	1004	248.917	755.083	NA	NA	1.29978	1:1:1:1:1:1	0.0809516(0.0850818:0.0781431:0.0796299)	NA	NA	NA	NA
AT4G10780_ath-vs-TraesCS4A02G744500LC_tae	NG	1.20925	1.53051	0.790098	0.196565	837	181.086	655.914	NA	512	118.167	393.833	NA	NA	1.27876	1:1:1:1:1:1	0.0615122(0.0626136:0.0607963:0.0611267)	NA	NA	NA	NA
AT4G10780_ath-vs-TraesCS4A02G497800_tae	NG	1.07442	1.75204	0.613241	0.000216832	1629	365.085	1263.92	NA	969	247.333	721.667	NA	NA	1.22628	1:1:1:1:1:1	0.079685(0.0830993:0.0789691:0.0769866)	NA	NA	NA	NA
AT4G10780_ath-vs-TraesCS6D02G404100_tae	NG	1.43474	1.66175	0.863394	0.278491	1692	392.603	1299.4	NA	1093	262.333	830.667	NA	NA	1.48741	1:1:1:1:1:1	0.0708189(0.0704609:0.0730216:0.0689741)	NA	NA	NA	NA
AT4G10780_ath-vs-TraesCS5B02G023600_tae	NG	1.29887	1.65056	0.786925	0.0835788	1581	363.965	1217.04	NA	994	242.75	751.25	NA	NA	1.37983	1:1:1:1:1:1	0.0639628(0.0620354:0.0653395:0.0645135)	NA	NA	NA	NA
AT4G10780_ath-vs-TraesCS1B02G017600_tae	NG	1.43768	1.70594	0.842746	0.225286	1698	385.413	1312.59	NA	1099	259.333	839.667	NA	NA	1.49857	1:1:1:1:1:1	0.0710942(0.0700479:0.0711218:0.072113)	NA	NA	NA	NA
AT4G10780_ath-vs-TraesCS5B02G344200_tae	NG	1.21815	1.92685	0.632198	0.00136202	1674	375.425	1298.58	NA	1042	260	782	NA	NA	1.37709	1:1:1:1:1:1	0.0878077(0.0888815:0.0840905:0.090451)	NA	NA	NA	NA
AT4G10780_ath-vs-TraesCS5D02G349800_tae	NG	1.29445	1.59203	0.813081	0.117063	1686	379.419	1306.58	NA	1056	250.5	805.5	NA	NA	1.36142	1:1:1:1:1:1	0.0826863(0.0802082:0.0854948:0.0823559)	NA	NA	NA	NA
AT4G10780_ath-vs-TraesCS5A02G344100_tae	NG	1.19404	1.54936	0.770668	0.0441738	1617	365.542	1251.46	NA	987	239.417	747.583	NA	NA	1.27437	1:1:1:1:1:1	0.0869817(0.0895424:0.0839253:0.0874773)	NA	NA	NA	NA
AT4G10780_ath-vs-LOC_Os01g23380_osa	NG	1.20873	2.80772	0.430501	9.84521e-06	1431	332.992	1098.01	NA	903	243.833	659.167	NA	NA	1.58081	1:1:1:1:1:1	0.0650917(0.0641004:0.0676524:0.0635222)	NA	NA	NA	NA
AT4G10780_ath-vs-TraesCS7D02G479800_tae	NG	1.13576	3.13249	0.362575	2.02264e-07	1458	338.981	1119.02	NA	905	250.333	654.667	NA	NA	1.59999	1:1:1:1:1:1	0.0650917(0.0634396:0.0678176:0.0640178)	NA	NA	NA	NA
AT4G10780_ath-vs-TraesCS7B02G399500_tae	NG	1.1823	3.12409	0.378447	8.81954e-07	1473	346.038	1126.96	NA	926	255.5	670.5	NA	NA	1.63847	1:1:1:1:1:1	0.0655322(0.0645961:0.0671568:0.0648439)	NA	NA	NA	NA
AT4G10780_ath-vs-TraesCS7B02G399700_tae	NG	1.11236	4.63219	0.240137	1.15556e-08	1455	340.263	1114.74	NA	901	254.667	646.333	NA	NA	1.9355	1:1:1:1:1:1	0.0654221(0.0643483:0.0669916:0.0649265)	NA	NA	NA	NA
AT4G10780_ath-vs-TraesCS4B02G343200_tae	NG	1.25675	1.86938	0.67228	0.00606798	1650	371.865	1278.13	NA	1035	255.833	779.167	NA	NA	1.39482	1:1:1:1:1:1	0.0797951(0.0834297:0.076491:0.0794647)	NA	NA	NA	NA
AT4G10780_ath-vs-LOC_Os08g07380_osa	NG	1.21904	1.78642	0.682392	0.00491612	1710	382.195	1327.81	NA	1060	260.167	799.833	NA	NA	1.34585	1:1:1:1:1:1	0.100226(0.100198:0.102924:0.0975549)	NA	NA	NA	NA
AT4G10780_ath-vs-TraesCS7A02G440000_tae	NG	1.23701	2.04762	0.60412	0.000698637	1677	377.624	1299.38	NA	1052	264.75	787.25	NA	NA	1.41954	1:1:1:1:1:1	0.0989317(0.0958203:0.0976375:0.103337)	NA	NA	NA	NA
AT4G10780_ath-vs-TraesCS2B02G837800LC_tae	NG	1.16991	1.79965	0.650077	0.0323804	783	169.372	613.628	NA	479	115.5	363.5	NA	NA	1.30613	1:1:1:1:1:1	0.0578501(0.0595572:0.0571617:0.0568313)	NA	NA	NA	NA
AT4G10780_ath-vs-TraesCSU02G135400_tae	NG	1.14421	1.75777	0.650949	0.00107484	1704	383.469	1320.53	NA	1035	260	775	NA	NA	1.28229	1:1:1:1:1:1	0.0659728(0.0643483:0.0665786:0.0669916)	NA	NA	NA	NA
AT4G10780_ath-vs-LOC_Os12g36720_osa	NG	1.21591	1.65536	0.734526	0.0303423	1482	337.708	1144.29	NA	914	225.417	688.583	NA	NA	1.31605	1:1:1:1:1:1	0.0584559(0.0560879:0.0607137:0.058566)	NA	NA	NA	NA
AT4G10780_ath-vs-TraesCS2A02G568900_tae	NG	1.33064	3.02448	0.439958	3.27112e-05	1659	384.483	1274.52	NA	1077	283.25	793.75	NA	NA	1.7232	1:1:1:1:1:1	0.0816124(0.080043:0.0844209:0.0803734)	NA	NA	NA	NA
AT4G10780_ath-vs-TraesCS2A02G569200_tae	NG	1.29849	1.88328	0.689483	0.00974941	1677	388.544	1288.46	NA	1063	267.75	795.25	NA	NA	1.43398	1:1:1:1:1:1	0.0934523(0.0870643:0.0998678:0.0934247)	NA	NA	NA	NA
AT4G10780_ath-vs-TraesCS2D02G618300LC_tae	NG	1.33287	1.9004	0.701366	0.0222199	1431	330.564	1100.44	NA	914	228.25	685.75	NA	NA	1.46397	1:1:1:1:1:1	0.08566(0.0795473:0.0939204:0.0835123)	NA	NA	NA	NA
AT4G10780_ath-vs-TraesCS2D02G713400LC_tae	NG	1.29072	1.96845	0.655702	0.00432842	1659	380.101	1278.9	NA	1052	264.417	787.583	NA	NA	1.446	1:1:1:1:1:1	0.102373(0.100116:0.105237:0.101768)	NA	NA	NA	NA
AT4G10780_ath-vs-TraesCSU02G382400LC_tae	NG	1.22347	1.42051	0.861289	0.2736	1437	328.546	1108.45	NA	878	209.333	668.667	NA	NA	1.26852	1:1:1:1:1:1	0.0672394(0.0656699:0.0687263:0.067322)	NA	NA	NA	NA
AT4G10780_ath-vs-TraesCSU02G419900LC_tae	NG	1.19301	1.40546	0.848837	0.201035	1608	365.171	1242.83	NA	974	231.833	742.167	NA	NA	1.24125	1:1:1:1:1:1	0.0644859(0.0622832:0.0650917:0.0660829)	NA	NA	NA	NA
AT4G10780_ath-vs-TraesCS3A02G054600_tae	NG	1.34679	1.46817	0.917329	0.502006	1626	373.391	1252.61	NA	1024	240.5	783.5	NA	NA	1.37466	1:1:1:1:1:1	0.0652844(0.0617049:0.0679002:0.0662481)	NA	NA	NA	NA
AT4G10780_ath-vs-LOC_Os06g06850_osa	NG	1.25413	1.62152	0.77343	0.058833	1605	373.171	1231.83	NA	998	247.667	750.333	NA	NA	1.33955	1:1:1:1:1:1	0.0656975(0.0642657:0.0679002:0.0649265)	NA	NA	NA	NA
AT4G10780_ath-vs-TraesCS6B02G050300LC_tae	NG	1.27187	1.89656	0.670617	0.0123363	1371	300.646	1070.35	NA	863	207.5	655.5	NA	NA	1.40886	1:1:1:1:1:1	0.0647062(0.0665786:0.0641004:0.0634396)	NA	NA	NA	NA
AT4G10780_ath-vs-TraesCS3D02G029100_tae	NG	1.16294	1.49013	0.78043	0.0524393	1620	368.537	1251.46	NA	978	238.5	739.5	NA	NA	1.23738	1:1:1:1:1:1	0.0679002(0.0652569:0.0687263:0.0697175)	NA	NA	NA	NA
AT4G10780_ath-vs-TraesCS7B02G477700_tae	NG	1.31666	1.91231	0.688519	0.00972542	1698	388.208	1309.79	NA	1081	268.417	812.583	NA	NA	1.45285	1:1:1:1:1:1	0.0683958(0.0662481:0.0708739:0.0680654)	NA	NA	NA	NA
AT4G10780_ath-vs-TraesCS7B02G478300_tae	NG	1.3364	1.55329	0.86037	0.416563	903	212.828	690.172	NA	570	139.5	430.5	NA	NA	1.38752	1:1:1:1:1:1	0.0498651(0.0497274:0.0512143:0.0486536)	NA	NA	NA	NA
AT4G10780_ath-vs-LOC_Os02g19890_osa	NG	1.25473	2.3455	0.53495	0.000104314	1632	368.253	1263.75	NA	1034	264.083	769.917	NA	NA	1.50086	1:1:1:1:1:1	0.066496(0.0678176:0.0679828:0.0636874)	NA	NA	NA	NA
AT4G10780_ath-vs-LOC_Os11g32170_osa	NG	1.19333	2.13461	0.55904	0.000106894	1671	375.705	1295.29	NA	1039	265.417	773.583	NA	NA	1.40497	1:1:1:1:1:1	0.0799328(0.0781431:0.080043:0.0816124)	NA	NA	NA	NA
AT4G10780_ath-vs-LOC_Os11g32210_osa	NG	1.26364	2.51478	0.502486	7.02877e-05	1611	361.88	1249.12	NA	1025	261.917	763.083	NA	NA	1.54469	1:1:1:1:1:1	0.0810893(0.0781431:0.0854122:0.0797125)	NA	NA	NA	NA
AT4G10780_ath-vs-LOC_Os08g29809_osa	NG	1.26168	1.49284	0.845154	0.185415	1674	377.591	1296.41	NA	1036	244.5	791.5	NA	NA	1.31382	1:1:1:1:1:1	0.0639903(0.0628614:0.0657525:0.063357)	NA	NA	NA	NA
AT4G10780_ath-vs-LOC_Os08g29854_osa	NG	1.22984	1.48082	0.830514	0.148264	1665	375.334	1289.67	NA	1022	242.417	779.583	NA	NA	1.28642	1:1:1:1:1:1	0.0637976(0.0627788:0.0674046:0.0612093)	NA	NA	NA	NA
AT4G10780_ath-vs-TraesCS2D02G591200_tae	NG	1.09628	1.89954	0.577126	0.00179808	987	221.967	765.033	NA	594	153.25	440.75	NA	NA	1.27692	1:1:1:1:1:1	0.0497274(0.048984:0.0501404:0.0500578)	NA	NA	NA	NA
AT4G10780_ath-vs-TraesCS2A02G585200_tae	NG	1.25011	1.85608	0.673522	0.00680492	1593	367.856	1225.14	NA	998	252.667	745.333	NA	NA	1.39004	1:1:1:1:1:1	0.0718377(0.0717:0.0730216:0.0707913)	NA	NA	NA	NA
AT4G10780_ath-vs-TraesCS2B02G597700_tae	NG	1.21976	1.51624	0.804465	0.120713	1302	301.611	1000.39	NA	799	196.25	602.75	NA	NA	1.28844	1:1:1:1:1:1	0.0606586(0.0617049:0.0610441:0.0592268)	NA	NA	NA	NA
AT4G10780_ath-vs-TraesCS2D02G601200_tae	NG	1.21741	1.82353	0.667612	0.00411173	1602	372.042	1229.96	NA	995	254.5	740.5	NA	NA	1.35818	1:1:1:1:1:1	0.0719478(0.0721956:0.0727738:0.0708739)	NA	NA	NA	NA
AT4G10780_ath-vs-TraesCS2B02G084900_tae	NG	1.00793	2.09805	0.480412	0.00131709	588	133.589	454.411	NA	346	94.0833	251.917	NA	NA	1.2556	1:1:1:1:1:1	0.0429539(0.0420453:0.0435321:0.0432843)	NA	NA	NA	NA
AT4G10780_ath-vs-TraesCSU02G136100LC_tae	NG	0.99384	1.95575	0.508163	0.000167887	930	207.398	722.602	NA	542	144.083	397.917	NA	NA	1.20835	1:1:1:1:1:1	0.0495071(0.0492318:0.0493144:0.0499752)	NA	NA	NA	NA
AT4G10780_ath-vs-TraesCS6B02G004900_tae	NG	1.1418	2.74129	0.416519	0.00451027	507	115.886	391.114	NA	314	84.6667	229.333	NA	NA	1.5074	1:1:1:1:1:1	0.0424583(0.0416322:0.0427887:0.0429539)	NA	NA	NA	NA
AT4G10780_ath-vs-TraesCS5B02G014000_tae	NG	1.22902	2.0813	0.590508	0.000497941	1647	370.783	1276.22	NA	1032	260.75	771.25	NA	NA	1.42089	1:1:1:1:1:1	0.0705711(0.0683958:0.0718652:0.0714522)	NA	NA	NA	NA
AT4G10780_ath-vs-TraesCS3B02G695400LC_tae	NG	0.970718	1.35901	0.714282	0.143044	462	101.991	360.009	NA	260	64	196	NA	NA	1.05644	1:1:1:1:1:1	0.0387136(0.0379151:0.0395672:0.0386585)	NA	NA	NA	NA
AT5G63020_ath-vs-AT5G04720_ath	NG	1.41108	1.40413	1.00495	1	1443	326.554	1116.45	NA	917	207.25	709.75	NA	NA	1.40951	1:1:1:1:1:1	0.0608514(0.0622832:0.0599703:0.0603007)	NA	NA	NA	NA
AT5G63020_ath-vs-TraesCS7D02G010700_tae	NG	1.33477	2.05685	0.648939	0.00475772	1725	389.891	1335.11	NA	1106	273.583	832.417	NA	NA	1.49798	1:1:1:1:1:1	0.0840079(0.0799604:0.0842557:0.0878077)	NA	NA	NA	NA
AT5G63020_ath-vs-TraesCS3B02G491300_tae	NG	1.34274	1.82967	0.733872	0.0330035	1683	375.158	1307.84	NA	1074	256.833	817.167	NA	NA	1.45128	1:1:1:1:1:1	0.0747839(0.0745911:0.0723608:0.0773996)	NA	NA	NA	NA
AT5G63020_ath-vs-TraesCS6D02G394100_tae	NG	1.32833	1.80333	0.736597	0.0358168	1623	365.084	1257.92	NA	1032	249.083	782.917	NA	NA	1.43518	1:1:1:1:1:1	0.0831544(0.0820254:0.081695:0.0857426)	NA	NA	NA	NA
AT5G63020_ath-vs-TraesCS6B02G457600_tae	NG	1.19453	2.53671	0.470898	5.68962e-05	1338	295.827	1042.17	NA	837	214.333	622.667	NA	NA	1.49128	1:1:1:1:1:1	0.0636048(0.0640178:0.062944:0.0638526)	NA	NA	NA	NA
AT5G63020_ath-vs-TraesCS2A02G110900_tae	NG	1.39264	1.92128	0.724851	0.0293102	1809	407.203	1401.8	NA	1169	281.833	887.167	NA	NA	1.51164	1:1:1:1:1:1	0.0858252(0.086486:0.0843383:0.0866512)	NA	NA	NA	NA
AT5G63020_ath-vs-TraesCS2D02G111500_tae	NG	1.30752	1.62356	0.805342	0.0940397	1833	415.339	1417.66	NA	1153	275.75	877.25	NA	NA	1.37913	1:1:1:1:1:1	0.0875048(0.0877251:0.0846688:0.0901206)	NA	NA	NA	NA
AT5G63020_ath-vs-TraesCS2B02G129800_tae	NG	1.46865	1.55364	0.945296	0.677516	1758	401.853	1356.15	NA	1137	263.417	873.583	NA	NA	1.48808	1:1:1:1:1:1	0.0876425(0.0892946:0.0859904:0.0876425)	NA	NA	NA	NA
AT5G63020_ath-vs-TraesCS2A02G110800_tae	NG	1.37327	2.20193	0.623667	0.00271699	1818	410.572	1407.43	NA	1178	291.583	886.417	NA	NA	1.56041	1:1:1:1:1:1	0.0902307(0.0921031:0.0878903:0.0906988)	NA	NA	NA	NA
AT5G63020_ath-vs-TraesCS5D02G544700_tae	NG	1.39524	1.99793	0.698342	0.0156591	1806	407.862	1398.14	NA	1170	284.583	885.417	NA	NA	1.53135	1:1:1:1:1:1	0.0899279(0.0919379:0.0881381:0.0897076)	NA	NA	NA	NA
AT5G63020_ath-vs-TraesCS5D02G544300_tae	NG	1.39149	1.98609	0.70062	0.0184714	1803	408.708	1394.29	NA	1167	284.833	882.167	NA	NA	1.52628	1:1:1:1:1:1	0.0914973(0.0922683:0.0909466:0.0912771)	NA	NA	NA	NA
AT5G63020_ath-vs-TraesCS4A02G329100_tae	NG	1.41181	1.60684	0.878627	0.348178	1806	408.752	1397.25	NA	1159	270.583	888.417	NA	NA	1.45595	1:1:1:1:1:1	0.0966463(0.098381:0.0951594:0.0963985)	NA	NA	NA	NA
AT5G63020_ath-vs-TraesCS2D02G466600_tae	NG	1.35597	1.88491	0.71938	0.0224699	1743	387.622	1355.38	NA	1117	267.167	849.833	NA	NA	1.4736	1:1:1:1:1:1	0.0823559(0.0822733:0.0814472:0.0833471)	NA	NA	NA	NA
AT5G63020_ath-vs-TraesCS2B02G734100LC_tae	NG	1.45789	1.72695	0.844199	0.237668	1797	407.283	1389.72	NA	1168	274.917	893.083	NA	NA	1.51887	1:1:1:1:1:1	0.0881932(0.0882207:0.0883033:0.0880555)	NA	NA	NA	NA
AT5G63020_ath-vs-TraesCS2A02G466100_tae	NG	1.4523	1.67259	0.868294	0.314171	1776	403.369	1372.63	NA	1151	270	881	NA	NA	1.50233	1:1:1:1:1:1	0.0839253(0.0838427:0.0838427:0.0840905)	NA	NA	NA	NA
AT5G63020_ath-vs-TraesCS2B02G489400_tae	NG	1.35885	1.44415	0.940937	0.63005	1710	380.212	1329.79	NA	1078	243.583	834.417	NA	NA	1.37782	1:1:1:1:1:1	0.0938378(0.0925987:0.0946638:0.0942508)	NA	NA	NA	NA
AT5G63020_ath-vs-TraesCS2B02G488000_tae	NG	1.38871	1.61411	0.860359	0.285305	1749	398.296	1350.7	NA	1118	264	854	NA	NA	1.44004	1:1:1:1:1:1	0.0885236(0.0887989:0.0886337:0.0881381)	NA	NA	NA	NA
AT5G63020_ath-vs-TraesCS2B02G488400_tae	NG	1.40166	1.66031	0.844216	0.21953	1818	411.282	1406.72	NA	1167	274.75	892.25	NA	NA	1.46018	1:1:1:1:1:1	0.0899829(0.089212:0.0887989:0.0919379)	NA	NA	NA	NA
AT5G63020_ath-vs-LOC_Os03g10910_osa	NG	1.67524	1.8999	0.881749	0.458136	1587	397.569	1189.43	NA	1071	274.5	796.5	NA	NA	1.73152	1:1:1:1:1:1	0.0830993(0.0830167:0.0844209:0.0818602)	NA	NA	NA	NA
AT5G63020_ath-vs-AT4G26090_ath	NG	1.20566	1.43247	0.841662	0.171461	1689	384.493	1304.51	NA	1028	245.667	782.333	NA	NA	1.25729	1:1:1:1:1:1	0.0645135(0.0653395:0.0636048:0.0645961)	NA	NA	NA	NA
AT5G63020_ath-vs-TraesCS7D02G546400_tae	NG	1.29934	1.78523	0.727829	0.0170595	1806	411.764	1394.24	NA	1141	280.25	860.75	NA	NA	1.41013	1:1:1:1:1:1	0.0865962(0.0851644:0.0868165:0.0878077)	NA	NA	NA	NA
AT5G63020_ath-vs-TraesCS6B02G076300_tae	NG	1.33758	1.96633	0.680244	0.00692146	1806	407.264	1398.74	NA	1156	283.25	872.75	NA	NA	1.47937	1:1:1:1:1:1	0.0949942(0.0944986:0.095242:0.095242)	NA	NA	NA	NA
AT5G63020_ath-vs-TraesCS6A02G056900_tae	NG	1.19467	2.90361	0.411444	0.000714204	780	174.978	605.022	NA	490	128.5	361.5	NA	NA	1.57804	1:1:1:1:1:1	0.0517925(0.0519577:0.0512969:0.0521229)	NA	NA	NA	NA
AT5G63020_ath-vs-TraesCS6D02G063300LC_tae	NG	1.38004	1.88279	0.732979	0.0259817	1791	413.721	1377.28	NA	1154	285.083	868.917	NA	NA	1.49618	1:1:1:1:1:1	0.084834(0.0849166:0.0845862:0.0849992)	NA	NA	NA	NA
AT5G63020_ath-vs-TraesCS2B02G562700_tae	NG	1.43345	1.46968	0.975349	0.856219	1704	383.873	1320.13	NA	1091	247.333	843.667	NA	NA	1.44161	1:1:1:1:1:1	0.0833196(0.080456:0.0838427:0.08566)	NA	NA	NA	NA
AT5G63020_ath-vs-TraesCS4D02G006000_tae	NG	1.52462	1.90242	0.801412	0.153649	1803	407.71	1395.29	NA	1191	281.583	909.417	NA	NA	1.61005	1:1:1:1:1:1	0.091222(0.0878903:0.0921031:0.0936726)	NA	NA	NA	NA
AT5G63020_ath-vs-TraesCS4B02G006100_tae	NG	1.41085	2.00997	0.701924	0.0204324	1782	400.816	1381.18	NA	1158	280	878	NA	NA	1.5456	1:1:1:1:1:1	0.089267(0.0866512:0.089625:0.0915249)	NA	NA	NA	NA
AT5G63020_ath-vs-TraesCS4A02G308300_tae	NG	1.39251	2.14903	0.647972	0.00677134	1725	393.999	1331	NA	1121	278.667	842.333	NA	NA	1.5653	1:1:1:1:1:1	0.088854(0.0869817:0.0906988:0.0888815)	NA	NA	NA	NA
AT5G63020_ath-vs-TraesCSU02G422800LC_tae	NG	1.12312	1.81306	0.619463	0.00751967	972	218.722	753.278	NA	588	149.417	438.583	NA	NA	1.27837	1:1:1:1:1:1	0.0565009(0.0562531:0.0567487:0.0565009)	NA	NA	NA	NA
AT5G63020_ath-vs-TraesCS1A02G101700_tae	NG	1.30247	1.68274	0.77402	0.13167	1083	243.619	839.381	NA	682	163.333	518.667	NA	NA	1.38801	1:1:1:1:1:1	0.0594471(0.0588964:0.0598051:0.0596398)	NA	NA	NA	NA
AT5G63020_ath-vs-TraesCS1A02G101300_tae	NG	1.18101	2.30682	0.511965	0.0021775	846	189.642	656.358	NA	526	135.667	390.333	NA	NA	1.43338	1:1:1:1:1:1	0.0532794(0.0531968:0.0520403:0.054601)	NA	NA	NA	NA
AT5G63020_ath-vs-TraesCS2B02G019300_tae	NG	1.30175	1.86211	0.699073	0.0172951	1569	354.856	1214.14	NA	994	243.917	750.083	NA	NA	1.42848	1:1:1:1:1:1	0.0639077(0.0652569:0.0627788:0.0636874)	NA	NA	NA	NA
AT5G63020_ath-vs-TraesCS2B02G019800_tae	NG	1.32928	2.13284	0.623245	0.00185325	1743	392.513	1350.49	NA	1118	277.25	840.75	NA	NA	1.51024	1:1:1:1:1:1	0.0868165(0.0826863:0.0897076:0.0880555)	NA	NA	NA	NA
AT5G63020_ath-vs-TraesCSU02G064400_tae	NG	1.29459	1.69156	0.765325	0.0668951	1536	346.799	1189.2	NA	966	232.833	733.167	NA	NA	1.38422	1:1:1:1:1:1	0.0648989(0.0645961:0.0647613:0.0653395)	NA	NA	NA	NA
AT5G63020_ath-vs-TraesCS7D02G546500_tae	NG	1.45229	2.52988	0.574056	0.0341176	816	185.124	630.876	NA	539	134.083	404.917	NA	NA	1.69676	1:1:1:1:1:1	0.0494521(0.050223:0.0480753:0.0500578)	NA	NA	NA	NA
AT5G63020_ath-vs-TraesCS4A02G381600_tae	NG	1.4631	1.88856	0.774719	0.0884994	1812	415.857	1396.14	NA	1185	286.75	898.25	NA	NA	1.56074	1:1:1:1:1:1	0.0812269(0.0795473:0.0829341:0.0811994)	NA	NA	NA	NA
AT5G63020_ath-vs-TraesCS7B02G496500_tae	NG	1.22962	1.70775	0.720022	0.0875585	834	187.949	646.051	NA	517	126.5	390.5	NA	NA	1.33737	1:1:1:1:1:1	0.0477725(0.0481579:0.0474971:0.0476623)	NA	NA	NA	NA
AT5G63020_ath-vs-TraesCS7D02G546100_tae	NG	1.37767	1.79571	0.767203	0.0559622	1839	420.719	1418.28	NA	1181	286.75	894.25	NA	NA	1.47331	1:1:1:1:1:1	0.0881656(0.0847514:0.0923509:0.0873947)	NA	NA	NA	NA
AT5G63020_ath-vs-TraesCS2B02G575800_tae	NG	1.25999	1.2172	1.03516	0.762395	1647	369.179	1277.82	NA	1002	222.25	779.75	NA	NA	1.2504	1:1:1:1:1:1	0.0635498(0.0649265:0.0630266:0.0626962)	NA	NA	NA	NA
AT5G63020_ath-vs-LOC_Os11g44580_osa	NG	1.30183	1.59605	0.815655	0.161553	1359	312.547	1046.45	NA	853	206.5	646.5	NA	NA	1.36949	1:1:1:1:1:1	0.0603007(0.0623658:0.0591442:0.059392)	NA	NA	NA	NA
AT5G63020_ath-vs-LOC_Os11g45620_osa	NG	1.53015	2.19308	0.697719	0.0681172	1275	298.242	976.758	NA	849	211.667	637.333	NA	NA	1.68522	1:1:1:1:1:1	0.0635222(0.06377:0.0640178:0.0627788)	NA	NA	NA	NA
AT5G63020_ath-vs-TraesCS1B02G416200_tae	NG	1.3063	2.08234	0.627322	0.00255264	1716	383.664	1332.34	NA	1094	269.833	824.167	NA	NA	1.47981	1:1:1:1:1:1	0.0788865(0.075665:0.0797125:0.081282)	NA	NA	NA	NA
AT5G63020_ath-vs-TraesCS1A02G612000LC_tae	NG	1.26255	2.09942	0.601382	0.00102636	1623	361.322	1261.68	NA	1025	254.5	770.5	NA	NA	1.44886	1:1:1:1:1:1	0.0675973(0.0661655:0.0680654:0.068561)	NA	NA	NA	NA
AT5G63020_ath-vs-TraesCS1B02G469500_tae	NG	1.32052	2.44225	0.540698	0.000271797	1713	381.129	1331.87	NA	1102	274.833	827.167	NA	NA	1.5701	1:1:1:1:1:1	0.0786387(0.0746737:0.0799604:0.081282)	NA	NA	NA	NA
AT5G63020_ath-vs-TraesCS1B02G470600_tae	NG	1.24267	1.95387	0.636006	0.00177506	1659	365.928	1293.07	NA	1039	254.167	784.833	NA	NA	1.39954	1:1:1:1:1:1	0.0804009(0.0759954:0.0817776:0.0834297)	NA	NA	NA	NA
AT5G63020_ath-vs-LOC_Os08g07890_osa	NG	1.37953	1.86061	0.74144	0.0531322	1602	362.196	1239.8	NA	1031	248.917	782.083	NA	NA	1.4883	1:1:1:1:1:1	0.0911669(0.0889642:0.0950768:0.0894598)	NA	NA	NA	NA
AT5G63020_ath-vs-TraesCS2B02G033500_tae	NG	1.38189	2.1109	0.654646	0.00757036	1614	369.123	1244.88	NA	1046	260.25	785.75	NA	NA	1.54861	1:1:1:1:1:1	0.0912495(0.089625:0.090864:0.0932595)	NA	NA	NA	NA
AT5G63020_ath-vs-LOC_Os04g43440_osa	NG	1.31681	1.8556	0.709639	0.0239247	1569	354.895	1214.11	NA	997	243.75	753.25	NA	NA	1.43868	1:1:1:1:1:1	0.0647062(0.0630266:0.0656699:0.0654221)	NA	NA	NA	NA
AT5G63020_ath-vs-TraesCS2A02G384100_tae	NG	1.37166	1.61948	0.846976	0.238665	1599	364.134	1234.87	NA	1019	241.583	777.417	NA	NA	1.4281	1:1:1:1:1:1	0.0656424(0.0668264:0.0659177:0.064183)	NA	NA	NA	NA
AT5G63020_ath-vs-AT5G17680_ath	NG	1.411	1.82678	0.772397	0.0853135	1683	372.13	1310.87	NA	1088	254.667	833.333	NA	NA	1.50294	1:1:1:1:1:1	0.0747288(0.0744259:0.0748389:0.0749215)	NA	NA	NA	NA
AT5G63020_ath-vs-LOC_Os04g25900_osa	NG	1.30137	1.8329	0.710007	0.0237681	1479	333.391	1145.61	NA	936	228.333	707.667	NA	NA	1.42118	1:1:1:1:1:1	0.0661655(0.0652569:0.0656699:0.0675698)	NA	NA	NA	NA
AT5G63020_ath-vs-LOC_Os07g17230_osa	NG	1.27696	1.92431	0.663593	0.00373861	1752	397.677	1354.32	NA	1106	275.333	830.667	NA	NA	1.4239	1:1:1:1:1:1	0.080511(0.0802908:0.0795473:0.081695)	NA	NA	NA	NA
AT5G63020_ath-vs-AT5G38850_ath	NG	1.46451	1.821	0.804234	0.165703	1617	355.955	1261.04	NA	1055	243.417	811.583	NA	NA	1.54299	1:1:1:1:1:1	0.0636048(0.0650917:0.0613745:0.0643483)	NA	NA	NA	NA
AT5G63020_ath-vs-LOC_Os11g46200_osa	NG	1.35448	1.85288	0.731011	0.0275337	1725	398.343	1326.66	NA	1105	273.5	831.5	NA	NA	1.46957	1:1:1:1:1:1	0.0778127(0.0780605:0.0780605:0.077317)	NA	NA	NA	NA
AT5G63020_ath-vs-AT1G27170_ath	NG	1.4973	2.08682	0.717501	0.0392007	1716	393.225	1322.78	NA	1134	276.667	857.333	NA	NA	1.63239	1:1:1:1:1:1	0.0791068(0.077317:0.0809516:0.0790517)	NA	NA	NA	NA
AT5G63020_ath-vs-AT1G27180_ath	NG	1.31154	2.13396	0.614602	0.00173016	1692	388.938	1303.06	NA	1082	274.75	807.25	NA	NA	1.50059	1:1:1:1:1:1	0.0864585(0.0846688:0.0889642:0.0857426)	NA	NA	NA	NA
AT5G63020_ath-vs-LOC_Os12g30760_osa	NG	1.23567	1.60461	0.770075	0.051932	1533	349.346	1183.65	NA	948	231.167	716.833	NA	NA	1.31974	1:1:1:1:1:1	0.0681756(0.0686436:0.0679828:0.0679002)	NA	NA	NA	NA
AT5G63020_ath-vs-LOC_Os12g30720_osa	NG	1.18177	1.57328	0.751151	0.0273965	1599	361.858	1237.14	NA	974	238.083	735.917	NA	NA	1.27037	1:1:1:1:1:1	0.0640178(0.0660003:0.0632744:0.0627788)	NA	NA	NA	NA
AT5G63020_ath-vs-TraesCS7B02G822400LC_tae	NG	1.67835	1.67441	1.00235	1	1866	434.863	1431.14	NA	1250	291.167	958.833	NA	NA	1.67743	1:1:1:1:1:1	0.10521(0.10185:0.106146:0.107633)	NA	NA	NA	NA
AT5G63020_ath-vs-TraesCS1B02G010000_tae	NG	1.39845	1.49948	0.932625	0.634519	1728	397.757	1330.24	NA	1101	257.917	843.083	NA	NA	1.42171	1:1:1:1:1:1	0.107109(0.103089:0.112424:0.105815)	NA	NA	NA	NA
AT5G63020_ath-vs-LOC_Os04g53160_osa	NG	1.41286	1.9178	0.736709	0.0420575	1764	395.798	1368.2	NA	1144	273.833	870.167	NA	NA	1.52616	1:1:1:1:1:1	0.0982433(0.0980506:0.0955724:0.101107)	NA	NA	NA	NA
AT5G63020_ath-vs-LOC_Os04g53120_osa	NG	1.43124	1.95809	0.730933	0.0384163	1788	408.097	1379.9	NA	1165	283.583	881.417	NA	NA	1.55149	1:1:1:1:1:1	0.100529(0.0992896:0.101437:0.100859)	NA	NA	NA	NA
AT5G63020_ath-vs-TraesCS1B02G470500_tae	NG	1.3344	1.90764	0.699504	0.0151656	1701	377.923	1323.08	NA	1086	261.167	824.833	NA	NA	1.46176	1:1:1:1:1:1	0.0783633(0.0739303:0.0805386:0.0806212)	NA	NA	NA	NA
AT5G63020_ath-vs-LOC_Os11g29090_osa	NG	1.38799	1.70357	0.81475	0.156731	1650	369.447	1280.55	NA	1058	248.5	809.5	NA	NA	1.45865	1:1:1:1:1:1	0.0673495(0.0674872:0.068561:0.0660003)	NA	NA	NA	NA
AT5G63020_ath-vs-TraesCS2A02G545300_tae	NG	1.23579	1.14931	1.07524	0.59099	1323	297.766	1025.23	NA	796	175.083	620.917	NA	NA	1.21633	1:1:1:1:1:1	0.0572994(0.0587312:0.0564183:0.0567487)	NA	NA	NA	NA
AT5G63020_ath-vs-LOC_Os11g36410_osa	NG	1.22084	1.82775	0.667949	0.00568444	1539	347.611	1191.39	NA	956	237.917	718.083	NA	NA	1.35793	1:1:1:1:1:1	0.0658627(0.0653395:0.0658351:0.0664133)	NA	NA	NA	NA
AT5G63020_ath-vs-TraesCS5B02G259900_tae	NG	1.31523	2.02218	0.650402	0.00662985	1545	351.727	1193.27	NA	986	246	740	NA	NA	1.47617	1:1:1:1:1:1	0.0688089(0.0684784:0.0675698:0.0703783)	NA	NA	NA	NA
AT5G63020_ath-vs-TraesCS5A02G261700_tae	NG	1.32757	1.96187	0.676684	0.0115816	1548	353.031	1194.97	NA	989	245.417	743.583	NA	NA	1.47222	1:1:1:1:1:1	0.0669365(0.0664133:0.0660003:0.0683958)	NA	NA	NA	NA
AT5G63020_ath-vs-TraesCS5A02G261600_tae	NG	1.38353	1.96347	0.704632	0.0301774	1539	347.818	1191.18	NA	994	241.833	752.167	NA	NA	1.5146	1:1:1:1:1:1	0.0664409(0.0655873:0.0655047:0.0682306)	NA	NA	NA	NA
AT5G63020_ath-vs-TraesCS2A02G384000_tae	NG	1.04866	1.45633	0.720074	0.0226339	1161	262.033	898.967	NA	676	168.333	507.667	NA	NA	1.14067	1:1:1:1:1:1	0.0565835(0.0554271:0.0563357:0.0579878)	NA	NA	NA	NA
AT5G63020_ath-vs-TraesCS2D02G380400_tae	NG	1.28323	1.61266	0.795722	0.0927618	1677	384.313	1292.69	NA	1049	254.667	794.333	NA	NA	1.35872	1:1:1:1:1:1	0.0660829(0.0645961:0.0648439:0.0688089)	NA	NA	NA	NA
AT5G63020_ath-vs-TraesCS3A02G325600_tae	NG	1.26664	1.85432	0.683072	0.00698266	1656	391.113	1264.89	NA	1042	268.583	773.417	NA	NA	1.40544	1:1:1:1:1:1	0.0729941(0.0720304:0.072939:0.0740129)	NA	NA	NA	NA
AT5G63020_ath-vs-TraesCS3B02G354400_tae	NG	1.33777	1.94379	0.688229	0.0113094	1668	389.263	1278.74	NA	1068	270.083	797.917	NA	NA	1.4792	1:1:1:1:1:1	0.0723057(0.0703783:0.072113:0.0744259)	NA	NA	NA	NA
AT5G63020_ath-vs-TraesCS3D02G319000_tae	NG	1.20353	2.02625	0.593968	0.00028676	1671	394.347	1276.65	NA	1041	275.917	765.083	NA	NA	1.39769	1:1:1:1:1:1	0.0725811(0.0719478:0.072526:0.0732695)	NA	NA	NA	NA
AT5G63020_ath-vs-TraesCS5B02G494300_tae	NG	1.2914	1.67424	0.771333	0.0606562	1662	378.618	1283.38	NA	1044	253.5	790.5	NA	NA	1.37861	1:1:1:1:1:1	0.089267(0.0890468:0.090038:0.0887163)	NA	NA	NA	NA
AT5G63020_ath-vs-TraesCS5B02G491600_tae	NG	1.31385	1.56043	0.841981	0.210812	1539	355.752	1183.25	NA	967	233.5	733.5	NA	NA	1.37085	1:1:1:1:1:1	0.0823834(0.0809516:0.0841731:0.0820254)	NA	NA	NA	NA
AT5G63020_ath-vs-TraesCS5B02G535500_tae	NG	1.20162	2.39147	0.50246	0.000972178	1014	222.275	791.725	NA	634	159.833	474.167	NA	NA	1.46244	1:1:1:1:1:1	0.0629991(0.06377:0.0612919:0.0639352)	NA	NA	NA	NA
AT5G63020_ath-vs-TraesCS7A02G490147_tae	NG	1.44972	1.81628	0.798178	0.129157	1713	385.559	1327.44	NA	1115	263.5	851.5	NA	NA	1.53222	1:1:1:1:1:1	0.0861006(0.0845036:0.086486:0.0873121)	NA	NA	NA	NA
AT5G63020_ath-vs-TraesCS5B02G535400_tae	NG	1.43975	1.86489	0.77203	0.0790743	1830	415.696	1414.3	NA	1191	285.833	905.167	NA	NA	1.53633	1:1:1:1:1:1	0.0856325(0.0853296:0.0846688:0.0868991)	NA	NA	NA	NA
AT5G63020_ath-vs-TraesCS4A02G335700_tae	NG	1.44402	1.47661	0.977931	0.859288	1800	400.212	1399.79	NA	1155	258.25	896.75	NA	NA	1.45127	1:1:1:1:1:1	0.0845862(0.0838427:0.0858252:0.0840905)	NA	NA	NA	NA
AT5G63020_ath-vs-TraesCS5D02G532500_tae	NG	1.35502	2.72278	0.497661	9.096e-05	1803	404.614	1398.39	NA	1172	295.417	876.583	NA	NA	1.66196	1:1:1:1:1:1	0.0845036(0.085247:0.0840905:0.0841731)	NA	NA	NA	NA
AT5G63020_ath-vs-TraesCS4B02G566100LC_tae	NG	1.3408	1.67065	0.802561	0.111657	1629	373.855	1255.15	NA	1034	250.167	783.833	NA	NA	1.4165	1:1:1:1:1:1	0.0730492(0.0743433:0.0722782:0.072526)	NA	NA	NA	NA
AT5G63020_ath-vs-TraesCS4A02G465900_tae	NG	1.5112	1.91731	0.78819	0.200404	1254	284.518	969.482	NA	827	196.833	630.167	NA	NA	1.60334	1:1:1:1:1:1	0.0590892(0.0610441:0.0569139:0.0593094)	NA	NA	NA	NA
AT5G63020_ath-vs-TraesCS4A02G467800_tae	NG	1.3277	1.36593	0.972008	0.808018	1653	372.502	1280.5	NA	1031	234.167	796.833	NA	NA	1.33631	1:1:1:1:1:1	0.0795473(0.0787213:0.0769866:0.0829341)	NA	NA	NA	NA
AT5G63020_ath-vs-TraesCS4A02G467700_tae	NG	1.45702	1.17689	1.23803	0.0790792	1680	378.469	1301.53	NA	1061	224.75	836.25	NA	NA	1.39392	1:1:1:1:1:1	0.0775648(0.0750041:0.0770692:0.0806212)	NA	NA	NA	NA
AT5G63020_ath-vs-TraesCS4A02G465300_tae	NG	1.26578	1.24546	1.01632	0.905267	1671	385.882	1285.12	NA	1020	234.417	785.583	NA	NA	1.26109	1:1:1:1:1:1	0.083705(0.0820254:0.0839253:0.0851644)	NA	NA	NA	NA
AT5G63020_ath-vs-TraesCS6D02G407600_tae	NG	1.36663	1.35303	1.01005	0.951813	1692	377.079	1314.92	NA	1063	236.25	826.75	NA	NA	1.3636	1:1:1:1:1:1	0.0763809(0.0778953:0.0733521:0.0778953)	NA	NA	NA	NA
AT5G63020_ath-vs-TraesCS6B02G470100_tae	NG	1.40234	1.6184	0.866503	0.280741	1743	389.455	1353.55	NA	1117	258.333	858.667	NA	NA	1.45062	1:1:1:1:1:1	0.0757751(0.0757476:0.0745085:0.0770692)	NA	NA	NA	NA
AT5G63020_ath-vs-TraesCS6B02G815100LC_tae	NG	0.908354	1.59626	0.569053	0.0038803	693	149.583	543.417	NA	385	98.8333	286.167	NA	NA	1.05684	1:1:1:1:1:1	0.0444683(0.044606:0.0434495:0.0453494)	NA	NA	NA	NA
AT5G63020_ath-vs-LOC_Os06g41690_osa	NG	1.61464	2.13776	0.755294	0.123959	1533	361.103	1171.9	NA	1032	255.167	776.833	NA	NA	1.73786	1:1:1:1:1:1	0.147448(0.148604:0.144309:0.14943)	NA	NA	NA	NA
AT5G63020_ath-vs-TraesCS5B02G007400LC_tae	NG	1.3919	1.81461	0.767052	0.057203	1872	425.037	1446.96	NA	1206	290.417	915.583	NA	NA	1.48788	1:1:1:1:1:1	0.109477(0.110193:0.110193:0.108046)	NA	NA	NA	NA
AT5G63020_ath-vs-TraesCS5A02G184900_tae	NG	1.36538	2.13094	0.640742	0.00539795	1644	369.093	1274.91	NA	1062	260.667	801.333	NA	NA	1.53726	1:1:1:1:1:1	0.0893496(0.0867339:0.0906988:0.0906162)	NA	NA	NA	NA
AT5G63020_ath-vs-TraesCS5B02G182900_tae	NG	1.3988	2.08249	0.671699	0.0111147	1734	387.569	1346.43	NA	1126	272.583	853.417	NA	NA	1.55162	1:1:1:1:1:1	0.0917451(0.0890468:0.0935074:0.0926813)	NA	NA	NA	NA
AT5G63020_ath-vs-TraesCS5D02G189900_tae	NG	1.37653	2.06934	0.665201	0.00808145	1737	389.567	1347.43	NA	1123	273.667	849.333	NA	NA	1.53191	1:1:1:1:1:1	0.0920205(0.0893772:0.094003:0.0926813)	NA	NA	NA	NA
AT5G63020_ath-vs-TraesCS4D02G004000_tae	NG	1.34178	1.86753	0.718481	0.020339	1740	397.27	1342.73	NA	1112	273.25	838.75	NA	NA	1.46182	1:1:1:1:1:1	0.0924886(0.0909466:0.0913597:0.0951594)	NA	NA	NA	NA
AT5G63020_ath-vs-TraesCS4A02G389500_tae	NG	1.23117	1.98056	0.621626	0.018009	867	192.744	674.256	NA	542	134.25	407.75	NA	NA	1.39776	1:1:1:1:1:1	0.0550691(0.0561705:0.0532794:0.0557575)	NA	NA	NA	NA
AT5G63020_ath-vs-TraesCS6B02G117100_tae	NG	1.24235	2.07359	0.599128	0.00189418	1356	303.092	1052.91	NA	852	213	639	NA	NA	1.42815	1:1:1:1:1:1	0.064954(0.0676524:0.0626136:0.0645961)	NA	NA	NA	NA
AT5G63020_ath-vs-TraesCS4A02G026300_tae	NG	1.6266	2.93299	0.554586	0.00883887	1683	382.437	1300.56	NA	1145	281.083	863.917	NA	NA	1.92346	1:1:1:1:1:1	0.0836224(0.0827689:0.0855774:0.0825211)	NA	NA	NA	NA
AT5G63020_ath-vs-TraesCS5B02G059000_tae	NG	1.36458	2.30161	0.592881	0.0014117	1725	391.88	1333.12	NA	1118	280.25	837.75	NA	NA	1.57745	1:1:1:1:1:1	0.0820254(0.0833471:0.0822733:0.080456)	NA	NA	NA	NA
AT5G63020_ath-vs-TraesCS5B02G005700_tae	NG	1.17757	2.11892	0.555739	0.00442319	876	194.299	681.701	NA	542	137.083	404.917	NA	NA	1.38636	1:1:1:1:1:1	0.054959(0.0551792:0.0541054:0.0555923)	NA	NA	NA	NA
AT5G63020_ath-vs-TraesCS3D02G502800_tae	NG	1.21326	1.76413	0.687737	0.0099273	1554	344.813	1209.19	NA	961	234	727	NA	NA	1.33549	1:1:1:1:1:1	0.0622281(0.0614571:0.0626136:0.0626136)	NA	NA	NA	NA
AT5G63020_ath-vs-TraesCS3A02G669400LC_tae	NG	1.07132	1.60386	0.667964	0.0483476	672	151.017	520.983	NA	397	99.9167	297.083	NA	NA	1.191	1:1:1:1:1:1	0.0439727(0.045019:0.0425409:0.0443582)	NA	NA	NA	NA
AT5G63020_ath-vs-TraesCS4A02G223400_tae	NG	1.32191	1.57381	0.839937	0.174754	1755	398.422	1356.58	NA	1105	262.167	842.833	NA	NA	1.37909	1:1:1:1:1:1	0.0801806(0.0781431:0.0807038:0.081695)	NA	NA	NA	NA
AT5G63020_ath-vs-TraesCS4B02G093200_tae	NG	1.39023	1.5448	0.899941	0.443177	1779	401.268	1377.73	NA	1134	262.583	871.417	NA	NA	1.4251	1:1:1:1:1:1	0.0799604(0.0773996:0.0803734:0.082108)	NA	NA	NA	NA
AT5G63020_ath-vs-TraesCS4D02G089900_tae	NG	1.35873	1.56801	0.866535	0.259859	1755	395.686	1359.31	NA	1113	260.083	852.917	NA	NA	1.40592	1:1:1:1:1:1	0.0796024(0.0773996:0.0794647:0.0819428)	NA	NA	NA	NA
AT5G63020_ath-vs-TraesCS4A02G458300_tae	NG	1.29779	1.29708	1.00054	1	1653	368.066	1284.93	NA	1020	227.083	792.917	NA	NA	1.29763	1:1:1:1:1:1	0.0928465(0.0921031:0.0909466:0.0954898)	NA	NA	NA	NA
AT5G63020_ath-vs-LOC_Os10g22484_osa	NG	1.31067	1.27677	1.02655	0.807313	1644	366.454	1277.55	NA	1016	224.75	791.25	NA	NA	1.30311	1:1:1:1:1:1	0.0795749(0.076904:0.0796299:0.0821906)	NA	NA	NA	NA
AT5G63020_ath-vs-TraesCS6B02G099900_tae	NG	1.28516	1.43853	0.893384	0.368712	1689	382.003	1307	NA	1048	244.417	803.583	NA	NA	1.31985	1:1:1:1:1:1	0.0843108(0.0834297:0.0831819:0.0863208)	NA	NA	NA	NA
AT5G63020_ath-vs-TraesCSU02G133200_tae	NG	1.25958	1.45547	0.865411	0.275633	1662	371.587	1290.41	NA	1026	238.667	787.333	NA	NA	1.30337	1:1:1:1:1:1	0.0842557(0.0818602:0.082108:0.0887989)	NA	NA	NA	NA
AT5G63020_ath-vs-TraesCS4A02G491300_tae	NG	1.34055	1.46658	0.914067	0.47035	1692	382.322	1309.68	NA	1064	246.167	817.833	NA	NA	1.36903	1:1:1:1:1:1	0.0804284(0.0801256:0.0797125:0.0814472)	NA	NA	NA	NA
AT5G63020_ath-vs-TraesCS2D02G511600_tae	NG	1.24741	1.30321	0.957184	0.723705	1734	390.748	1343.25	NA	1058	241.5	816.5	NA	NA	1.25998	1:1:1:1:1:1	0.0910568(0.0913597:0.0886337:0.0931769)	NA	NA	NA	NA
AT5G63020_ath-vs-TraesCS4A02G464900_tae	NG	1.18797	1.23646	0.960781	0.768983	1740	387.803	1352.2	NA	1041	234.917	806.083	NA	NA	1.19878	1:1:1:1:1:1	0.0799053(0.0792995:0.080456:0.0799604)	NA	NA	NA	NA
AT5G63020_ath-vs-TraesCS7D02G022400_tae	NG	1.17063	1.35898	0.861404	0.214776	1719	384.329	1334.67	NA	1032	241.167	790.833	NA	NA	1.21274	1:1:1:1:1:1	0.0801806(0.0803734:0.0797951:0.0803734)	NA	NA	NA	NA
AT5G63020_ath-vs-TraesCS7D02G020700_tae	NG	1.17515	1.33369	0.881128	0.290569	1743	387.989	1355.01	NA	1046	241.833	804.167	NA	NA	1.21044	1:1:1:1:1:1	0.0780605(0.0758302:0.0767388:0.0816124)	NA	NA	NA	NA
AT5G63020_ath-vs-TraesCS7D02G005400_tae	NG	1.21144	1.53123	0.791152	0.0708744	1677	373.611	1303.39	NA	1027	243.833	783.167	NA	NA	1.28269	1:1:1:1:1:1	0.08365(0.0838427:0.0822733:0.084834)	NA	NA	NA	NA
AT5G63020_ath-vs-TraesCS7A02G021800_tae	NG	1.07029	1.26692	0.844797	0.267971	939	211.501	727.499	NA	544	129.333	414.667	NA	NA	1.11458	1:1:1:1:1:1	0.0659453(0.064183:0.0630266:0.0706261)	NA	NA	NA	NA
AT5G63020_ath-vs-TraesCS7A02G004100_tae	NG	1.29476	1.51828	0.852781	0.229884	1698	380.858	1317.14	NA	1060	247.917	812.083	NA	NA	1.34489	1:1:1:1:1:1	0.0921306(0.0933421:0.0897076:0.0933421)	NA	NA	NA	NA
AT5G63020_ath-vs-TraesCS7A02G004300_tae	NG	1.29396	1.66587	0.776749	0.0617716	1689	380.749	1308.25	NA	1061	254.583	806.417	NA	NA	1.3778	1:1:1:1:1:1	0.0833746(0.0841731:0.0813646:0.0845862)	NA	NA	NA	NA
AT5G63020_ath-vs-TraesCS4A02G486700_tae	NG	1.23697	1.46526	0.844197	0.171236	1719	383.986	1335.01	NA	1056	247.167	808.833	NA	NA	1.28797	1:1:1:1:1:1	0.0915249(0.0925161:0.0886337:0.0934247)	NA	NA	NA	NA
AT5G63020_ath-vs-TraesCS4A02G738000LC_tae	NG	1.15885	1.5174	0.763704	0.0484225	1395	310.887	1084.11	NA	842	202.333	639.667	NA	NA	1.23875	1:1:1:1:1:1	0.0745085(0.0761606:0.0714522:0.0759128)	NA	NA	NA	NA
AT5G63020_ath-vs-TraesCS4A02G488300_tae	NG	1.24312	1.67648	0.741505	0.0267626	1710	381.966	1328.03	NA	1062	255.833	806.167	NA	NA	1.33992	1:1:1:1:1:1	0.0926262(0.0929291:0.0897076:0.095242)	NA	NA	NA	NA
AT5G63020_ath-vs-TraesCS7D02G007900_tae	NG	1.27632	1.39736	0.91338	0.472022	1698	379.569	1318.43	NA	1049	240.5	808.5	NA	NA	1.30338	1:1:1:1:1:1	0.0937001(0.0945812:0.0916901:0.094829)	NA	NA	NA	NA
AT5G63020_ath-vs-TraesCS7D02G004600_tae	NG	1.21626	1.59264	0.763677	0.0414776	1698	377.989	1320.01	NA	1044	249.583	794.417	NA	NA	1.30005	1:1:1:1:1:1	0.0930393(0.0935074:0.0906162:0.0949942)	NA	NA	NA	NA
AT5G63020_ath-vs-TraesCS7D02G007300_tae	NG	1.23805	1.57771	0.784715	0.0720512	1698	379.53	1318.47	NA	1049	249.917	799.083	NA	NA	1.31397	1:1:1:1:1:1	0.093645(0.0932595:0.0902858:0.0973897)	NA	NA	NA	NA
AT5G63020_ath-vs-TraesCS3A02G536100_tae	NG	1.41598	2.08982	0.677558	0.0107903	1797	405.199	1391.8	NA	1171	285.167	885.833	NA	NA	1.56792	1:1:1:1:1:1	0.112671(0.11135:0.113828:0.112837)	NA	NA	NA	NA
AT5G63020_ath-vs-TraesCS2B02G625800_tae	NG	1.24272	1.62751	0.763571	0.037478	1698	389.844	1308.16	NA	1053	259	794	NA	NA	1.33106	1:1:1:1:1:1	0.103227(0.106146:0.106063:0.0974723)	NA	NA	NA	NA
AT5G63020_ath-vs-TraesCS4A02G349800_tae	NG	1.32068	1.71399	0.770531	0.0520951	1779	400.899	1378.1	NA	1126	270.083	855.917	NA	NA	1.40932	1:1:1:1:1:1	0.105678(0.102924:0.108211:0.105898)	NA	NA	NA	NA
AT5G63020_ath-vs-TraesCS5B02G521200_tae	NG	1.28977	1.59264	0.809829	0.111297	1758	395.91	1362.09	NA	1100	261.417	838.583	NA	NA	1.35798	1:1:1:1:1:1	0.0811168(0.0818602:0.080043:0.0814472)	NA	NA	NA	NA
AT5G63020_ath-vs-TraesCS4A02G461800_tae	NG	1.15221	1.64136	0.701984	0.00715042	1602	362.648	1239.35	NA	971	241.5	729.5	NA	NA	1.26294	1:1:1:1:1:1	0.103502(0.104659:0.0986288:0.10722)	NA	NA	NA	NA
AT5G63020_ath-vs-TraesCS7A02G027800_tae	NG	1.24249	1.4885	0.834722	0.162966	1638	371.627	1266.37	NA	1009	240.417	768.583	NA	NA	1.2983	1:1:1:1:1:1	0.109918(0.108624:0.10755:0.11358)	NA	NA	NA	NA
AT5G63020_ath-vs-TraesCS7D02G024900_tae	NG	1.20731	1.61127	0.74929	0.0288633	1638	370.318	1267.68	NA	1006	245.333	760.667	NA	NA	1.29863	1:1:1:1:1:1	0.109532(0.108459:0.107715:0.112424)	NA	NA	NA	NA
AT5G63020_ath-vs-TraesCS3B02G808300LC_tae	NG	1.40821	2.59102	0.543499	0.0145652	903	201.477	701.523	NA	592	146.333	445.667	NA	NA	1.67212	1:1:1:1:1:1	0.048984(0.0482405:0.0480753:0.050636)	NA	NA	NA	NA
AT5G63020_ath-vs-TraesCSU02G170800LC_tae	NG	1.38688	2.33711	0.593416	0.00123033	1818	413.67	1404.33	NA	1184	296.5	887.5	NA	NA	1.60309	1:1:1:1:1:1	0.102869(0.104081:0.0982984:0.106228)	NA	NA	NA	NA
AT5G63020_ath-vs-LOC_Os08g07950_osa	NG	1.33244	1.66688	0.799359	0.114146	1536	349.036	1186.96	NA	973	233.417	739.583	NA	NA	1.40843	1:1:1:1:1:1	0.0896525(0.0878903:0.0876425:0.0934247)	NA	NA	NA	NA
AT5G63020_ath-vs-TraesCS2B02G080000LC_tae	NG	1.26176	1.76742	0.713899	0.0149169	1710	394.241	1315.76	NA	1071	267.667	803.333	NA	NA	1.37834	1:1:1:1:1:1	0.071287(0.0716174:0.0726086:0.0696349)	NA	NA	NA	NA
AT5G63020_ath-vs-TraesCS2B02G070900_tae	NG	1.27649	1.67091	0.76395	0.044016	1707	396.379	1310.62	NA	1069	265.25	803.75	NA	NA	1.36808	1:1:1:1:1:1	0.0730492(0.0720304:0.0752519:0.0718652)	NA	NA	NA	NA
AT5G63020_ath-vs-TraesCS2D02G057600_tae	NG	1.23637	1.80871	0.683565	0.00556536	1719	399.001	1320	NA	1072	272.417	799.583	NA	NA	1.36922	1:1:1:1:1:1	0.0722231(0.0720304:0.0730216:0.0716174)	NA	NA	NA	NA
AT5G63020_ath-vs-AT1G51480_ath	NG	0.841154	1.32047	0.637011	0.000171534	1542	340.285	1201.71	NA	819	211.333	607.667	NA	NA	0.946929	1:1:1:1:1:1	0.0573269(0.0566661:0.0590616:0.0562531)	NA	NA	NA	NA
AT5G63020_ath-vs-TraesCS6D02G399100_tae	NG	1.46078	1.47104	0.993024	0.952938	1761	405.998	1355	NA	1133	261.667	871.333	NA	NA	1.46315	1:1:1:1:1:1	0.10576(0.104163:0.108459:0.104659)	NA	NA	NA	NA
AT5G63020_ath-vs-TraesCS7A02G005100_tae	NG	1.17515	1.45652	0.806822	0.0896105	1626	367.738	1258.26	NA	983	236.25	746.75	NA	NA	1.23879	1:1:1:1:1:1	0.0749215(0.0735999:0.0748389:0.0763258)	NA	NA	NA	NA
AT5G63020_ath-vs-TraesCS5D02G185600_tae	NG	1.46877	2.00259	0.733436	0.0552306	1653	374.248	1278.75	NA	1085	261.25	823.75	NA	NA	1.58963	1:1:1:1:1:1	0.0721405(0.0730216:0.0707913:0.0726086)	NA	NA	NA	NA
AT5G63020_ath-vs-TraesCS5A02G181200_tae	NG	1.39595	1.88014	0.742474	0.0579993	1554	355.299	1198.7	NA	1004	244.75	759.25	NA	NA	1.50666	1:1:1:1:1:1	0.0691393(0.0695523:0.0682306:0.0696349)	NA	NA	NA	NA
AT5G63020_ath-vs-TraesCS5B02G178900_tae	NG	1.41802	1.81951	0.779344	0.112219	1554	350.539	1203.46	NA	1006	239.667	766.333	NA	NA	1.50858	1:1:1:1:1:1	0.0692494(0.0698827:0.0684784:0.0693871)	NA	NA	NA	NA
AT5G63020_ath-vs-LOC_Os09g10054_osa	NG	1.15596	2.11572	0.546368	6.44957e-05	1617	361.529	1255.47	NA	995	255	740	NA	NA	1.37054	1:1:1:1:1:1	0.0631092(0.0628614:0.0622006:0.0642657)	NA	NA	NA	NA
AT5G63020_ath-vs-TraesCS7A02G007600_tae	NG	1.32112	1.48641	0.888796	0.394654	1659	372.694	1286.31	NA	1040	241	799	NA	NA	1.35825	1:1:1:1:1:1	0.119693(0.127705:0.107798:0.123575)	NA	NA	NA	NA
AT5G63020_ath-vs-TraesCS3D02G602500LC_tae	NG	1.23266	1.83727	0.670923	0.0054679	1620	359.596	1260.4	NA	1009	246.417	762.583	NA	NA	1.36687	1:1:1:1:1:1	0.0816124(0.0841731:0.0780605:0.0826037)	NA	NA	NA	NA
AT5G63020_ath-vs-TraesCS5D02G494400_tae	NG	1.36875	2.15508	0.63513	0.0046181	1680	370.961	1309.04	NA	1086	262.5	823.5	NA	NA	1.54238	1:1:1:1:1:1	0.0716724(0.072526:0.0690567:0.0734347)	NA	NA	NA	NA
AT5G63020_ath-vs-TraesCS5B02G494100_tae	NG	1.23767	2.66429	0.464538	1.31172e-05	1680	366.731	1313.27	NA	1063	267.167	795.833	NA	NA	1.54909	1:1:1:1:1:1	0.067735(0.0670742:0.063357:0.0727738)	NA	NA	NA	NA
AT5G63020_ath-vs-TraesCS5D02G494300_tae	NG	1.24232	1.67854	0.740122	0.0290776	1665	372.885	1292.11	NA	1034	249.833	784.167	NA	NA	1.34002	1:1:1:1:1:1	0.0702682(0.0707913:0.0682306:0.0717826)	NA	NA	NA	NA
AT5G63020_ath-vs-TraesCS5D02G494000_tae	NG	1.31037	2.50807	0.522462	0.0002456	1626	364.762	1261.24	NA	1045	263.917	781.083	NA	NA	1.57905	1:1:1:1:1:1	0.0638526(0.0634396:0.0639352:0.064183)	NA	NA	NA	NA
AT5G63020_ath-vs-TraesCS5A02G480900_tae	NG	1.24723	1.85768	0.671394	0.00476368	1719	380.884	1338.12	NA	1075	261.667	813.333	NA	NA	1.38249	1:1:1:1:1:1	0.0654772(0.0646787:0.0644309:0.067322)	NA	NA	NA	NA
AT5G63020_ath-vs-TraesCS5A02G647100LC_tae	NG	0.694692	0.944035	0.735875	0.256158	225	48.5736	176.426	NA	106	26.0833	79.9167	NA	NA	0.748521	1:1:1:1:1:1	0.035024(0.0345283:0.0345283:0.0360152)	NA	NA	NA	NA
AT5G63020_ath-vs-AT5G36930_ath	NG	1.54399	1.6917	0.912682	0.549044	1764	400.288	1363.71	NA	1161	268.75	892.25	NA	NA	1.57751	1:1:1:1:1:1	0.0704334(0.0697175:0.0698001:0.0717826)	NA	NA	NA	NA
AT5G63020_ath-vs-LOC_Os11g43420_osa	NG	1.56853	2.12326	0.738737	0.067175	1722	392.825	1329.18	NA	1151	277.25	873.75	NA	NA	1.69508	1:1:1:1:1:1	0.0713145(0.0703783:0.0714522:0.072113)	NA	NA	NA	NA
AT5G63020_ath-vs-LOC_Os11g39310_osa	NG	1.33021	2.05913	0.646005	0.00590998	1488	346.352	1141.65	NA	954	243.083	710.917	NA	NA	1.49988	1:1:1:1:1:1	0.0675147(0.0668264:0.067322:0.0683958)	NA	NA	NA	NA
AT5G63020_ath-vs-LOC_Os11g39330_osa	NG	1.44517	1.24065	1.16485	0.222758	1629	375.75	1253.25	NA	1031	227.917	803.083	NA	NA	1.39799	1:1:1:1:1:1	0.0691668(0.0658351:0.0714522:0.0702131)	NA	NA	NA	NA
AT5G63020_ath-vs-TraesCS5D02G405600_tae	NG	1.44771	1.82859	0.791709	0.119264	1605	367.418	1237.58	NA	1045	251.5	793.5	NA	NA	1.5349	1:1:1:1:1:1	0.069332(0.0690567:0.0698001:0.0691393)	NA	NA	NA	NA
AT5G63020_ath-vs-TraesCS7D02G002600_tae	NG	1.34999	1.75566	0.76894	0.073617	1647	365.634	1281.37	NA	1050	247.833	802.167	NA	NA	1.44005	1:1:1:1:1:1	0.0839804(0.0839253:0.0826863:0.0853296)	NA	NA	NA	NA
AT5G63020_ath-vs-TraesCS3B02G593500_tae	NG	1.367	1.6198	0.843929	0.251756	1554	341.38	1212.62	NA	989	226.5	762.5	NA	NA	1.42253	1:1:1:1:1:1	0.0826037(0.0866512:0.0794647:0.081695)	NA	NA	NA	NA
AT5G63020_ath-vs-TraesCS6B02G012200LC_tae	NG	1.35224	1.88548	0.717185	0.0216473	1737	380.827	1356.17	NA	1112	262.5	849.5	NA	NA	1.46915	1:1:1:1:1:1	0.0998678(0.101685:0.0967289:0.101189)	NA	NA	NA	NA
AT5G63020_ath-vs-TraesCS6B02G005900LC_tae	NG	1.162	1.89347	0.61369	0.00484421	1080	232.148	847.852	NA	661	160.167	500.833	NA	NA	1.31923	1:1:1:1:1:1	0.0692219(0.0723608:0.0659177:0.0693871)	NA	NA	NA	NA
AT5G63020_ath-vs-TraesCS1B02G001000LC_tae	NG	1.18812	1.3981	0.84981	0.233566	1383	306.388	1076.61	NA	836	194.167	641.833	NA	NA	1.23464	1:1:1:1:1:1	0.0762157(0.0811994:0.072939:0.0745085)	NA	NA	NA	NA
AT5G63020_ath-vs-TraesCS6B02G008400_tae	NG	1.27427	2.10707	0.604761	0.00103755	1701	375.509	1325.49	NA	1077	264.667	812.333	NA	NA	1.45812	1:1:1:1:1:1	0.0838427(0.0859904:0.0813646:0.0841731)	NA	NA	NA	NA
AT5G63020_ath-vs-TraesCS7B02G353800_tae	NG	1.26151	1.44801	0.871203	0.278411	1683	375.33	1307.67	NA	1039	240.667	798.333	NA	NA	1.3031	1:1:1:1:1:1	0.0929842(0.0957377:0.0903684:0.0928465)	NA	NA	NA	NA
AT5G63020_ath-vs-TraesCS4A02G479800_tae	NG	1.2524	1.40196	0.893322	0.39374	1647	364.824	1282.18	NA	1012	231.417	780.583	NA	NA	1.28553	1:1:1:1:1:1	0.0826863(0.0864034:0.0788865:0.0827689)	NA	NA	NA	NA
AT5G63020_ath-vs-TraesCS7D02G013200_tae	NG	1.22502	1.50367	0.814686	0.114412	1644	369.033	1274.97	NA	1009	239.5	769.5	NA	NA	1.28757	1:1:1:1:1:1	0.0825486(0.0872295:0.0783909:0.0820254)	NA	NA	NA	NA
AT5G63020_ath-vs-TraesCS4A02G744500LC_tae	NG	1.09035	1.33766	0.815117	0.23638	849	183.77	665.23	NA	497	114.667	382.333	NA	NA	1.14388	1:1:1:1:1:1	0.0631092(0.0647613:0.0610441:0.0635222)	NA	NA	NA	NA
AT5G63020_ath-vs-TraesCS4A02G497800_tae	NG	1.1969	2.07227	0.57758	0.000316563	1590	355.784	1234.22	NA	988	250	738	NA	NA	1.39277	1:1:1:1:1:1	0.081282(0.085247:0.0792169:0.0793821)	NA	NA	NA	NA
AT5G63020_ath-vs-TraesCS6D02G404100_tae	NG	1.45333	1.50511	0.965597	0.810506	1695	394.339	1300.66	NA	1091	256	835	NA	NA	1.46537	1:1:1:1:1:1	0.0724159(0.0726086:0.0732695:0.0713696)	NA	NA	NA	NA
AT5G63020_ath-vs-TraesCS5B02G023600_tae	NG	1.33721	1.31562	1.01641	0.89852	1467	339.938	1127.06	NA	914	210.833	703.167	NA	NA	1.33221	1:1:1:1:1:1	0.0655598(0.064183:0.0655873:0.066909)	NA	NA	NA	NA
AT5G63020_ath-vs-TraesCS1B02G017600_tae	NG	1.39623	1.85859	0.751235	0.0552166	1722	395.639	1326.36	NA	1112	271.833	840.167	NA	NA	1.50246	1:1:1:1:1:1	0.0726912(0.0721956:0.0713696:0.0745085)	NA	NA	NA	NA
AT5G63020_ath-vs-TraesCS5B02G344200_tae	NG	1.35657	1.6834	0.805851	0.127033	1674	373.717	1300.28	NA	1066	250.583	815.417	NA	NA	1.42953	1:1:1:1:1:1	0.0894047(0.0910292:0.0843383:0.0928465)	NA	NA	NA	NA
AT5G63020_ath-vs-TraesCS5D02G349800_tae	NG	1.31722	1.63957	0.803389	0.123839	1635	364.76	1270.24	NA	1031	242.833	788.167	NA	NA	1.38913	1:1:1:1:1:1	0.0842833(0.0823559:0.0857426:0.0847514)	NA	NA	NA	NA
AT5G63020_ath-vs-TraesCS5A02G344100_tae	NG	1.39096	1.73714	0.800718	0.135448	1608	363.035	1244.96	NA	1033	245.417	787.583	NA	NA	1.46912	1:1:1:1:1:1	0.0885787(0.0916901:0.0841731:0.0898728)	NA	NA	NA	NA
AT5G63020_ath-vs-LOC_Os01g23380_osa	NG	1.29885	1.63843	0.792739	0.118463	1416	329.775	1086.23	NA	890	219.5	670.5	NA	NA	1.37793	1:1:1:1:1:1	0.0666887(0.0662481:0.0679002:0.0659177)	NA	NA	NA	NA
AT5G63020_ath-vs-TraesCS7D02G479800_tae	NG	1.37283	1.78553	0.768861	0.0814681	1470	339.511	1130.49	NA	943	231.083	711.917	NA	NA	1.46814	1:1:1:1:1:1	0.0666887(0.0655873:0.0680654:0.0664133)	NA	NA	NA	NA
AT5G63020_ath-vs-TraesCS7B02G399500_tae	NG	1.36947	1.95048	0.702124	0.0281053	1473	340.616	1132.38	NA	949	236.5	712.5	NA	NA	1.50383	1:1:1:1:1:1	0.0671292(0.0667438:0.0674046:0.0672394)	NA	NA	NA	NA
AT5G63020_ath-vs-TraesCS7B02G399700_tae	NG	1.32615	1.8014	0.736174	0.0463901	1467	341.231	1125.77	NA	933	232.75	700.25	NA	NA	1.43669	1:1:1:1:1:1	0.0670191(0.066496:0.0672394:0.067322)	NA	NA	NA	NA
AT5G63020_ath-vs-TraesCS4B02G343200_tae	NG	1.25835	1.78132	0.706413	0.012614	1644	374.007	1269.99	NA	1029	254.417	774.583	NA	NA	1.37732	1:1:1:1:1:1	0.0813921(0.0855774:0.0767388:0.0818602)	NA	NA	NA	NA
AT5G63020_ath-vs-LOC_Os08g07380_osa	NG	1.37592	1.38425	0.993981	0.952357	1716	388.06	1327.94	NA	1082	245.083	836.917	NA	NA	1.3778	1:1:1:1:1:1	0.101823(0.102346:0.103172:0.0999504)	NA	NA	NA	NA
AT5G63020_ath-vs-TraesCS7A02G440000_tae	NG	1.42245	1.25814	1.1306	0.315144	1746	398.034	1347.97	NA	1102	242.75	859.25	NA	NA	1.38499	1:1:1:1:1:1	0.100529(0.0979679:0.0978853:0.105733)	NA	NA	NA	NA
AT5G63020_ath-vs-TraesCS2B02G837800LC_tae	NG	1.26723	1.78698	0.709145	0.0931344	801	175.414	625.586	NA	502	119.417	382.583	NA	NA	1.38105	1:1:1:1:1:1	0.0594471(0.0617049:0.0574095:0.0592268)	NA	NA	NA	NA
AT5G63020_ath-vs-TraesCSU02G135400_tae	NG	1.24758	1.67072	0.746732	0.0287838	1632	374.224	1257.78	NA	1015	250.417	764.583	NA	NA	1.34461	1:1:1:1:1:1	0.0675698(0.066496:0.0668264:0.0693871)	NA	NA	NA	NA
AT5G63020_ath-vs-LOC_Os12g36720_osa	NG	1.21806	1.37358	0.886777	0.367385	1428	328.246	1099.75	NA	869	206.75	662.25	NA	NA	1.25381	1:1:1:1:1:1	0.0600529(0.0582356:0.0609615:0.0609615)	NA	NA	NA	NA
AT5G63020_ath-vs-TraesCS2A02G568900_tae	NG	1.37719	1.6478	0.835774	0.185472	1686	388.758	1297.24	NA	1077	259.167	817.833	NA	NA	1.43959	1:1:1:1:1:1	0.0832094(0.0821906:0.0846688:0.0827689)	NA	NA	NA	NA
AT5G63020_ath-vs-TraesCS2A02G569200_tae	NG	1.28123	1.5205	0.842638	0.175742	1728	398.729	1329.27	NA	1076	259.667	816.333	NA	NA	1.33644	1:1:1:1:1:1	0.0950493(0.089212:0.100116:0.0958203)	NA	NA	NA	NA
AT5G63020_ath-vs-TraesCS2D02G618300LC_tae	NG	1.33497	1.56204	0.854627	0.268764	1434	329.243	1104.76	NA	905	216.167	688.833	NA	NA	1.3871	1:1:1:1:1:1	0.087257(0.081695:0.0941682:0.0859078)	NA	NA	NA	NA
AT5G63020_ath-vs-TraesCS2D02G713400LC_tae	NG	1.24051	1.59565	0.777435	0.0549347	1659	383.46	1275.54	NA	1027	253.333	773.667	NA	NA	1.3226	1:1:1:1:1:1	0.10397(0.102263:0.105485:0.104163)	NA	NA	NA	NA
AT5G63020_ath-vs-TraesCSU02G382400LC_tae	NG	1.17761	1.14875	1.02512	0.843384	1350	307.892	1042.11	NA	800	181	619	NA	NA	1.17103	1:1:1:1:1:1	0.0688364(0.0678176:0.0689741:0.0697175)	NA	NA	NA	NA
AT5G63020_ath-vs-TraesCSU02G419900LC_tae	NG	1.18492	1.33004	0.890892	0.359302	1599	360.27	1238.73	NA	962	224.333	737.667	NA	NA	1.21762	1:1:1:1:1:1	0.0660829(0.0644309:0.0653395:0.0684784)	NA	NA	NA	NA
AT5G63020_ath-vs-TraesCS3A02G054600_tae	NG	1.33399	1.33552	0.998851	1	1572	357.462	1214.54	NA	980	222.917	757.083	NA	NA	1.33434	1:1:1:1:1:1	0.0668814(0.0638526:0.068148:0.0686436)	NA	NA	NA	NA
AT5G63020_ath-vs-LOC_Os06g06850_osa	NG	1.4044	1.49123	0.941767	0.669519	1620	379.78	1240.22	NA	1033	245.833	787.167	NA	NA	1.42475	1:1:1:1:1:1	0.0672945(0.0664133:0.068148:0.067322)	NA	NA	NA	NA
AT5G63020_ath-vs-TraesCS6B02G050300LC_tae	NG	1.2311	1.74146	0.706934	0.0214876	1347	298.869	1048.13	NA	836	202.167	633.833	NA	NA	1.34433	1:1:1:1:1:1	0.0663032(0.0687263:0.0643483:0.0658351)	NA	NA	NA	NA
AT5G63020_ath-vs-TraesCS3D02G029100_tae	NG	1.24113	1.24355	0.998054	1	1686	381.035	1304.97	NA	1023	231.333	791.667	NA	NA	1.24167	1:1:1:1:1:1	0.0694972(0.0674046:0.0689741:0.072113)	NA	NA	NA	NA
AT5G63020_ath-vs-TraesCS7B02G477700_tae	NG	1.33649	1.42854	0.935563	0.597926	1746	404.297	1341.7	NA	1095	258.083	836.917	NA	NA	1.3578	1:1:1:1:1:1	0.0699928(0.0683958:0.0711218:0.0704609)	NA	NA	NA	NA
AT5G63020_ath-vs-TraesCS7B02G478300_tae	NG	1.13311	1.48373	0.763689	0.108454	900	210.18	689.82	NA	539	135.833	403.167	NA	NA	1.21499	1:1:1:1:1:1	0.0514621(0.0518751:0.0514621:0.0510491)	NA	NA	NA	NA
AT5G63020_ath-vs-LOC_Os02g19890_osa	NG	1.44373	1.63559	0.882695	0.390222	1659	375.027	1283.97	NA	1072	249.5	822.5	NA	NA	1.4871	1:1:1:1:1:1	0.068093(0.0699653:0.0682306:0.0660829)	NA	NA	NA	NA
AT5G63020_ath-vs-LOC_Os11g32170_osa	NG	1.24844	1.51378	0.824714	0.135397	1677	385.435	1291.56	NA	1036	250.667	785.333	NA	NA	1.30942	1:1:1:1:1:1	0.0815298(0.0802908:0.0802908:0.0840079)	NA	NA	NA	NA
AT5G63020_ath-vs-LOC_Os11g32210_osa	NG	1.29516	1.6289	0.795116	0.0885245	1638	375.205	1262.8	NA	1028	249.333	778.667	NA	NA	1.37161	1:1:1:1:1:1	0.0826863(0.0802908:0.08566:0.082108)	NA	NA	NA	NA
AT5G63020_ath-vs-LOC_Os08g29809_osa	NG	1.41349	1.47051	0.961226	0.805016	1605	368.932	1236.07	NA	1024	237.75	786.25	NA	NA	1.4266	1:1:1:1:1:1	0.0655873(0.0650091:0.0660003:0.0657525)	NA	NA	NA	NA
AT5G63020_ath-vs-LOC_Os08g29854_osa	NG	1.29513	1.40257	0.923398	0.549962	1695	383.947	1311.05	NA	1052	243.583	808.417	NA	NA	1.31947	1:1:1:1:1:1	0.0653946(0.0649265:0.0676524:0.0636048)	NA	NA	NA	NA
AT5G63020_ath-vs-TraesCS2D02G591200_tae	NG	1.27208	1.60013	0.794987	0.162747	1017	228.504	788.496	NA	634	151.083	482.917	NA	NA	1.34579	1:1:1:1:1:1	0.0513244(0.0511317:0.0503882:0.0524533)	NA	NA	NA	NA
AT5G63020_ath-vs-TraesCS2A02G585200_tae	NG	1.33114	1.7122	0.777442	0.0626713	1683	389.253	1293.75	NA	1068	262.167	805.833	NA	NA	1.41927	1:1:1:1:1:1	0.0734347(0.0738477:0.0732695:0.0731868)	NA	NA	NA	NA
AT5G63020_ath-vs-TraesCS2B02G597700_tae	NG	1.27254	1.88857	0.673812	0.0133199	1350	312.648	1037.35	NA	851	215.583	635.417	NA	NA	1.41521	1:1:1:1:1:1	0.0622556(0.0638526:0.0612919:0.0616223)	NA	NA	NA	NA
AT5G63020_ath-vs-TraesCS2D02G601200_tae	NG	1.28797	1.74905	0.736383	0.0278583	1704	395.637	1308.36	NA	1073	267.917	805.083	NA	NA	1.39502	1:1:1:1:1:1	0.0735448(0.0743433:0.0730216:0.0732695)	NA	NA	NA	NA
AT5G63020_ath-vs-TraesCS2B02G084900_tae	NG	1.12984	1.38499	0.815772	0.289849	627	146.04	480.96	NA	373	92.25	280.75	NA	NA	1.18927	1:1:1:1:1:1	0.0445509(0.044193:0.0437799:0.0456798)	NA	NA	NA	NA
AT5G63020_ath-vs-TraesCSU02G136100LC_tae	NG	1.13371	1.69814	0.667623	0.0247314	942	209.43	732.57	NA	569	140.75	428.25	NA	NA	1.2592	1:1:1:1:1:1	0.0511041(0.0513795:0.0495622:0.0523707)	NA	NA	NA	NA
AT5G63020_ath-vs-TraesCS6B02G004900_tae	NG	1.16489	1.60231	0.72701	0.146034	555	125.735	429.265	NA	337	83.1667	253.833	NA	NA	1.26399	1:1:1:1:1:1	0.0440553(0.0437799:0.0430365:0.0453494)	NA	NA	NA	NA
AT5G63020_ath-vs-TraesCS5B02G014000_tae	NG	1.1919	1.61567	0.737712	0.0222807	1662	376.82	1285.18	NA	1017	249.833	767.167	NA	NA	1.28798	1:1:1:1:1:1	0.0721681(0.0705435:0.072113:0.0738477)	NA	NA	NA	NA
AT5G63020_ath-vs-TraesCS3B02G695400LC_tae	NG	0.961423	1.17792	0.816207	0.354228	441	96.5122	344.488	NA	244	57.3333	186.667	NA	NA	1.0088	1:1:1:1:1:1	0.0403106(0.0400628:0.039815:0.041054)	NA	NA	NA	NA
AT5G04720_ath-vs-TraesCS7D02G010700_tae	NG	1.39208	1.97285	0.705616	0.0275918	1557	360.051	1196.95	NA	1008	250.583	757.417	NA	NA	1.52638	1:1:1:1:1:1	0.083292(0.0797951:0.0840905:0.0859904)	NA	NA	NA	NA
AT5G04720_ath-vs-TraesCS3B02G491300_tae	NG	1.40815	1.57904	0.891772	0.445771	1533	347.554	1185.45	NA	982	228.917	753.083	NA	NA	1.44689	1:1:1:1:1:1	0.074068(0.0744259:0.0721956:0.0755824)	NA	NA	NA	NA
AT5G04720_ath-vs-TraesCS6D02G394100_tae	NG	1.4457	1.59416	0.906869	0.528533	1551	357.193	1193.81	NA	1001	235.917	765.083	NA	NA	1.47989	1:1:1:1:1:1	0.0824385(0.0818602:0.0815298:0.0839253)	NA	NA	NA	NA
AT5G04720_ath-vs-TraesCS6B02G457600_tae	NG	1.41892	1.60282	0.885268	0.416657	1362	306.122	1055.88	NA	875	202.5	672.5	NA	NA	1.46025	1:1:1:1:1:1	0.0628889(0.0638526:0.0627788:0.0620354)	NA	NA	NA	NA
AT5G04720_ath-vs-TraesCS2A02G110900_tae	NG	1.40847	1.55498	0.905777	0.46059	1614	372.899	1241.1	NA	1033	244.5	788.5	NA	NA	1.44232	1:1:1:1:1:1	0.0851093(0.0863208:0.0841731:0.084834)	NA	NA	NA	NA
AT5G04720_ath-vs-TraesCS2D02G111500_tae	NG	1.34234	1.68782	0.79531	0.111393	1629	373.705	1255.3	NA	1035	250.75	784.25	NA	NA	1.4216	1:1:1:1:1:1	0.0867889(0.0875599:0.0845036:0.0883033)	NA	NA	NA	NA
AT5G04720_ath-vs-TraesCS2B02G129800_tae	NG	1.43313	1.59592	0.897993	0.457456	1593	370.449	1222.55	NA	1026	244.75	781.25	NA	NA	1.47099	1:1:1:1:1:1	0.0869266(0.0891294:0.0858252:0.0858252)	NA	NA	NA	NA
AT5G04720_ath-vs-TraesCS2A02G110800_tae	NG	1.49555	1.57815	0.947661	0.714179	1656	383.802	1272.2	NA	1077	252.75	824.25	NA	NA	1.51469	1:1:1:1:1:1	0.0895148(0.0919379:0.0877251:0.0888815)	NA	NA	NA	NA
AT5G04720_ath-vs-TraesCS5D02G544700_tae	NG	1.31388	1.82387	0.720384	0.0238459	1629	376.533	1252.47	NA	1034	257.583	776.417	NA	NA	1.43176	1:1:1:1:1:1	0.089212(0.0917727:0.0879729:0.0878903)	NA	NA	NA	NA
AT5G04720_ath-vs-TraesCS5D02G544300_tae	NG	1.33991	1.65209	0.811035	0.129134	1638	381.485	1256.51	NA	1039	254.5	784.5	NA	NA	1.41261	1:1:1:1:1:1	0.0907814(0.0921031:0.0907814:0.0894598)	NA	NA	NA	NA
AT5G04720_ath-vs-TraesCS4A02G329100_tae	NG	1.34451	1.53142	0.877952	0.307487	1677	387.771	1289.23	NA	1059	253.083	805.917	NA	NA	1.38773	1:1:1:1:1:1	0.0959304(0.0982158:0.0949942:0.0945812)	NA	NA	NA	NA
AT5G04720_ath-vs-TraesCS2D02G466600_tae	NG	1.4334	2.00494	0.714935	0.0350547	1629	371.058	1257.94	NA	1063	259.083	803.917	NA	NA	1.56359	1:1:1:1:1:1	0.08164(0.082108:0.081282:0.0815298)	NA	NA	NA	NA
AT5G04720_ath-vs-TraesCS2B02G734100LC_tae	NG	1.41636	1.62528	0.871456	0.328865	1641	379.328	1261.67	NA	1055	251.917	803.083	NA	NA	1.46465	1:1:1:1:1:1	0.0874773(0.0880555:0.0881381:0.0862382)	NA	NA	NA	NA
AT5G04720_ath-vs-TraesCS2A02G466100_tae	NG	1.2547	1.65705	0.757191	0.0446439	1617	374.309	1242.69	NA	1007	249.917	757.083	NA	NA	1.34784	1:1:1:1:1:1	0.0832094(0.0836775:0.0836775:0.0822733)	NA	NA	NA	NA
AT5G04720_ath-vs-TraesCS2B02G489400_tae	NG	1.43377	1.47098	0.974705	0.852057	1596	363.722	1232.28	NA	1022	234.417	787.583	NA	NA	1.44225	1:1:1:1:1:1	0.0931219(0.0924335:0.0944986:0.0924335)	NA	NA	NA	NA
AT5G04720_ath-vs-TraesCS2B02G488000_tae	NG	1.33853	1.75165	0.764153	0.069625	1554	358.708	1195.29	NA	989	243	746	NA	NA	1.43389	1:1:1:1:1:1	0.0878077(0.0886337:0.0884685:0.0863208)	NA	NA	NA	NA
AT5G04720_ath-vs-TraesCS2B02G488400_tae	NG	1.41056	1.62805	0.86641	0.303941	1680	386.296	1293.7	NA	1079	256.667	822.333	NA	NA	1.46057	1:1:1:1:1:1	0.089267(0.0890468:0.0886337:0.0901206)	NA	NA	NA	NA
AT5G04720_ath-vs-LOC_Os03g10910_osa	NG	1.71272	2.08257	0.822405	0.283852	1515	388.159	1126.84	NA	1032	273	759	NA	NA	1.80748	1:1:1:1:1:1	0.0823834(0.0828515:0.0842557:0.080043)	NA	NA	NA	NA
AT5G04720_ath-vs-AT4G26090_ath	NG	1.3545	1.50305	0.901166	0.483441	1494	343.653	1150.35	NA	944	223	721	NA	NA	1.38867	1:1:1:1:1:1	0.0637976(0.0651743:0.0634396:0.0627788)	NA	NA	NA	NA
AT5G04720_ath-vs-TraesCS7D02G546400_tae	NG	1.3882	1.82206	0.761881	0.0636135	1602	371.868	1230.13	NA	1032	254.333	777.667	NA	NA	1.48891	1:1:1:1:1:1	0.0858803(0.0849992:0.0866512:0.0859904)	NA	NA	NA	NA
AT5G04720_ath-vs-TraesCS6B02G076300_tae	NG	1.34657	2.06811	0.651115	0.0057661	1626	376.916	1249.08	NA	1046	264.75	781.25	NA	NA	1.51383	1:1:1:1:1:1	0.0942783(0.0943334:0.0950768:0.0934247)	NA	NA	NA	NA
AT5G04720_ath-vs-TraesCS6A02G056900_tae	NG	1.2379	1.86882	0.662396	0.0419756	768	177.829	590.171	NA	480	122.333	357.667	NA	NA	1.38399	1:1:1:1:1:1	0.0510766(0.0517925:0.0511317:0.0503056)	NA	NA	NA	NA
AT5G04720_ath-vs-TraesCS6D02G063300LC_tae	NG	1.46007	1.31951	1.10653	0.459889	1593	372.32	1220.68	NA	1016	231.167	784.833	NA	NA	1.42721	1:1:1:1:1:1	0.0841181(0.0847514:0.0844209:0.0831819)	NA	NA	NA	NA
AT5G04720_ath-vs-TraesCS2B02G562700_tae	NG	1.42264	1.62107	0.877591	0.378762	1554	358.257	1195.74	NA	1000	237.75	762.25	NA	NA	1.46839	1:1:1:1:1:1	0.0826037(0.0802908:0.0836775:0.0838427)	NA	NA	NA	NA
AT5G04720_ath-vs-TraesCS4D02G006000_tae	NG	1.42263	1.83717	0.774357	0.0935511	1599	370.18	1228.82	NA	1037	253.667	783.333	NA	NA	1.5186	1:1:1:1:1:1	0.0905061(0.0877251:0.0919379:0.0918553)	NA	NA	NA	NA
AT5G04720_ath-vs-TraesCS4B02G006100_tae	NG	1.37792	1.95811	0.7037	0.0225085	1608	374.038	1233.96	NA	1038	259.917	778.083	NA	NA	1.51288	1:1:1:1:1:1	0.0885511(0.086486:0.0894598:0.0897076)	NA	NA	NA	NA
AT5G04720_ath-vs-TraesCS4A02G308300_tae	NG	1.35383	3.02978	0.446842	8.35639e-05	1593	369.844	1223.16	NA	1039	272.5	766.5	NA	NA	1.74293	1:1:1:1:1:1	0.0881381(0.0868165:0.0905336:0.0870643)	NA	NA	NA	NA
AT5G04720_ath-vs-TraesCSU02G422800LC_tae	NG	1.21835	2.78154	0.438011	0.000323758	942	221.769	720.231	NA	596	162.25	433.75	NA	NA	1.58636	1:1:1:1:1:1	0.055785(0.0560879:0.0565835:0.0546836)	NA	NA	NA	NA
AT5G04720_ath-vs-TraesCS1A02G101700_tae	NG	1.26011	2.04977	0.614758	0.00911552	1023	238.746	784.254	NA	646	167.417	478.583	NA	NA	1.4444	1:1:1:1:1:1	0.0587312(0.0587312:0.0596398:0.0578226)	NA	NA	NA	NA
AT5G04720_ath-vs-TraesCS1A02G101300_tae	NG	1.27715	2.00005	0.638558	0.0282295	840	198.336	641.664	NA	532	138.417	393.583	NA	NA	1.44783	1:1:1:1:1:1	0.0525635(0.0530316:0.0518751:0.0527837)	NA	NA	NA	NA
AT5G04720_ath-vs-TraesCS2B02G019300_tae	NG	1.29921	1.51426	0.857987	0.295777	1413	323.514	1089.49	NA	883	210.417	672.583	NA	NA	1.34845	1:1:1:1:1:1	0.0631918(0.0650917:0.0626136:0.0618701)	NA	NA	NA	NA
AT5G04720_ath-vs-TraesCS2B02G019800_tae	NG	1.25374	1.93414	0.648218	0.00405065	1560	355.526	1204.47	NA	980	246.417	733.583	NA	NA	1.40881	1:1:1:1:1:1	0.0861006(0.0825211:0.0895424:0.0862382)	NA	NA	NA	NA
AT5G04720_ath-vs-TraesCSU02G064400_tae	NG	1.30602	1.79036	0.729476	0.0460408	1386	315.063	1070.94	NA	877	214.583	662.417	NA	NA	1.41612	1:1:1:1:1:1	0.064183(0.0644309:0.0645961:0.0635222)	NA	NA	NA	NA
AT5G04720_ath-vs-TraesCS7D02G546500_tae	NG	1.43394	2.24081	0.639921	0.0486573	849	196.574	652.426	NA	557	140	417	NA	NA	1.62076	1:1:1:1:1:1	0.0487362(0.0500578:0.0479101:0.0482405)	NA	NA	NA	NA
AT5G04720_ath-vs-TraesCS4A02G381600_tae	NG	1.38142	1.78696	0.773052	0.0889713	1539	356.827	1182.17	NA	989	242.917	746.083	NA	NA	1.47545	1:1:1:1:1:1	0.080511(0.0793821:0.0827689:0.0793821)	NA	NA	NA	NA
AT5G04720_ath-vs-TraesCS7B02G496500_tae	NG	1.38661	1.89552	0.731516	0.13541	798	184.273	613.727	NA	515	127.167	387.833	NA	NA	1.50413	1:1:1:1:1:1	0.0470566(0.0479927:0.0473319:0.045845)	NA	NA	NA	NA
AT5G04720_ath-vs-TraesCS7D02G546100_tae	NG	1.40829	1.67252	0.842018	0.218165	1617	373.618	1243.38	NA	1040	250.083	789.917	NA	NA	1.46935	1:1:1:1:1:1	0.0874497(0.0845862:0.0921857:0.0855774)	NA	NA	NA	NA
AT5G04720_ath-vs-TraesCS2B02G575800_tae	NG	1.43613	1.86975	0.768089	0.106558	1494	342.537	1151.46	NA	972	235.667	736.333	NA	NA	1.53555	1:1:1:1:1:1	0.0628339(0.0647613:0.0628614:0.0608789)	NA	NA	NA	NA
AT5G04720_ath-vs-LOC_Os11g44580_osa	NG	1.39231	1.46313	0.951599	0.775951	1209	275.885	933.115	NA	768	177.5	590.5	NA	NA	1.40847	1:1:1:1:1:1	0.0595848(0.0622006:0.058979:0.0575748)	NA	NA	NA	NA
AT5G04720_ath-vs-LOC_Os11g45620_osa	NG	1.52098	1.87566	0.810904	0.258319	1230	293.153	936.847	NA	812	201.833	610.167	NA	NA	1.60551	1:1:1:1:1:1	0.0628063(0.0636048:0.0638526:0.0609615)	NA	NA	NA	NA
AT5G04720_ath-vs-TraesCS1B02G416200_tae	NG	1.23702	1.5322	0.807346	0.120465	1557	355.284	1201.72	NA	960	231.917	728.083	NA	NA	1.30437	1:1:1:1:1:1	0.0781706(0.0754998:0.0795473:0.0794647)	NA	NA	NA	NA
AT5G04720_ath-vs-TraesCS1A02G612000LC_tae	NG	1.29062	1.46929	0.878401	0.334557	1464	332.296	1131.7	NA	911	214.083	696.917	NA	NA	1.33117	1:1:1:1:1:1	0.0668814(0.0660003:0.0679002:0.0667438)	NA	NA	NA	NA
AT5G04720_ath-vs-TraesCS1B02G469500_tae	NG	1.27201	1.48469	0.856751	0.257726	1527	347.563	1179.44	NA	947	224.667	722.333	NA	NA	1.32041	1:1:1:1:1:1	0.0779228(0.0745085:0.0797951:0.0794647)	NA	NA	NA	NA
AT5G04720_ath-vs-TraesCS1B02G470600_tae	NG	1.22302	1.43595	0.851717	0.234073	1521	347.174	1173.83	NA	930	222	708	NA	NA	1.27163	1:1:1:1:1:1	0.079685(0.0758302:0.0816124:0.0816124)	NA	NA	NA	NA
AT5G04720_ath-vs-LOC_Os08g07890_osa	NG	1.31489	1.89756	0.692935	0.0172616	1476	338.519	1137.48	NA	939	233.667	705.333	NA	NA	1.44852	1:1:1:1:1:1	0.090451(0.0887989:0.0949116:0.0876425)	NA	NA	NA	NA
AT5G04720_ath-vs-TraesCS2B02G033500_tae	NG	1.21149	1.57447	0.769462	0.0479883	1545	360.765	1184.24	NA	949	237.417	711.583	NA	NA	1.29625	1:1:1:1:1:1	0.0905336(0.0894598:0.0906988:0.0914423)	NA	NA	NA	NA
AT5G04720_ath-vs-LOC_Os04g43440_osa	NG	1.39319	1.83346	0.759873	0.0857889	1419	323.756	1095.24	NA	915	221.75	693.25	NA	NA	1.49364	1:1:1:1:1:1	0.0639903(0.0628614:0.0655047:0.0636048)	NA	NA	NA	NA
AT5G04720_ath-vs-TraesCS2A02G384100_tae	NG	1.59879	1.49242	1.07127	0.650027	1476	344.676	1131.32	NA	971	223.167	747.833	NA	NA	1.57395	1:1:1:1:1:1	0.0649265(0.0666612:0.0657525:0.0623658)	NA	NA	NA	NA
AT5G04720_ath-vs-AT5G17680_ath	NG	1.44483	1.67626	0.861936	0.309867	1551	351.496	1199.5	NA	1004	235.417	768.583	NA	NA	1.49728	1:1:1:1:1:1	0.0740129(0.0742607:0.0746737:0.0731042)	NA	NA	NA	NA
AT5G04720_ath-vs-LOC_Os04g25900_osa	NG	1.26709	1.67739	0.755396	0.0541429	1446	337.997	1108	NA	904	226.417	677.583	NA	NA	1.363	1:1:1:1:1:1	0.0654496(0.0650917:0.0655047:0.0657525)	NA	NA	NA	NA
AT5G04720_ath-vs-LOC_Os07g17230_osa	NG	1.318	2.03151	0.648778	0.00425307	1656	380.935	1275.06	NA	1058	266.667	791.333	NA	NA	1.48213	1:1:1:1:1:1	0.0797951(0.0801256:0.0793821:0.0798777)	NA	NA	NA	NA
AT5G04720_ath-vs-AT5G38850_ath	NG	1.56262	1.47878	1.05669	0.746483	1518	340.776	1177.22	NA	993	220	773	NA	NA	1.5438	1:1:1:1:1:1	0.0628889(0.0649265:0.0612093:0.062531)	NA	NA	NA	NA
AT5G04720_ath-vs-LOC_Os11g46200_osa	NG	1.38309	1.50512	0.91892	0.539251	1578	375.468	1202.53	NA	1003	243.75	759.25	NA	NA	1.41212	1:1:1:1:1:1	0.0770968(0.0778953:0.0778953:0.0754998)	NA	NA	NA	NA
AT5G04720_ath-vs-AT1G27170_ath	NG	1.32907	1.39004	0.956141	0.710168	1554	362.468	1191.53	NA	971	229.25	741.75	NA	NA	1.34329	1:1:1:1:1:1	0.0783909(0.0771518:0.0807864:0.0772344)	NA	NA	NA	NA
AT5G04720_ath-vs-AT1G27180_ath	NG	1.4159	1.59783	0.886139	0.392667	1632	380.535	1251.46	NA	1048	251.5	796.5	NA	NA	1.45832	1:1:1:1:1:1	0.0857426(0.0845036:0.0887989:0.0839253)	NA	NA	NA	NA
AT5G04720_ath-vs-LOC_Os12g30760_osa	NG	1.37168	1.55078	0.884511	0.434328	1440	329.699	1110.3	NA	915	216	699	NA	NA	1.41269	1:1:1:1:1:1	0.0674597(0.0684784:0.0678176:0.0660829)	NA	NA	NA	NA
AT5G04720_ath-vs-LOC_Os12g30720_osa	NG	1.60811	1.59626	1.00742	0.947081	1440	328.049	1111.95	NA	953	216.75	736.25	NA	NA	1.60541	1:1:1:1:1:1	0.0633019(0.0658351:0.0631092:0.0609615)	NA	NA	NA	NA
AT5G04720_ath-vs-TraesCS7B02G822400LC_tae	NG	1.72936	1.69066	1.02289	0.854942	1701	400.601	1300.4	NA	1147	268.917	878.083	NA	NA	1.72024	1:1:1:1:1:1	0.104494(0.101685:0.105981:0.105815)	NA	NA	NA	NA
AT5G04720_ath-vs-TraesCS1B02G010000_tae	NG	1.36776	1.56429	0.874367	0.346601	1536	357.141	1178.86	NA	976	234.583	741.417	NA	NA	1.41346	1:1:1:1:1:1	0.106394(0.102924:0.112258:0.103998)	NA	NA	NA	NA
AT5G04720_ath-vs-LOC_Os04g53160_osa	NG	1.36216	1.47735	0.922029	0.536174	1587	364.639	1222.36	NA	1003	235.333	767.667	NA	NA	1.38863	1:1:1:1:1:1	0.0975274(0.0978853:0.0954072:0.0992896)	NA	NA	NA	NA
AT5G04720_ath-vs-LOC_Os04g53120_osa	NG	1.33535	1.68355	0.793174	0.0950669	1584	367.369	1216.63	NA	1005	246.333	758.667	NA	NA	1.41611	1:1:1:1:1:1	0.0998128(0.0991244:0.101272:0.0990418)	NA	NA	NA	NA
AT5G04720_ath-vs-TraesCS1B02G470500_tae	NG	1.25501	1.54763	0.81092	0.124747	1485	334.609	1150.39	NA	920	219.083	700.917	NA	NA	1.32094	1:1:1:1:1:1	0.0776474(0.0737651:0.0803734:0.0788039)	NA	NA	NA	NA
AT5G04720_ath-vs-LOC_Os11g29090_osa	NG	1.34231	1.77436	0.756505	0.0780422	1455	328.014	1126.99	NA	927	222.917	704.083	NA	NA	1.43971	1:1:1:1:1:1	0.0666336(0.067322:0.0683958:0.064183)	NA	NA	NA	NA
AT5G04720_ath-vs-TraesCS2A02G545300_tae	NG	1.25207	1.5595	0.802865	0.162905	1107	255.369	851.631	NA	686	167.583	518.417	NA	NA	1.32299	1:1:1:1:1:1	0.0565835(0.058566:0.0562531:0.0549314)	NA	NA	NA	NA
AT5G04720_ath-vs-LOC_Os11g36410_osa	NG	1.28639	1.83631	0.700527	0.0206481	1467	338.234	1128.77	NA	926	231.75	694.25	NA	NA	1.41318	1:1:1:1:1:1	0.0651468(0.0651743:0.0656699:0.0645961)	NA	NA	NA	NA
AT5G04720_ath-vs-TraesCS5B02G259900_tae	NG	1.40663	1.55311	0.905689	0.477401	1452	339.214	1112.79	NA	929	222.333	706.667	NA	NA	1.44085	1:1:1:1:1:1	0.068093(0.0683132:0.0674046:0.068561)	NA	NA	NA	NA
AT5G04720_ath-vs-TraesCS5A02G261700_tae	NG	1.3723	1.52401	0.900457	0.477095	1443	335.918	1107.08	NA	916	218.917	697.083	NA	NA	1.40762	1:1:1:1:1:1	0.0662206(0.0662481:0.0658351:0.0665786)	NA	NA	NA	NA
AT5G04720_ath-vs-TraesCS5A02G261600_tae	NG	1.38258	1.67271	0.826554	0.214766	1431	331.279	1099.72	NA	916	221.75	694.25	NA	NA	1.44975	1:1:1:1:1:1	0.065725(0.0654221:0.0653395:0.0664133)	NA	NA	NA	NA
AT5G04720_ath-vs-TraesCS2A02G384000_tae	NG	1.2418	1.9441	0.638752	0.0116301	1101	251.854	849.146	NA	690	174.75	515.25	NA	NA	1.40245	1:1:1:1:1:1	0.0558676(0.0552619:0.0561705:0.0561705)	NA	NA	NA	NA
AT5G04720_ath-vs-TraesCS2D02G380400_tae	NG	1.26074	2.1534	0.585464	0.000913796	1500	344.392	1155.61	NA	949	243.667	705.333	NA	NA	1.46569	1:1:1:1:1:1	0.065367(0.0644309:0.0646787:0.0669916)	NA	NA	NA	NA
AT5G04720_ath-vs-TraesCS3A02G325600_tae	NG	1.58633	1.69496	0.935911	0.694959	1431	344.755	1086.25	NA	948	231.583	716.417	NA	NA	1.6125	1:1:1:1:1:1	0.0722782(0.0718652:0.0727738:0.0721956)	NA	NA	NA	NA
AT5G04720_ath-vs-TraesCS3B02G354400_tae	NG	1.45603	1.67465	0.869455	0.368212	1461	348.973	1112.03	NA	948	233.667	714.333	NA	NA	1.50825	1:1:1:1:1:1	0.0715898(0.0702131:0.0719478:0.0726086)	NA	NA	NA	NA
AT5G04720_ath-vs-TraesCS3D02G319000_tae	NG	1.49708	1.90193	0.787136	0.136896	1449	350.537	1098.46	NA	954	242.083	711.917	NA	NA	1.59502	1:1:1:1:1:1	0.0718652(0.0717826:0.0723608:0.0714522)	NA	NA	NA	NA
AT5G04720_ath-vs-TraesCS5B02G494300_tae	NG	1.2308	1.52365	0.807801	0.110082	1566	363.693	1202.31	NA	964	237	727	NA	NA	1.29881	1:1:1:1:1:1	0.0885511(0.0888815:0.0898728:0.0868991)	NA	NA	NA	NA
AT5G04720_ath-vs-TraesCS5B02G491600_tae	NG	1.19203	1.40805	0.846585	0.218343	1398	325.064	1072.94	NA	847	206.5	640.5	NA	NA	1.24226	1:1:1:1:1:1	0.0816675(0.0807864:0.0840079:0.0802082)	NA	NA	NA	NA
AT5G04720_ath-vs-TraesCS5B02G535500_tae	NG	1.27971	1.71193	0.747525	0.0898972	1038	231.879	806.121	NA	651	156.167	494.833	NA	NA	1.37626	1:1:1:1:1:1	0.0622832(0.0636048:0.0611267:0.062118)	NA	NA	NA	NA
AT5G04720_ath-vs-TraesCS7A02G490147_tae	NG	1.48125	1.76029	0.841481	0.252675	1563	352.986	1210.01	NA	1021	239.417	781.583	NA	NA	1.54427	1:1:1:1:1:1	0.0853847(0.0843383:0.0863208:0.0854948)	NA	NA	NA	NA
AT5G04720_ath-vs-TraesCS5B02G535400_tae	NG	1.41396	1.57922	0.895354	0.429944	1659	382.461	1276.54	NA	1064	251.917	812.083	NA	NA	1.45206	1:1:1:1:1:1	0.0849166(0.0851644:0.0845036:0.0850818)	NA	NA	NA	NA
AT5G04720_ath-vs-TraesCS4A02G335700_tae	NG	1.39672	1.81471	0.769665	0.0745794	1647	373.808	1273.19	NA	1062	255.417	806.583	NA	NA	1.49159	1:1:1:1:1:1	0.0838703(0.0836775:0.08566:0.0822733)	NA	NA	NA	NA
AT5G04720_ath-vs-TraesCS5D02G532500_tae	NG	1.36124	2.04588	0.665357	0.00876032	1671	380.658	1290.34	NA	1077	266.833	810.167	NA	NA	1.5172	1:1:1:1:1:1	0.0837877(0.0850818:0.0839253:0.0823559)	NA	NA	NA	NA
AT5G04720_ath-vs-TraesCS4B02G566100LC_tae	NG	1.34402	1.75054	0.767772	0.079243	1533	359.995	1173	NA	977	243.833	733.167	NA	NA	1.43948	1:1:1:1:1:1	0.0723333(0.0741781:0.072113:0.0707087)	NA	NA	NA	NA
AT5G04720_ath-vs-TraesCS4A02G465900_tae	NG	1.57346	1.71511	0.917411	0.664591	1197	278.517	918.483	NA	792	187.667	604.333	NA	NA	1.60642	1:1:1:1:1:1	0.0583733(0.0608789:0.0567487:0.0574922)	NA	NA	NA	NA
AT5G04720_ath-vs-TraesCS4A02G467800_tae	NG	1.35866	1.44878	0.937796	0.619396	1581	360.582	1220.42	NA	997	231.25	765.75	NA	NA	1.37921	1:1:1:1:1:1	0.0788314(0.0785561:0.0768214:0.0811168)	NA	NA	NA	NA
AT5G04720_ath-vs-TraesCS4A02G467700_tae	NG	1.4211	1.54928	0.917269	0.526029	1536	350.025	1185.98	NA	985	229.25	755.75	NA	NA	1.45031	1:1:1:1:1:1	0.0768489(0.0748389:0.076904:0.0788039)	NA	NA	NA	NA
AT5G04720_ath-vs-TraesCS4A02G465300_tae	NG	1.35675	1.53905	0.881553	0.357016	1590	371.632	1218.37	NA	1007	242.917	764.083	NA	NA	1.39936	1:1:1:1:1:1	0.0829892(0.0818602:0.0837601:0.0833471)	NA	NA	NA	NA
AT5G04720_ath-vs-TraesCS6D02G407600_tae	NG	1.4218	1.70965	0.831636	0.208089	1563	357.346	1205.65	NA	1009	240.583	768.417	NA	NA	1.48761	1:1:1:1:1:1	0.075665(0.0777301:0.0731868:0.076078)	NA	NA	NA	NA
AT5G04720_ath-vs-TraesCS6B02G470100_tae	NG	1.48694	1.73907	0.855019	0.314467	1587	361.577	1225.42	NA	1037	244.5	792.5	NA	NA	1.54439	1:1:1:1:1:1	0.0750592(0.0755824:0.0743433:0.0752519)	NA	NA	NA	NA
AT5G04720_ath-vs-TraesCS6B02G815100LC_tae	NG	1.1705	1.28612	0.910099	0.637193	666	150.812	515.188	NA	398	92.75	305.25	NA	NA	1.19668	1:1:1:1:1:1	0.0437524(0.0444408:0.0432843:0.0435321)	NA	NA	NA	NA
AT5G04720_ath-vs-LOC_Os06g41690_osa	NG	1.47319	NA	NA	0.000331662	1377	323.323	1053.68	NA	922	242.583	679.417	NA	NA	0.892483	1:1:1:1:1:1	0.146732(0.148439:0.144143:0.147613)	NA	NA	NA	NA
AT5G04720_ath-vs-TraesCS5B02G007400LC_tae	NG	1.58057	1.63173	0.968647	0.808981	1710	397.208	1312.79	NA	1129	264.083	864.917	NA	NA	1.59246	1:1:1:1:1:1	0.108761(0.110028:0.110028:0.106228)	NA	NA	NA	NA
AT5G04720_ath-vs-TraesCS5A02G184900_tae	NG	1.27336	1.57698	0.807468	0.122801	1485	331.612	1153.39	NA	925	218.333	706.667	NA	NA	1.34116	1:1:1:1:1:1	0.0886337(0.0865686:0.0905336:0.0887989)	NA	NA	NA	NA
AT5G04720_ath-vs-TraesCS5B02G182900_tae	NG	1.31033	1.64001	0.798975	0.107535	1599	360.353	1238.65	NA	1007	239.917	767.083	NA	NA	1.38462	1:1:1:1:1:1	0.0910292(0.0888815:0.0933421:0.090864)	NA	NA	NA	NA
AT5G04720_ath-vs-TraesCS5D02G189900_tae	NG	1.30278	1.65974	0.784932	0.0836739	1605	363.165	1241.83	NA	1010	242.583	767.417	NA	NA	1.38355	1:1:1:1:1:1	0.0913046(0.089212:0.0938378:0.090864)	NA	NA	NA	NA
AT5G04720_ath-vs-TraesCS4D02G004000_tae	NG	1.38025	2.04428	0.675174	0.0113157	1602	375.364	1226.64	NA	1037	263.083	773.917	NA	NA	1.53584	1:1:1:1:1:1	0.0917727(0.0907814:0.0911944:0.0933421)	NA	NA	NA	NA
AT5G04720_ath-vs-TraesCS4A02G389500_tae	NG	1.25975	1.77147	0.711132	0.0710254	906	205.106	700.894	NA	567	139.333	427.667	NA	NA	1.3756	1:1:1:1:1:1	0.0543532(0.0560053:0.0531142:0.0539402)	NA	NA	NA	NA
AT5G04720_ath-vs-TraesCS6B02G117100_tae	NG	1.25523	1.84044	0.682028	0.015655	1335	309.005	1025.99	NA	837	211.833	625.167	NA	NA	1.39068	1:1:1:1:1:1	0.0642381(0.0674872:0.0624484:0.0627788)	NA	NA	NA	NA
AT5G04720_ath-vs-TraesCS4A02G026300_tae	NG	1.54884	1.76212	0.878965	0.379597	1587	368.617	1218.38	NA	1048	250.083	797.917	NA	NA	1.59838	1:1:1:1:1:1	0.0829065(0.0826037:0.0854122:0.0807038)	NA	NA	NA	NA
AT5G04720_ath-vs-TraesCS5B02G059000_tae	NG	1.53101	1.84155	0.831368	0.249045	1539	352.353	1186.65	NA	1016	241.583	774.417	NA	NA	1.60211	1:1:1:1:1:1	0.0813095(0.0831819:0.082108:0.0786387)	NA	NA	NA	NA
AT5G04720_ath-vs-TraesCS5B02G005700_tae	NG	1.31997	1.80672	0.730586	0.112351	882	199.858	682.142	NA	560	136.417	423.583	NA	NA	1.43026	1:1:1:1:1:1	0.0542431(0.055014:0.0539402:0.053775)	NA	NA	NA	NA
AT5G04720_ath-vs-TraesCS3D02G502800_tae	NG	1.3054	1.80531	0.723086	0.0382387	1476	331.164	1144.84	NA	934	226	708	NA	NA	1.41756	1:1:1:1:1:1	0.0615122(0.0612919:0.0624484:0.0607963)	NA	NA	NA	NA
AT5G04720_ath-vs-TraesCS3A02G669400LC_tae	NG	1.24079	1.22878	1.00978	0.9246	660	151.696	508.304	NA	400	91.6667	308.333	NA	NA	1.23803	1:1:1:1:1:1	0.0432568(0.0448538:0.0423757:0.0425409)	NA	NA	NA	NA
AT5G04720_ath-vs-TraesCS4A02G223400_tae	NG	1.1862	1.76531	0.67195	0.0047649	1584	365.26	1218.74	NA	974	247.917	726.083	NA	NA	1.31974	1:1:1:1:1:1	0.0794647(0.0779779:0.0805386:0.0798777)	NA	NA	NA	NA
AT5G04720_ath-vs-TraesCS4B02G093200_tae	NG	1.19087	2.06356	0.577096	0.000247664	1569	358.081	1210.92	NA	974	251.417	722.583	NA	NA	1.39004	1:1:1:1:1:1	0.0792445(0.0772344:0.0802082:0.0802908)	NA	NA	NA	NA
AT5G04720_ath-vs-TraesCS4D02G089900_tae	NG	1.25068	1.72613	0.724557	0.0221562	1581	361.278	1219.72	NA	986	243.833	742.167	NA	NA	1.35933	1:1:1:1:1:1	0.0788865(0.0772344:0.0792995:0.0801256)	NA	NA	NA	NA
AT5G04720_ath-vs-TraesCS4A02G458300_tae	NG	1.23245	1.45416	0.847536	0.215392	1560	356.123	1203.88	NA	957	228.667	728.333	NA	NA	1.28306	1:1:1:1:1:1	0.0921306(0.0919379:0.0907814:0.0936726)	NA	NA	NA	NA
AT5G04720_ath-vs-LOC_Os10g22484_osa	NG	1.10397	1.87488	0.58882	0.000168402	1512	345.837	1166.16	NA	912	238.083	673.917	NA	NA	1.28029	1:1:1:1:1:1	0.078859(0.0767388:0.0794647:0.0803734)	NA	NA	NA	NA
AT5G04720_ath-vs-TraesCS6B02G099900_tae	NG	1.16672	1.77624	0.656851	0.00252892	1569	358.944	1210.06	NA	960	244	716	NA	NA	1.30617	1:1:1:1:1:1	0.0835949(0.0832645:0.0830167:0.0845036)	NA	NA	NA	NA
AT5G04720_ath-vs-TraesCSU02G133200_tae	NG	1.15323	1.76972	0.651647	0.00197418	1569	355.587	1213.41	NA	956	241.5	714.5	NA	NA	1.29295	1:1:1:1:1:1	0.0835398(0.081695:0.0819428:0.0869817)	NA	NA	NA	NA
AT5G04720_ath-vs-TraesCS4A02G491300_tae	NG	1.3402	1.70081	0.78798	0.102244	1560	353.367	1206.63	NA	991	237.583	753.417	NA	NA	1.42189	1:1:1:1:1:1	0.0797125(0.0799604:0.0795473:0.0796299)	NA	NA	NA	NA
AT5G04720_ath-vs-TraesCS2D02G511600_tae	NG	1.29224	1.45662	0.88715	0.357279	1614	364.747	1249.25	NA	1004	234.333	769.667	NA	NA	1.32939	1:1:1:1:1:1	0.0903409(0.0911944:0.0884685:0.0913597)	NA	NA	NA	NA
AT5G04720_ath-vs-TraesCS4A02G464900_tae	NG	1.17873	2.08432	0.565521	0.000160179	1590	358.837	1231.16	NA	984	252.417	731.583	NA	NA	1.38311	1:1:1:1:1:1	0.0791894(0.0791343:0.0802908:0.0781431)	NA	NA	NA	NA
AT5G04720_ath-vs-TraesCS7D02G022400_tae	NG	1.15076	1.76974	0.650244	0.0017049	1590	358.776	1231.22	NA	968	243.667	724.333	NA	NA	1.29043	1:1:1:1:1:1	0.0794647(0.0802082:0.0796299:0.0785561)	NA	NA	NA	NA
AT5G04720_ath-vs-TraesCS7D02G020700_tae	NG	1.25001	1.81747	0.687778	0.00984778	1620	365.506	1254.49	NA	1013	249.833	763.167	NA	NA	1.37804	1:1:1:1:1:1	0.0773446(0.075665:0.0765736:0.0797951)	NA	NA	NA	NA
AT5G04720_ath-vs-TraesCS7D02G005400_tae	NG	1.15633	1.47783	0.782453	0.064173	1566	354.661	1211.34	NA	943	228.917	714.083	NA	NA	1.22914	1:1:1:1:1:1	0.0829341(0.0836775:0.082108:0.0830167)	NA	NA	NA	NA
AT5G04720_ath-vs-TraesCS7A02G021800_tae	NG	1.06214	1.42396	0.745904	0.0699657	933	215.891	717.109	NA	545	137.667	407.333	NA	NA	1.14586	1:1:1:1:1:1	0.0652294(0.0640178:0.0628614:0.0688089)	NA	NA	NA	NA
AT5G04720_ath-vs-TraesCS7A02G004100_tae	NG	1.17386	1.604	0.731833	0.0191251	1572	357.696	1214.3	NA	957	236.667	720.333	NA	NA	1.27173	1:1:1:1:1:1	0.0914147(0.0931769:0.0895424:0.0915249)	NA	NA	NA	NA
AT5G04720_ath-vs-TraesCS7A02G004300_tae	NG	1.15995	1.75089	0.662493	0.00348501	1554	352.719	1201.28	NA	948	238.917	709.083	NA	NA	1.29408	1:1:1:1:1:1	0.0826587(0.0840079:0.0811994:0.0827689)	NA	NA	NA	NA
AT5G04720_ath-vs-TraesCS4A02G486700_tae	NG	1.13638	1.60803	0.706687	0.00825689	1578	358.699	1219.3	NA	951	237.5	713.5	NA	NA	1.24359	1:1:1:1:1:1	0.090809(0.0923509:0.0884685:0.0916075)	NA	NA	NA	NA
AT5G04720_ath-vs-TraesCS4A02G738000LC_tae	NG	1.06143	1.67718	0.632866	0.00220752	1227	276.925	950.075	NA	725	185.5	539.5	NA	NA	1.2004	1:1:1:1:1:1	0.0737926(0.0759954:0.071287:0.0740955)	NA	NA	NA	NA
AT5G04720_ath-vs-TraesCS4A02G488300_tae	NG	1.13481	1.39027	0.816247	0.0968803	1575	354.41	1220.59	NA	938	224.167	713.833	NA	NA	1.19229	1:1:1:1:1:1	0.0919103(0.0927639:0.0895424:0.0934247)	NA	NA	NA	NA
AT5G04720_ath-vs-TraesCS7D02G007900_tae	NG	1.09764	1.36494	0.804162	0.0767338	1581	358.542	1222.46	NA	930	225.333	704.667	NA	NA	1.15826	1:1:1:1:1:1	0.0929842(0.094416:0.0915249:0.0930117)	NA	NA	NA	NA
AT5G04720_ath-vs-TraesCS7D02G004600_tae	NG	1.16571	1.30273	0.89482	0.356546	1575	355.066	1219.93	NA	941	219.417	721.583	NA	NA	1.1966	1:1:1:1:1:1	0.0923234(0.0933421:0.090451:0.0931769)	NA	NA	NA	NA
AT5G04720_ath-vs-TraesCS7D02G007300_tae	NG	1.13735	1.35942	0.836645	0.158207	1575	356.001	1219	NA	937	223.417	713.583	NA	NA	1.18754	1:1:1:1:1:1	0.0929291(0.0930943:0.0901206:0.0955724)	NA	NA	NA	NA
AT5G04720_ath-vs-TraesCS3A02G536100_tae	NG	1.31854	1.58721	0.830728	0.169093	1563	355.118	1207.88	NA	984	234.25	749.75	NA	NA	1.37958	1:1:1:1:1:1	0.111956(0.111185:0.113663:0.111019)	NA	NA	NA	NA
AT5G04720_ath-vs-TraesCS2B02G625800_tae	NG	1.36461	1.57628	0.865714	0.292887	1569	368.365	1200.64	NA	997	242.5	754.5	NA	NA	1.41431	1:1:1:1:1:1	0.102511(0.105981:0.105898:0.095655)	NA	NA	NA	NA
AT5G04720_ath-vs-TraesCS4A02G349800_tae	NG	1.1692	1.76126	0.66384	0.00258754	1644	375.909	1268.09	NA	1006	255	751	NA	NA	1.30458	1:1:1:1:1:1	0.104962(0.102759:0.108046:0.104081)	NA	NA	NA	NA
AT5G04720_ath-vs-TraesCS5B02G521200_tae	NG	1.21489	1.64001	0.740787	0.0309106	1584	360.228	1223.77	NA	976	239.833	736.167	NA	NA	1.31157	1:1:1:1:1:1	0.0804009(0.081695:0.0798777:0.0796299)	NA	NA	NA	NA
AT5G04720_ath-vs-TraesCS4A02G461800_tae	NG	1.23359	1.41684	0.870663	0.307627	1473	335.377	1137.62	NA	902	213.5	688.5	NA	NA	1.27531	1:1:1:1:1:1	0.102786(0.104494:0.0984636:0.105402)	NA	NA	NA	NA
AT5G04720_ath-vs-TraesCS7A02G027800_tae	NG	1.17321	1.54339	0.76015	0.0346194	1530	353.356	1176.64	NA	929	231.167	697.833	NA	NA	1.2587	1:1:1:1:1:1	0.109202(0.108459:0.107385:0.111763)	NA	NA	NA	NA
AT5G04720_ath-vs-TraesCS7D02G024900_tae	NG	1.14675	1.58683	0.722669	0.0178497	1518	350.215	1167.79	NA	917	231	686	NA	NA	1.24828	1:1:1:1:1:1	0.108817(0.108293:0.10755:0.110606)	NA	NA	NA	NA
AT5G04720_ath-vs-TraesCS3B02G808300LC_tae	NG	1.35843	1.92049	0.707336	0.106959	858	196.154	661.846	NA	551	135.75	415.25	NA	NA	1.48693	1:1:1:1:1:1	0.0482681(0.0480753:0.0479101:0.0488188)	NA	NA	NA	NA
AT5G04720_ath-vs-TraesCSU02G170800LC_tae	NG	1.34032	2.00885	0.66721	0.00740178	1662	380.936	1281.06	NA	1066	266.083	799.917	NA	NA	1.49355	1:1:1:1:1:1	0.102153(0.103915:0.0981332:0.104411)	NA	NA	NA	NA
AT5G04720_ath-vs-LOC_Os08g07950_osa	NG	1.41924	1.34079	1.05851	0.683892	1320	303.712	1016.29	NA	837	189.667	647.333	NA	NA	1.40119	1:1:1:1:1:1	0.0889366(0.0877251:0.0874773:0.0916075)	NA	NA	NA	NA
AT5G04720_ath-vs-TraesCS2B02G080000LC_tae	NG	1.18787	1.96078	0.605815	0.00048995	1584	371.415	1212.59	NA	981	258.167	722.833	NA	NA	1.3691	1:1:1:1:1:1	0.0705711(0.0714522:0.0724434:0.0678176)	NA	NA	NA	NA
AT5G04720_ath-vs-TraesCS2B02G070900_tae	NG	1.14288	1.74504	0.654929	0.00163901	1596	374.686	1221.31	NA	970	253.583	716.417	NA	NA	1.28425	1:1:1:1:1:1	0.0723333(0.0718652:0.0750867:0.0700479)	NA	NA	NA	NA
AT5G04720_ath-vs-TraesCS2D02G057600_tae	NG	1.21664	1.89813	0.640968	0.00184872	1578	375.558	1202.44	NA	983	259.25	723.75	NA	NA	1.37883	1:1:1:1:1:1	0.0715072(0.0718652:0.0728564:0.0698001)	NA	NA	NA	NA
AT5G04720_ath-vs-AT1G51480_ath	NG	1.28714	1.29932	0.990629	0.946425	1353	299.799	1053.2	NA	833	185.083	647.917	NA	NA	1.28984	1:1:1:1:1:1	0.056611(0.0565009:0.0588964:0.0544358)	NA	NA	NA	NA
AT5G04720_ath-vs-TraesCS6D02G399100_tae	NG	1.49402	2.15226	0.694166	0.0283942	1593	371.987	1221.01	NA	1054	263.167	790.833	NA	NA	1.64773	1:1:1:1:1:1	0.105044(0.103998:0.108293:0.102842)	NA	NA	NA	NA
AT5G04720_ath-vs-TraesCS7A02G005100_tae	NG	1.24007	1.63103	0.760301	0.0458959	1539	354.384	1184.62	NA	954	235.583	718.417	NA	NA	1.3301	1:1:1:1:1:1	0.0742056(0.0734347:0.0746737:0.0745085)	NA	NA	NA	NA
AT5G04720_ath-vs-TraesCS5D02G185600_tae	NG	1.2891	1.72139	0.748873	0.0441408	1521	352.513	1168.49	NA	957	237.75	719.25	NA	NA	1.38929	1:1:1:1:1:1	0.0714246(0.0728564:0.0706261:0.0707913)	NA	NA	NA	NA
AT5G04720_ath-vs-TraesCS5A02G181200_tae	NG	1.23453	1.70096	0.725786	0.0292292	1359	317.664	1041.34	NA	844	213.583	630.417	NA	NA	1.34356	1:1:1:1:1:1	0.0684234(0.0693871:0.0680654:0.0678176)	NA	NA	NA	NA
AT5G04720_ath-vs-TraesCS5B02G178900_tae	NG	1.296	1.5383	0.842489	0.261597	1377	318.261	1058.74	NA	861	208	653	NA	NA	1.35201	1:1:1:1:1:1	0.0685335(0.0697175:0.0683132:0.0675698)	NA	NA	NA	NA
AT5G04720_ath-vs-LOC_Os09g10054_osa	NG	1.39236	1.56904	0.887394	0.428381	1416	321.583	1094.42	NA	904	211.417	692.583	NA	NA	1.43248	1:1:1:1:1:1	0.0623933(0.0626962:0.0620354:0.0624484)	NA	NA	NA	NA
AT5G04720_ath-vs-TraesCS7A02G007600_tae	NG	1.21503	1.73988	0.69834	0.0110757	1578	357.468	1220.53	NA	976	241.75	734.25	NA	NA	1.33393	1:1:1:1:1:1	0.118977(0.12754:0.107633:0.121758)	NA	NA	NA	NA
AT5G04720_ath-vs-TraesCS3D02G602500LC_tae	NG	1.38111	1.65961	0.83219	0.21027	1578	357.309	1220.69	NA	1009	238.667	770.333	NA	NA	1.44417	1:1:1:1:1:1	0.0808965(0.0840079:0.0778953:0.0807864)	NA	NA	NA	NA
AT5G04720_ath-vs-TraesCS5D02G494400_tae	NG	1.38816	2.20864	0.628512	0.00599851	1611	364.51	1246.49	NA	1047	259	788	NA	NA	1.5738	1:1:1:1:1:1	0.0709566(0.0723608:0.0688915:0.0716174)	NA	NA	NA	NA
AT5G04720_ath-vs-TraesCS5B02G494100_tae	NG	1.35824	1.89162	0.718031	0.0299161	1623	364.727	1258.27	NA	1041	251.583	789.417	NA	NA	1.47811	1:1:1:1:1:1	0.0670191(0.066909:0.0631918:0.0709566)	NA	NA	NA	NA
AT5G04720_ath-vs-TraesCS5D02G494300_tae	NG	1.58858	1.73618	0.91499	0.565649	1563	355.196	1207.8	NA	1037	240.083	796.917	NA	NA	1.62213	1:1:1:1:1:1	0.0695523(0.0706261:0.0680654:0.0699653)	NA	NA	NA	NA
AT5G04720_ath-vs-TraesCS5D02G494000_tae	NG	1.38254	1.83463	0.753581	0.0626009	1509	342.077	1166.92	NA	971	234.333	736.667	NA	NA	1.48502	1:1:1:1:1:1	0.0631367(0.0632744:0.06377:0.0623658)	NA	NA	NA	NA
AT5G04720_ath-vs-TraesCS5A02G480900_tae	NG	1.54328	1.76495	0.874408	0.408013	1578	354.351	1223.65	NA	1041	240.5	800.5	NA	NA	1.59306	1:1:1:1:1:1	0.0647613(0.0645135:0.0642657:0.0655047)	NA	NA	NA	NA
AT5G04720_ath-vs-TraesCS5A02G647100LC_tae	NG	0.978156	1.08968	0.89765	0.748232	228	50.0362	177.964	NA	126	28.75	97.25	NA	NA	1.00263	1:1:1:1:1:1	0.0343081(0.0343631:0.0343631:0.0341979)	NA	NA	NA	NA
AT5G04720_ath-vs-AT5G36930_ath	NG	1.44516	1.50806	0.958291	0.75592	1593	365.106	1227.89	NA	1024	237.167	786.833	NA	NA	1.45958	1:1:1:1:1:1	0.0697175(0.0695523:0.0696349:0.0699653)	NA	NA	NA	NA
AT5G04720_ath-vs-LOC_Os11g43420_osa	NG	1.34613	2.68804	0.500786	0.000261653	1545	363.994	1181.01	NA	1004	265.417	738.583	NA	NA	1.66228	1:1:1:1:1:1	0.0705986(0.0702131:0.071287:0.0702957)	NA	NA	NA	NA
AT5G04720_ath-vs-LOC_Os11g39310_osa	NG	1.42393	1.7562	0.810802	0.198185	1329	312.007	1016.99	NA	860	211.5	648.5	NA	NA	1.50194	1:1:1:1:1:1	0.0667988(0.0666612:0.0671568:0.0665786)	NA	NA	NA	NA
AT5G04720_ath-vs-LOC_Os11g39330_osa	NG	1.50926	1.76036	0.857357	0.314486	1563	366.374	1196.63	NA	1026	248.5	777.5	NA	NA	1.56812	1:1:1:1:1:1	0.0684509(0.0656699:0.071287:0.0683958)	NA	NA	NA	NA
AT5G04720_ath-vs-TraesCS5D02G405600_tae	NG	1.2852	1.4085	0.91246	0.519315	1443	331.325	1111.68	NA	894	210.5	683.5	NA	NA	1.31351	1:1:1:1:1:1	0.0686161(0.0688915:0.0696349:0.067322)	NA	NA	NA	NA
AT5G04720_ath-vs-TraesCS7D02G002600_tae	NG	1.36313	1.36187	1.00092	1	1557	350.997	1206	NA	978	220.417	757.583	NA	NA	1.36285	1:1:1:1:1:1	0.0832645(0.0837601:0.0825211:0.0835123)	NA	NA	NA	NA
AT5G04720_ath-vs-TraesCS3B02G593500_tae	NG	1.24528	1.46224	0.851627	0.221007	1449	329.702	1119.3	NA	892	212.083	679.917	NA	NA	1.29465	1:1:1:1:1:1	0.0818878(0.086486:0.0792995:0.0798777)	NA	NA	NA	NA
AT5G04720_ath-vs-TraesCS6B02G012200LC_tae	NG	1.32668	1.52538	0.869739	0.293872	1611	362.16	1248.84	NA	1013	236.083	776.917	NA	NA	1.37135	1:1:1:1:1:1	0.0991519(0.10152:0.0965637:0.0993722)	NA	NA	NA	NA
AT5G04720_ath-vs-TraesCS6B02G005900LC_tae	NG	1.21334	1.31316	0.923989	0.653402	1077	240.406	836.594	NA	652	149	503	NA	NA	1.23562	1:1:1:1:1:1	0.068506(0.0721956:0.0657525:0.0675698)	NA	NA	NA	NA
AT5G04720_ath-vs-TraesCS1B02G001000LC_tae	NG	1.2554	1.63259	0.768959	0.0743865	1371	316.066	1054.93	NA	853	210.167	642.833	NA	NA	1.34235	1:1:1:1:1:1	0.0754998(0.0810342:0.0727738:0.0726912)	NA	NA	NA	NA
AT5G04720_ath-vs-TraesCS6B02G008400_tae	NG	1.26356	1.39884	0.90329	0.421443	1581	356.95	1224.05	NA	974	226.25	747.75	NA	NA	1.29411	1:1:1:1:1:1	0.0831268(0.0858252:0.0811994:0.0823559)	NA	NA	NA	NA
AT5G04720_ath-vs-TraesCS7B02G353800_tae	NG	1.22977	1.4717	0.835611	0.170225	1545	351.254	1193.75	NA	948	226.417	721.583	NA	NA	1.28477	1:1:1:1:1:1	0.0922683(0.0955724:0.0902032:0.0910292)	NA	NA	NA	NA
AT5G04720_ath-vs-TraesCS4A02G479800_tae	NG	1.29528	1.59419	0.812501	0.131032	1545	348.737	1196.26	NA	968	230.333	737.667	NA	NA	1.36275	1:1:1:1:1:1	0.0819704(0.0862382:0.0787213:0.0809516)	NA	NA	NA	NA
AT5G04720_ath-vs-TraesCS7D02G013200_tae	NG	1.27616	1.63551	0.780287	0.069975	1560	353.487	1206.51	NA	975	235.167	739.833	NA	NA	1.35759	1:1:1:1:1:1	0.0818327(0.0870643:0.0782257:0.0802082)	NA	NA	NA	NA
AT5G04720_ath-vs-TraesCS4A02G744500LC_tae	NG	1.23904	1.26194	0.981857	0.933261	858	192.167	665.833	NA	521	117.333	403.667	NA	NA	1.24417	1:1:1:1:1:1	0.0623933(0.0645961:0.0608789:0.0617049)	NA	NA	NA	NA
AT5G04720_ath-vs-TraesCS4A02G497800_tae	NG	1.22622	1.44625	0.84786	0.209168	1509	346.877	1162.12	NA	924	222.333	701.667	NA	NA	1.2768	1:1:1:1:1:1	0.0805661(0.0850818:0.0790517:0.0775648)	NA	NA	NA	NA
AT5G04720_ath-vs-TraesCS6D02G404100_tae	NG	1.23569	1.81988	0.678996	0.00648366	1548	364.904	1183.1	NA	966	249.5	716.5	NA	NA	1.3734	1:1:1:1:1:1	0.0717(0.0724434:0.0731042:0.0695523)	NA	NA	NA	NA
AT5G04720_ath-vs-TraesCS5B02G023600_tae	NG	1.25812	1.57512	0.798748	0.131944	1368	325.016	1042.98	NA	850	213.917	636.083	NA	NA	1.33343	1:1:1:1:1:1	0.0648439(0.0640178:0.0654221:0.0650917)	NA	NA	NA	NA
AT5G04720_ath-vs-TraesCS1B02G017600_tae	NG	1.35506	1.70935	0.792734	0.106949	1581	365.284	1215.72	NA	1008	245.917	762.083	NA	NA	1.43692	1:1:1:1:1:1	0.0719753(0.0720304:0.0712044:0.0726912)	NA	NA	NA	NA
AT5G04720_ath-vs-TraesCS5B02G344200_tae	NG	1.3289	2.34346	0.567066	0.000910334	1569	362.953	1206.05	NA	1011	260.25	750.75	NA	NA	1.5636	1:1:1:1:1:1	0.0886888(0.090864:0.0841731:0.0910292)	NA	NA	NA	NA
AT5G04720_ath-vs-TraesCS5D02G349800_tae	NG	1.36993	2.32811	0.588432	0.00253043	1503	346.78	1156.22	NA	976	248.417	727.583	NA	NA	1.59101	1:1:1:1:1:1	0.0835674(0.0821906:0.0855774:0.0829341)	NA	NA	NA	NA
AT5G04720_ath-vs-TraesCS5A02G344100_tae	NG	1.2417	1.96813	0.630902	0.00243794	1503	349.206	1153.79	NA	943	242.917	700.083	NA	NA	1.41048	1:1:1:1:1:1	0.0878628(0.0915249:0.0840079:0.0880555)	NA	NA	NA	NA
AT5G04720_ath-vs-LOC_Os01g23380_osa	NG	1.29946	1.48137	0.877201	0.348956	1317	311.817	1005.18	NA	822	201.417	620.583	NA	NA	1.34253	1:1:1:1:1:1	0.0659728(0.0660829:0.067735:0.0641004)	NA	NA	NA	NA
AT5G04720_ath-vs-TraesCS7D02G479800_tae	NG	1.33915	1.56844	0.853813	0.290797	1359	322.507	1036.49	NA	859	212	647	NA	NA	1.39357	1:1:1:1:1:1	0.0659728(0.0654221:0.0679002:0.0645961)	NA	NA	NA	NA
AT5G04720_ath-vs-TraesCS7B02G399500_tae	NG	1.24943	1.7996	0.694285	0.0177612	1350	324.083	1025.92	NA	845	221	624	NA	NA	1.38151	1:1:1:1:1:1	0.0664133(0.0665786:0.0672394:0.0654221)	NA	NA	NA	NA
AT5G04720_ath-vs-TraesCS7B02G399700_tae	NG	1.30168	1.66724	0.780741	0.101135	1365	328.082	1036.92	NA	860	219.417	640.583	NA	NA	1.38955	1:1:1:1:1:1	0.0663032(0.0663307:0.0670742:0.0655047)	NA	NA	NA	NA
AT5G04720_ath-vs-TraesCS4B02G343200_tae	NG	1.21612	1.60246	0.758911	0.0440061	1506	346.834	1159.17	NA	927	229.417	697.583	NA	NA	1.30509	1:1:1:1:1:1	0.0806762(0.0854122:0.0765736:0.080043)	NA	NA	NA	NA
AT5G04720_ath-vs-LOC_Os08g07380_osa	NG	1.32448	1.6935	0.782099	0.0759346	1617	374.242	1242.76	NA	1024	251.333	772.667	NA	NA	1.40989	1:1:1:1:1:1	0.101107(0.102181:0.103007:0.0981332)	NA	NA	NA	NA
AT5G04720_ath-vs-TraesCS7A02G440000_tae	NG	1.32946	1.90205	0.698961	0.0174669	1554	360.185	1193.82	NA	992	248.75	743.25	NA	NA	1.46218	1:1:1:1:1:1	0.0998128(0.0978027:0.0977201:0.103915)	NA	NA	NA	NA
AT5G04720_ath-vs-TraesCS2B02G837800LC_tae	NG	1.10068	1.05216	1.04612	0.735769	825	185.06	639.94	NA	474	104.667	369.333	NA	NA	1.0898	1:1:1:1:1:1	0.0587312(0.0615397:0.0572443:0.0574095)	NA	NA	NA	NA
AT5G04720_ath-vs-TraesCSU02G135400_tae	NG	1.1815	1.40369	0.841712	0.173979	1533	356.267	1176.73	NA	926	226.083	699.917	NA	NA	1.23314	1:1:1:1:1:1	0.0668539(0.0663307:0.0666612:0.0675698)	NA	NA	NA	NA
AT5G04720_ath-vs-LOC_Os12g36720_osa	NG	1.24079	1.48775	0.834002	0.207222	1341	312.165	1028.84	NA	826	201.917	624.083	NA	NA	1.29827	1:1:1:1:1:1	0.059337(0.0580704:0.0607963:0.0591442)	NA	NA	NA	NA
AT5G04720_ath-vs-TraesCS2A02G568900_tae	NG	1.44836	1.96884	0.73564	0.0543899	1500	351.097	1148.9	NA	981	244.25	736.75	NA	NA	1.57019	1:1:1:1:1:1	0.0824935(0.0820254:0.0845036:0.0809516)	NA	NA	NA	NA
AT5G04720_ath-vs-TraesCS2A02G569200_tae	NG	1.54526	1.9321	0.799782	0.178707	1530	355.846	1174.15	NA	1015	246.583	768.417	NA	NA	1.63523	1:1:1:1:1:1	0.0943334(0.0890468:0.0999504:0.094003)	NA	NA	NA	NA
AT5G04720_ath-vs-TraesCS2D02G618300LC_tae	NG	1.44811	1.72378	0.840082	0.29015	1242	286.801	955.199	NA	806	193.5	612.5	NA	NA	1.51177	1:1:1:1:1:1	0.0865411(0.0815298:0.094003:0.0840905)	NA	NA	NA	NA
AT5G04720_ath-vs-TraesCS2D02G713400LC_tae	NG	1.44831	1.874	0.772844	0.109385	1512	348.658	1163.34	NA	986	240	746	NA	NA	1.54647	1:1:1:1:1:1	0.103255(0.102098:0.10532:0.102346)	NA	NA	NA	NA
AT5G04720_ath-vs-TraesCSU02G382400LC_tae	NG	1.34335	1.76647	0.76047	0.081512	1341	314.87	1026.13	NA	855	213.75	641.25	NA	NA	1.4427	1:1:1:1:1:1	0.0681205(0.0676524:0.0688089:0.0679002)	NA	NA	NA	NA
AT5G04720_ath-vs-TraesCSU02G419900LC_tae	NG	1.37218	1.6448	0.834253	0.2226	1473	341.928	1131.07	NA	940	227.833	712.167	NA	NA	1.43546	1:1:1:1:1:1	0.065367(0.0642657:0.0651743:0.0666612)	NA	NA	NA	NA
AT5G04720_ath-vs-TraesCS3A02G054600_tae	NG	1.23176	1.21857	1.01082	0.899393	1458	341.479	1116.52	NA	881	205.667	675.333	NA	NA	1.22867	1:1:1:1:1:1	0.0661655(0.0636874:0.0679828:0.0668264)	NA	NA	NA	NA
AT5G04720_ath-vs-LOC_Os06g06850_osa	NG	1.2774	1.42575	0.895949	0.41922	1518	359.885	1158.12	NA	940	229.583	710.417	NA	NA	1.31257	1:1:1:1:1:1	0.0665786(0.0662481:0.0679828:0.0655047)	NA	NA	NA	NA
AT5G04720_ath-vs-TraesCS6B02G050300LC_tae	NG	1.35233	1.44502	0.935856	0.63964	1353	310.82	1042.18	NA	852	199.167	652.833	NA	NA	1.37363	1:1:1:1:1:1	0.0655873(0.068561:0.064183:0.0640178)	NA	NA	NA	NA
AT5G04720_ath-vs-TraesCS3D02G029100_tae	NG	1.14392	1.74179	0.656745	0.00238131	1539	355.645	1183.36	NA	935	240.583	694.417	NA	NA	1.28208	1:1:1:1:1:1	0.0687813(0.0672394:0.0688089:0.0702957)	NA	NA	NA	NA
AT5G04720_ath-vs-TraesCS7B02G477700_tae	NG	1.28754	1.27536	1.00955	0.950975	1560	364.161	1195.84	NA	959	223.25	735.75	NA	NA	1.28469	1:1:1:1:1:1	0.0692769(0.0682306:0.0709566:0.0686436)	NA	NA	NA	NA
AT5G04720_ath-vs-TraesCS7B02G478300_tae	NG	1.12463	1.13915	0.987254	0.935436	864	205.566	658.434	NA	504	120.417	383.583	NA	NA	1.12808	1:1:1:1:1:1	0.0507462(0.0517099:0.0512969:0.0492318)	NA	NA	NA	NA
AT5G04720_ath-vs-LOC_Os02g19890_osa	NG	1.21126	1.30822	0.92589	0.538462	1557	359.361	1197.64	NA	942	222.417	719.583	NA	NA	1.23364	1:1:1:1:1:1	0.0673771(0.0698001:0.0680654:0.0642657)	NA	NA	NA	NA
AT5G04720_ath-vs-LOC_Os11g32170_osa	NG	1.10661	1.71972	0.643486	0.000942377	1542	364.96	1177.04	NA	927	246.083	680.917	NA	NA	1.25172	1:1:1:1:1:1	0.0808139(0.0801256:0.0801256:0.0821906)	NA	NA	NA	NA
AT5G04720_ath-vs-LOC_Os11g32210_osa	NG	1.17444	1.74745	0.672087	0.00430728	1527	358.309	1168.69	NA	936	242.583	693.417	NA	NA	1.30889	1:1:1:1:1:1	0.0819704(0.0801256:0.0854948:0.0802908)	NA	NA	NA	NA
AT5G04720_ath-vs-LOC_Os08g29809_osa	NG	1.28301	1.32858	0.965699	0.800581	1470	346.623	1123.38	NA	906	215.75	690.25	NA	NA	1.29375	1:1:1:1:1:1	0.0648714(0.0648439:0.0658351:0.0639352)	NA	NA	NA	NA
AT5G04720_ath-vs-LOC_Os08g29854_osa	NG	1.32205	1.67193	0.790729	0.109987	1485	340.658	1144.34	NA	939	228	711	NA	NA	1.40231	1:1:1:1:1:1	0.0646787(0.0647613:0.0674872:0.0617875)	NA	NA	NA	NA
AT5G04720_ath-vs-TraesCS2D02G591200_tae	NG	1.26254	1.53186	0.824182	0.22083	1017	236.191	780.809	NA	631	154.167	476.833	NA	NA	1.32509	1:1:1:1:1:1	0.0506085(0.0509665:0.050223:0.050636)	NA	NA	NA	NA
AT5G04720_ath-vs-TraesCS2A02G585200_tae	NG	1.22035	1.78309	0.684401	0.00589626	1590	370.487	1219.51	NA	987	252.083	734.917	NA	NA	1.35148	1:1:1:1:1:1	0.0727188(0.0736825:0.0731042:0.0713696)	NA	NA	NA	NA
AT5G04720_ath-vs-TraesCS2B02G597700_tae	NG	1.23114	1.83485	0.670976	0.0142354	1221	281.609	939.391	NA	761	192.917	568.083	NA	NA	1.37038	1:1:1:1:1:1	0.0615397(0.0636874:0.0611267:0.0598051)	NA	NA	NA	NA
AT5G04720_ath-vs-TraesCS2D02G601200_tae	NG	1.21121	1.8051	0.670991	0.00424147	1602	373.547	1228.45	NA	993	254.917	738.083	NA	NA	1.34969	1:1:1:1:1:1	0.0728289(0.0741781:0.0728564:0.0714522)	NA	NA	NA	NA
AT5G04720_ath-vs-TraesCS2B02G084900_tae	NG	1.01891	1.26377	0.806248	0.262924	642	153.866	488.134	NA	366	94	272	NA	NA	1.07759	1:1:1:1:1:1	0.043835(0.0440278:0.0436147:0.0438625)	NA	NA	NA	NA
AT5G04720_ath-vs-TraesCSU02G136100LC_tae	NG	1.09003	1.41455	0.770586	0.0986033	939	217.42	721.58	NA	553	138.333	414.667	NA	NA	1.16517	1:1:1:1:1:1	0.0503882(0.0512143:0.049397:0.0505534)	NA	NA	NA	NA
AT5G04720_ath-vs-TraesCS6B02G004900_tae	NG	1.02559	1.30783	0.784187	0.231668	567	134.926	432.074	NA	325	83.5	241.5	NA	NA	1.09275	1:1:1:1:1:1	0.0433394(0.0436147:0.0428713:0.0435321)	NA	NA	NA	NA
AT5G04720_ath-vs-TraesCS5B02G014000_tae	NG	1.21815	1.64374	0.74109	0.0312214	1488	342.615	1145.39	NA	918	228.25	689.75	NA	NA	1.31615	1:1:1:1:1:1	0.0714522(0.0703783:0.0719478:0.0720304)	NA	NA	NA	NA
AT5G04720_ath-vs-TraesCS3B02G695400LC_tae	NG	0.867872	0.806582	1.07599	0.724994	414	93.9342	320.066	NA	211	46.4167	164.583	NA	NA	0.853965	1:1:1:1:1:1	0.0395947(0.0398976:0.0396498:0.0392367)	NA	NA	NA	NA
TraesCS7D02G010700_tae-vs-TraesCS3B02G491300_tae	NG	0.711738	0.932262	0.763453	0.00123832	2691	609.521	2081.48	NA	1282	325.25	956.75	NA	NA	0.761687	1:1:1:1:1:1	0.0972245(0.0921031:0.0964811:0.103089)	NA	NA	NA	NA
TraesCS7D02G010700_tae-vs-TraesCS6D02G394100_tae	NG	0.734646	0.921093	0.797581	0.0056328	2769	629.907	2139.09	NA	1336	334.083	1001.92	NA	NA	0.77706	1:1:1:1:1:1	0.105595(0.0995374:0.105815:0.111432)	NA	NA	NA	NA
TraesCS7D02G010700_tae-vs-TraesCS6B02G457600_tae	NG	0.503824	0.744354	0.676861	0.000176269	1773	394.77	1378.23	NA	692	186.333	505.667	NA	NA	0.55738	1:1:1:1:1:1	0.0860455(0.0815298:0.0870643:0.0895424)	NA	NA	NA	NA
TraesCS7D02G010700_tae-vs-TraesCS2A02G110900_tae	NG	0.867885	1.00574	0.862936	0.0760792	2913	658.621	2254.38	NA	1524	364.75	1159.25	NA	NA	0.899053	1:1:1:1:1:1	0.108266(0.103998:0.108459:0.112341)	NA	NA	NA	NA
TraesCS7D02G010700_tae-vs-TraesCS2D02G111500_tae	NG	0.836695	1.11664	0.749295	0.000711613	2736	620.146	2115.85	NA	1427	360.167	1066.83	NA	NA	0.900148	1:1:1:1:1:1	0.109945(0.105237:0.108789:0.11581)	NA	NA	NA	NA
TraesCS7D02G010700_tae-vs-TraesCS2B02G129800_tae	NG	0.900574	1.1087	0.81228	0.0145473	2760	639.78	2120.22	NA	1482	370.417	1111.58	NA	NA	0.948819	1:1:1:1:1:1	0.110083(0.106807:0.110111:0.113332)	NA	NA	NA	NA
TraesCS7D02G010700_tae-vs-TraesCS2A02G110800_tae	NG	0.904618	1.18149	0.765661	0.00201222	2856	652.187	2203.81	NA	1546	387.917	1158.08	NA	NA	0.967842	1:1:1:1:1:1	0.112671(0.109615:0.112011:0.116389)	NA	NA	NA	NA
TraesCS7D02G010700_tae-vs-TraesCS5D02G544700_tae	NG	0.883715	1.12288	0.78701	0.00518272	2835	638.121	2196.88	NA	1512	371.5	1140.5	NA	NA	0.937547	1:1:1:1:1:1	0.112369(0.10945:0.112258:0.115397)	NA	NA	NA	NA
TraesCS7D02G010700_tae-vs-TraesCS5D02G544300_tae	NG	0.867042	1.15347	0.751683	0.000759283	2844	644.721	2199.28	NA	1510	379.667	1130.33	NA	NA	0.931973	1:1:1:1:1:1	0.113938(0.10978:0.115067:0.116967)	NA	NA	NA	NA
TraesCS7D02G010700_tae-vs-TraesCS4A02G329100_tae	NG	0.879926	1.29917	0.677298	4.20225e-06	3003	679.536	2323.46	NA	1623	419.5	1203.5	NA	NA	0.974796	1:1:1:1:1:1	0.119087(0.115893:0.11928:0.122088)	NA	NA	NA	NA
TraesCS7D02G010700_tae-vs-TraesCS2D02G466600_tae	NG	0.895604	1.17205	0.764132	0.00302923	2607	587.016	2019.98	NA	1404	348	1056	NA	NA	0.957852	1:1:1:1:1:1	0.104797(0.0997852:0.105567:0.109037)	NA	NA	NA	NA
TraesCS7D02G010700_tae-vs-TraesCS2B02G734100LC_tae	NG	1.1299	1.52978	0.738605	0.00172487	2760	638.491	2121.51	NA	1655	416.583	1238.42	NA	NA	1.22241	1:1:1:1:1:1	0.110634(0.105733:0.112424:0.113745)	NA	NA	NA	NA
TraesCS7D02G010700_tae-vs-TraesCS2A02G466100_tae	NG	0.835327	1.06823	0.781973	0.00375216	2778	632.14	2145.86	NA	1441	360	1081	NA	NA	0.888325	1:1:1:1:1:1	0.106366(0.101355:0.107963:0.10978)	NA	NA	NA	NA
TraesCS7D02G010700_tae-vs-TraesCS2B02G489400_tae	NG	0.866933	0.997923	0.868738	0.0912175	2886	656.09	2229.91	NA	1508	362	1146	NA	NA	0.896712	1:1:1:1:1:1	0.116278(0.110111:0.118784:0.119941)	NA	NA	NA	NA
TraesCS7D02G010700_tae-vs-TraesCS2B02G488000_tae	NG	0.830659	0.970977	0.855487	0.0573403	2913	662.838	2250.16	NA	1491	360.917	1130.08	NA	NA	0.862587	1:1:1:1:1:1	0.110964(0.106311:0.112754:0.113828)	NA	NA	NA	NA
TraesCS7D02G010700_tae-vs-TraesCS2B02G488400_tae	NG	0.918376	1.02599	0.89511	0.186755	2967	670.648	2296.35	NA	1591	374.917	1216.08	NA	NA	0.942701	1:1:1:1:1:1	0.112424(0.106724:0.112919:0.117628)	NA	NA	NA	NA
TraesCS7D02G010700_tae-vs-LOC_Os03g10910_osa	NG	1.65883	2.1624	0.767124	0.108567	1836	467.845	1368.15	NA	1245	331.25	913.75	NA	NA	1.78715	1:1:1:1:1:1	0.10554(0.100529:0.108541:0.10755)	NA	NA	NA	NA
TraesCS7D02G010700_tae-vs-AT4G26090_ath	NG	1.43168	1.82154	0.785975	0.089181	1818	413.323	1404.68	NA	1180	282.667	897.333	NA	NA	1.52032	1:1:1:1:1:1	0.0869541(0.0828515:0.0877251:0.0902858)	NA	NA	NA	NA
TraesCS7D02G010700_tae-vs-TraesCS7D02G546400_tae	NG	1.33929	1.63785	0.817713	0.0491804	2913	667.879	2245.12	NA	1846	444.5	1401.5	NA	NA	1.40774	1:1:1:1:1:1	0.109037(0.102676:0.110937:0.113497)	NA	NA	NA	NA
TraesCS7D02G010700_tae-vs-TraesCS6B02G076300_tae	NG	1.19369	1.97063	0.605742	3.48287e-06	2895	668.17	2226.83	NA	1795	464.917	1330.08	NA	NA	1.37301	1:1:1:1:1:1	0.117435(0.112011:0.119362:0.120932)	NA	NA	NA	NA
TraesCS7D02G010700_tae-vs-TraesCS6A02G056900_tae	NG	0.916449	1.69218	0.54158	0.000115057	1023	230.474	792.526	NA	574	154.75	419.25	NA	NA	1.09121	1:1:1:1:1:1	0.0742332(0.0694697:0.0754171:0.0778127)	NA	NA	NA	NA
TraesCS7D02G010700_tae-vs-TraesCS6D02G063300LC_tae	NG	1.40107	2.26117	0.619623	0.000316066	2616	606.996	2009	NA	1707	432.917	1274.08	NA	NA	1.60064	1:1:1:1:1:1	0.107275(0.102429:0.108706:0.110689)	NA	NA	NA	NA
TraesCS7D02G010700_tae-vs-TraesCS2B02G562700_tae	NG	1.31967	1.77763	0.742372	0.00574035	2790	638.45	2151.55	NA	1770	434.083	1335.92	NA	NA	1.42447	1:1:1:1:1:1	0.10576(0.0979679:0.107963:0.11135)	NA	NA	NA	NA
TraesCS7D02G010700_tae-vs-TraesCS4D02G006000_tae	NG	1.23671	1.76435	0.700945	0.000580642	2913	676.466	2236.53	NA	1814	459.083	1354.92	NA	NA	1.35924	1:1:1:1:1:1	0.113663(0.105402:0.116223:0.119362)	NA	NA	NA	NA
TraesCS7D02G010700_tae-vs-TraesCS4B02G006100_tae	NG	1.21182	1.69988	0.712885	0.000789438	2889	671.382	2217.62	NA	1784	451.333	1332.67	NA	NA	1.32524	1:1:1:1:1:1	0.111708(0.104163:0.113745:0.117215)	NA	NA	NA	NA
TraesCS7D02G010700_tae-vs-TraesCS4A02G308300_tae	NG	1.28446	1.73506	0.740297	0.00505777	2754	639.975	2114.02	NA	1732	432.5	1299.5	NA	NA	1.38917	1:1:1:1:1:1	0.111295(0.104494:0.114819:0.114571)	NA	NA	NA	NA
TraesCS7D02G010700_tae-vs-TraesCSU02G422800LC_tae	NG	0.902047	1.2017	0.75064	0.0296024	1233	283.287	949.713	NA	668	169.667	498.333	NA	NA	0.970894	1:1:1:1:1:1	0.0789416(0.0737651:0.080869:0.0821906)	NA	NA	NA	NA
TraesCS7D02G010700_tae-vs-TraesCS1A02G101700_tae	NG	0.929349	1.34795	0.689451	0.0030968	1386	318.317	1067.68	NA	768	199.167	568.833	NA	NA	1.02549	1:1:1:1:1:1	0.0818878(0.0764084:0.0839253:0.0853296)	NA	NA	NA	NA
TraesCS7D02G010700_tae-vs-TraesCS1A02G101300_tae	NG	0.940213	1.53441	0.612753	0.00111678	1098	252.533	845.467	NA	618	164.917	453.083	NA	NA	1.07687	1:1:1:1:1:1	0.07572(0.0707087:0.0761606:0.0802908)	NA	NA	NA	NA
TraesCS7D02G010700_tae-vs-TraesCS2B02G019300_tae	NG	1.00511	1.68754	0.59561	2.49279e-05	1776	398.313	1377.69	NA	1030	267.25	762.75	NA	NA	1.15816	1:1:1:1:1:1	0.0863484(0.0827689:0.0868991:0.0893772)	NA	NA	NA	NA
TraesCS7D02G010700_tae-vs-TraesCS2B02G019800_tae	NG	1.19003	1.94398	0.612159	6.2044e-06	2826	649.039	2176.96	NA	1749	450.333	1298.67	NA	NA	1.36318	1:1:1:1:1:1	0.109257(0.100198:0.113828:0.113745)	NA	NA	NA	NA
TraesCS7D02G010700_tae-vs-TraesCSU02G064400_tae	NG	1.16528	1.57967	0.737678	0.0137245	1830	411.905	1418.09	NA	1110	271.333	838.667	NA	NA	1.25856	1:1:1:1:1:1	0.0873396(0.082108:0.0888815:0.0910292)	NA	NA	NA	NA
TraesCS7D02G010700_tae-vs-TraesCS7D02G546500_tae	NG	1.29626	1.79234	0.723225	0.0945128	861	200.486	660.514	NA	544	136.583	407.417	NA	NA	1.41177	1:1:1:1:1:1	0.0718927(0.067735:0.0721956:0.0757476)	NA	NA	NA	NA
TraesCS7D02G010700_tae-vs-TraesCS4A02G381600_tae	NG	1.21138	1.63281	0.741896	0.0041859	2691	625.34	2065.66	NA	1657	415.833	1241.17	NA	NA	1.30931	1:1:1:1:1:1	0.103668(0.0970593:0.107054:0.106889)	NA	NA	NA	NA
TraesCS7D02G010700_tae-vs-TraesCS7B02G496500_tae	NG	1.13595	1.73447	0.654929	0.024192	843	196.079	646.921	NA	511	132.5	378.5	NA	NA	1.27517	1:1:1:1:1:1	0.0702131(0.0656699:0.0716174:0.0733521)	NA	NA	NA	NA
TraesCS7D02G010700_tae-vs-TraesCS7D02G546100_tae	NG	1.26125	1.7924	0.703668	0.000944619	2859	659.676	2199.32	NA	1792	449.417	1342.58	NA	NA	1.38381	1:1:1:1:1:1	0.110606(0.102263:0.116471:0.113084)	NA	NA	NA	NA
TraesCS7D02G010700_tae-vs-TraesCS2B02G575800_tae	NG	1.46379	2.35541	0.621458	0.00425296	1872	424.009	1447.99	NA	1236	304.25	931.75	NA	NA	1.66574	1:1:1:1:1:1	0.0859904(0.0824385:0.0871469:0.0883859)	NA	NA	NA	NA
TraesCS7D02G010700_tae-vs-LOC_Os11g44580_osa	NG	1.38145	1.59953	0.863663	0.292119	1602	365.041	1236.96	NA	1022	241.333	780.667	NA	NA	1.43115	1:1:1:1:1:1	0.0827413(0.0798777:0.0832645:0.0850818)	NA	NA	NA	NA
TraesCS7D02G010700_tae-vs-LOC_Os11g45620_osa	NG	1.54268	2.04794	0.753286	0.120819	1368	322.82	1045.18	NA	910	226.333	683.667	NA	NA	1.66191	1:1:1:1:1:1	0.0859629(0.081282:0.0881381:0.0884685)	NA	NA	NA	NA
TraesCS7D02G010700_tae-vs-TraesCS1B02G416200_tae	NG	1.48569	2.04548	0.72633	0.0136443	2595	592.17	2002.83	NA	1710	415.083	1294.92	NA	NA	1.61343	1:1:1:1:1:1	0.101327(0.0931769:0.103833:0.106972)	NA	NA	NA	NA
TraesCS7D02G010700_tae-vs-TraesCS1A02G612000LC_tae	NG	1.33764	1.54594	0.865261	0.227859	2040	461.655	1578.34	NA	1287	302.167	984.833	NA	NA	1.38478	1:1:1:1:1:1	0.090038(0.0836775:0.0921857:0.0942508)	NA	NA	NA	NA
TraesCS7D02G010700_tae-vs-TraesCS1B02G469500_tae	NG	1.55249	2.03583	0.762587	0.0447056	2553	575.334	1977.67	NA	1699	402.917	1296.08	NA	NA	1.66142	1:1:1:1:1:1	0.101079(0.0921857:0.104081:0.106972)	NA	NA	NA	NA
TraesCS7D02G010700_tae-vs-TraesCS1B02G470600_tae	NG	1.53602	2.25309	0.681738	0.00751295	2535	570.743	1964.26	NA	1690	406.833	1283.17	NA	NA	1.69747	1:1:1:1:1:1	0.102842(0.0935074:0.105898:0.109119)	NA	NA	NA	NA
TraesCS7D02G010700_tae-vs-LOC_Os08g07890_osa	NG	1.59153	NA	NA	1.10331e-05	2571	586.505	1984.49	NA	1753	442.917	1310.08	NA	NA	1.00034	1:1:1:1:1:1	0.113608(0.106476:0.119197:0.11515)	NA	NA	NA	NA
TraesCS7D02G010700_tae-vs-TraesCS2B02G033500_tae	NG	1.58611	2.19589	0.72231	0.0175126	2727	625.94	2101.06	NA	1830	444.333	1385.67	NA	NA	1.72608	1:1:1:1:1:1	0.11369(0.107137:0.114984:0.118949)	NA	NA	NA	NA
TraesCS7D02G010700_tae-vs-LOC_Os04g43440_osa	NG	1.28394	2.11477	0.607131	0.000881691	1764	395.114	1368.89	NA	1120	278.667	841.333	NA	NA	1.47004	1:1:1:1:1:1	0.0871469(0.0805386:0.0897902:0.0911118)	NA	NA	NA	NA
TraesCS7D02G010700_tae-vs-TraesCS2A02G384100_tae	NG	1.44176	1.89	0.762835	0.0663036	1785	406.483	1378.52	NA	1163	280.333	882.667	NA	NA	1.54383	1:1:1:1:1:1	0.088083(0.0843383:0.090038:0.0898728)	NA	NA	NA	NA
TraesCS7D02G010700_tae-vs-AT5G17680_ath	NG	1.5959	2.30079	0.693633	0.0150624	2535	572.76	1962.24	NA	1706	409.583	1296.42	NA	NA	1.75517	1:1:1:1:1:1	0.0971694(0.0919379:0.0989592:0.100611)	NA	NA	NA	NA
TraesCS7D02G010700_tae-vs-LOC_Os04g25900_osa	NG	1.34156	1.57406	0.85229	0.223722	1827	413.347	1413.65	NA	1155	272	883	NA	NA	1.39416	1:1:1:1:1:1	0.0886062(0.0827689:0.0897902:0.0932595)	NA	NA	NA	NA
TraesCS7D02G010700_tae-vs-LOC_Os07g17230_osa	NG	1.36302	1.85755	0.733774	0.014304	2187	496.613	1690.39	NA	1403	341.167	1061.83	NA	NA	1.47532	1:1:1:1:1:1	0.102952(0.0978027:0.103668:0.107385)	NA	NA	NA	NA
TraesCS7D02G010700_tae-vs-AT5G38850_ath	NG	1.66845	2.12281	0.785965	0.165686	1824	404.293	1419.71	NA	1235	285.333	949.667	NA	NA	1.76916	1:1:1:1:1:1	0.0860455(0.0826037:0.0854948:0.090038)	NA	NA	NA	NA
TraesCS7D02G010700_tae-vs-LOC_Os11g46200_osa	NG	1.51663	1.57714	0.961629	0.790505	2190	508.667	1681.33	NA	1429	334.917	1094.08	NA	NA	1.53068	1:1:1:1:1:1	0.100253(0.0955724:0.102181:0.103007)	NA	NA	NA	NA
TraesCS7D02G010700_tae-vs-AT1G27170_ath	NG	1.53532	1.97888	0.775854	0.0641938	2259	520.295	1738.7	NA	1498	362.333	1135.67	NA	NA	1.63748	1:1:1:1:1:1	0.101547(0.094829:0.105072:0.104741)	NA	NA	NA	NA
TraesCS7D02G010700_tae-vs-AT1G27180_ath	NG	1.4743	1.97676	0.745815	0.0296322	2331	538.123	1792.88	NA	1531	374.667	1156.33	NA	NA	1.59029	1:1:1:1:1:1	0.108899(0.102181:0.113084:0.111432)	NA	NA	NA	NA
TraesCS7D02G010700_tae-vs-LOC_Os12g30760_osa	NG	1.49361	2.16737	0.689134	0.0142603	2061	465.309	1595.69	NA	1363	329.583	1033.42	NA	NA	1.64572	1:1:1:1:1:1	0.0906162(0.0861556:0.0921031:0.09359)	NA	NA	NA	NA
TraesCS7D02G010700_tae-vs-LOC_Os12g30720_osa	NG	1.41105	3.4476	0.409285	2.65167e-05	1926	436.737	1489.26	NA	1271	324.25	946.75	NA	NA	1.87285	1:1:1:1:1:1	0.0864585(0.0835123:0.0873947:0.0884685)	NA	NA	NA	NA
TraesCS7D02G010700_tae-vs-TraesCS7B02G822400LC_tae	NG	1.69478	2.29101	0.739753	0.0346685	2922	681.339	2240.66	NA	1992	486.917	1505.08	NA	NA	1.8338	1:1:1:1:1:1	0.12765(0.119362:0.130266:0.133322)	NA	NA	NA	NA
TraesCS7D02G010700_tae-vs-TraesCS1B02G010000_tae	NG	1.52582	1.84779	0.825758	0.108393	2802	650.964	2151.04	NA	1849	446.667	1402.33	NA	NA	1.60062	1:1:1:1:1:1	0.12955(0.120601:0.136544:0.131505)	NA	NA	NA	NA
TraesCS7D02G010700_tae-vs-LOC_Os04g53160_osa	NG	0.833581	1.0973	0.759663	0.000631066	3132	710.931	2421.07	NA	1628	409.75	1218.25	NA	NA	0.893443	1:1:1:1:1:1	0.120684(0.115563:0.119693:0.126797)	NA	NA	NA	NA
TraesCS7D02G010700_tae-vs-LOC_Os04g53120_osa	NG	0.909912	1.27286	0.714857	4.18305e-05	3201	734.851	2466.15	NA	1750	450.167	1299.83	NA	NA	0.993233	1:1:1:1:1:1	0.122969(0.116802:0.125558:0.126549)	NA	NA	NA	NA
TraesCS7D02G010700_tae-vs-TraesCS1B02G470500_tae	NG	1.4154	2.1335	0.663414	0.00213589	2490	563.078	1926.92	NA	1624	397.75	1226.25	NA	NA	1.57778	1:1:1:1:1:1	0.100804(0.0914423:0.104659:0.106311)	NA	NA	NA	NA
TraesCS7D02G010700_tae-vs-LOC_Os11g29090_osa	NG	1.58525	2.10441	0.7533	0.0732366	2073	465.236	1607.76	NA	1388	327.833	1060.17	NA	NA	1.70176	1:1:1:1:1:1	0.0897902(0.0849992:0.0926813:0.0916901)	NA	NA	NA	NA
TraesCS7D02G010700_tae-vs-TraesCS2A02G545300_tae	NG	1.42961	1.94421	0.735315	0.0638914	1452	323.07	1128.93	NA	945	224.167	720.833	NA	NA	1.54411	1:1:1:1:1:1	0.0797401(0.0762432:0.0805386:0.0824385)	NA	NA	NA	NA
TraesCS7D02G010700_tae-vs-LOC_Os11g36410_osa	NG	1.48023	2.07396	0.713721	0.0274375	1884	426.994	1457.01	NA	1241	300.083	940.917	NA	NA	1.6148	1:1:1:1:1:1	0.0883033(0.0828515:0.0899554:0.0921031)	NA	NA	NA	NA
TraesCS7D02G010700_tae-vs-TraesCS5B02G259900_tae	NG	1.44282	1.73022	0.833893	0.179191	1815	417.822	1397.18	NA	1177	282.167	894.833	NA	NA	1.50898	1:1:1:1:1:1	0.0912495(0.0859904:0.0916901:0.0960681)	NA	NA	NA	NA
TraesCS7D02G010700_tae-vs-TraesCS5A02G261700_tae	NG	1.45962	1.72294	0.84717	0.220504	1821	419.632	1401.37	NA	1184	283.083	900.917	NA	NA	1.5203	1:1:1:1:1:1	0.0893772(0.0839253:0.0901206:0.0940856)	NA	NA	NA	NA
TraesCS7D02G010700_tae-vs-TraesCS5A02G261600_tae	NG	1.42054	1.61064	0.881969	0.350503	1812	414.641	1397.36	NA	1165	274.667	890.333	NA	NA	1.46404	1:1:1:1:1:1	0.0888815(0.0830993:0.089625:0.0939204)	NA	NA	NA	NA
TraesCS7D02G010700_tae-vs-TraesCS2A02G384000_tae	NG	1.24629	1.90307	0.654884	0.00899439	1293	292.82	1000.18	NA	810	202.25	607.75	NA	NA	1.39503	1:1:1:1:1:1	0.0790242(0.072939:0.080456:0.0836775)	NA	NA	NA	NA
TraesCS7D02G010700_tae-vs-TraesCS2D02G380400_tae	NG	1.4194	1.89587	0.748681	0.0488603	1869	422.991	1446.01	NA	1213	291.917	921.083	NA	NA	1.52723	1:1:1:1:1:1	0.0885236(0.082108:0.0889642:0.0944986)	NA	NA	NA	NA
TraesCS7D02G010700_tae-vs-TraesCS3A02G325600_tae	NG	1.41123	2.03246	0.694347	0.0134362	1845	435.893	1409.11	NA	1201	305.167	895.833	NA	NA	1.558	1:1:1:1:1:1	0.0954348(0.0895424:0.0970593:0.0997026)	NA	NA	NA	NA
TraesCS7D02G010700_tae-vs-TraesCS3B02G354400_tae	NG	1.48732	1.93149	0.770036	0.0713742	1845	427.309	1417.69	NA	1213	296.083	916.917	NA	NA	1.59019	1:1:1:1:1:1	0.0947464(0.0878903:0.0962333:0.100116)	NA	NA	NA	NA
TraesCS7D02G010700_tae-vs-TraesCS3D02G319000_tae	NG	1.43981	2.05807	0.699592	0.0184175	1845	439.959	1405.04	NA	1208	308.75	899.25	NA	NA	1.58724	1:1:1:1:1:1	0.0950218(0.0894598:0.0966463:0.0989592)	NA	NA	NA	NA
TraesCS7D02G010700_tae-vs-TraesCS5B02G494300_tae	NG	1.41026	1.80319	0.78209	0.0333804	2622	610.113	2011.89	NA	1695	416.25	1278.75	NA	NA	1.50169	1:1:1:1:1:1	0.111708(0.106559:0.114158:0.114406)	NA	NA	NA	NA
TraesCS7D02G010700_tae-vs-TraesCS5B02G491600_tae	NG	1.41176	2.77839	0.508123	3.14642e-05	2289	539.045	1749.96	NA	1507	394.333	1112.67	NA	NA	1.73359	1:1:1:1:1:1	0.104824(0.0984636:0.108293:0.107715)	NA	NA	NA	NA
TraesCS7D02G010700_tae-vs-TraesCS5B02G535500_tae	NG	1.07389	2.05199	0.523341	5.95478e-05	1314	290.381	1023.62	NA	788	203.667	584.333	NA	NA	1.29004	1:1:1:1:1:1	0.0854397(0.081282:0.0854122:0.089625)	NA	NA	NA	NA
TraesCS7D02G010700_tae-vs-TraesCS7A02G490147_tae	NG	1.31597	1.6446	0.800179	0.0499677	2421	550.18	1870.82	NA	1527	366.583	1160.42	NA	NA	1.39065	1:1:1:1:1:1	0.108541(0.102016:0.110606:0.113002)	NA	NA	NA	NA
TraesCS7D02G010700_tae-vs-TraesCS5B02G535400_tae	NG	1.29857	2.25046	0.577025	2.33799e-05	2511	567.223	1943.78	NA	1604	404.25	1199.75	NA	NA	1.5136	1:1:1:1:1:1	0.108073(0.102842:0.108789:0.112589)	NA	NA	NA	NA
TraesCS7D02G010700_tae-vs-TraesCS4A02G335700_tae	NG	1.39867	1.6662	0.839435	0.121453	2646	600.318	2045.68	NA	1698	401.417	1296.58	NA	NA	1.45936	1:1:1:1:1:1	0.107027(0.101355:0.109945:0.10978)	NA	NA	NA	NA
TraesCS7D02G010700_tae-vs-TraesCS5D02G532500_tae	NG	1.34049	3.83506	0.349534	7.33933e-08	2517	564.06	1952.94	NA	1640	420.5	1219.5	NA	NA	1.89952	1:1:1:1:1:1	0.106944(0.102759:0.108211:0.109863)	NA	NA	NA	NA
TraesCS7D02G010700_tae-vs-TraesCS4B02G566100LC_tae	NG	1.21132	2.05986	0.588061	0.000164316	1854	425.877	1428.12	NA	1157	298.917	858.083	NA	NA	1.40624	1:1:1:1:1:1	0.0954898(0.0918553:0.0963985:0.0982158)	NA	NA	NA	NA
TraesCS7D02G010700_tae-vs-TraesCS4A02G465900_tae	NG	1.57139	1.82161	0.862638	0.38177	1389	322.175	1066.83	NA	922	220.333	701.667	NA	NA	1.62943	1:1:1:1:1:1	0.0815298(0.0785561:0.0810342:0.0849992)	NA	NA	NA	NA
TraesCS7D02G010700_tae-vs-TraesCS4A02G467800_tae	NG	1.34117	1.89412	0.70807	0.00995536	2055	466.676	1588.32	NA	1314	322	992	NA	NA	1.46674	1:1:1:1:1:1	0.101988(0.0962333:0.101107:0.108624)	NA	NA	NA	NA
TraesCS7D02G010700_tae-vs-TraesCS4A02G467700_tae	NG	1.41112	2.26173	0.623912	0.0023118	1995	447.956	1547.04	NA	1303	319.5	983.5	NA	NA	1.60212	1:1:1:1:1:1	0.100006(0.0925161:0.101189:0.106311)	NA	NA	NA	NA
TraesCS7D02G010700_tae-vs-TraesCS4A02G465300_tae	NG	1.34635	2.02414	0.665144	0.00321115	2067	475.671	1591.33	NA	1328	332.75	995.25	NA	NA	1.50233	1:1:1:1:1:1	0.106146(0.0995374:0.108046:0.110854)	NA	NA	NA	NA
TraesCS7D02G010700_tae-vs-TraesCS6D02G407600_tae	NG	1.48846	2.36511	0.629342	0.00497298	1980	437.575	1542.43	NA	1312	314.167	997.833	NA	NA	1.6822	1:1:1:1:1:1	0.0988215(0.0954072:0.0974723:0.103585)	NA	NA	NA	NA
TraesCS7D02G010700_tae-vs-TraesCS6B02G470100_tae	NG	1.50099	2.43791	0.615686	0.00406448	1974	437.048	1536.95	NA	1312	315.083	996.917	NA	NA	1.70843	1:1:1:1:1:1	0.0982158(0.0932595:0.0986288:0.102759)	NA	NA	NA	NA
TraesCS7D02G010700_tae-vs-TraesCS6B02G815100LC_tae	NG	1.18624	1.71185	0.692956	0.0920607	705	154.175	550.825	NA	432	103.833	328.167	NA	NA	1.30118	1:1:1:1:1:1	0.066909(0.062118:0.0675698:0.0710392)	NA	NA	NA	NA
TraesCS7D02G010700_tae-vs-LOC_Os06g41690_osa	NG	1.50842	3.11717	0.483906	3.92299e-05	2598	600.971	1997.03	NA	1741	443.667	1297.33	NA	NA	1.88056	1:1:1:1:1:1	0.169888(0.166116:0.168429:0.17512)	NA	NA	NA	NA
TraesCS7D02G010700_tae-vs-TraesCS5B02G007400LC_tae	NG	1.61481	4.56814	0.353495	3.35036e-05	2850	664.17	2185.83	NA	1946	497	1449	NA	NA	2.30306	1:1:1:1:1:1	0.131918(0.127705:0.134314:0.133735)	NA	NA	NA	NA
TraesCS7D02G010700_tae-vs-TraesCS5A02G184900_tae	NG	1.58416	2.10018	0.754295	0.0393499	2574	576.847	1997.15	NA	1723	406.333	1316.67	NA	NA	1.6998	1:1:1:1:1:1	0.11179(0.104246:0.114819:0.116306)	NA	NA	NA	NA
TraesCS7D02G010700_tae-vs-TraesCS5B02G182900_tae	NG	1.56999	2.37122	0.662102	0.00504779	2697	603.217	2093.78	NA	1810	433.25	1376.75	NA	NA	1.74919	1:1:1:1:1:1	0.114186(0.106559:0.117628:0.118371)	NA	NA	NA	NA
TraesCS7D02G010700_tae-vs-TraesCS5D02G189900_tae	NG	1.55457	2.49343	0.623468	0.00167266	2703	606.263	2096.74	NA	1813	438.333	1374.67	NA	NA	1.76515	1:1:1:1:1:1	0.114461(0.106889:0.118123:0.118371)	NA	NA	NA	NA
TraesCS7D02G010700_tae-vs-TraesCS4D02G004000_tae	NG	1.2582	1.59722	0.787746	0.0171205	2829	660.146	2168.85	NA	1759	436.25	1322.75	NA	NA	1.33731	1:1:1:1:1:1	0.114929(0.108459:0.11548:0.120849)	NA	NA	NA	NA
TraesCS7D02G010700_tae-vs-TraesCS4A02G389500_tae	NG	1.21183	1.98315	0.611063	0.00479876	1110	250.107	859.893	NA	691	174.25	516.75	NA	NA	1.38562	1:1:1:1:1:1	0.0775098(0.0736825:0.0773996:0.0814472)	NA	NA	NA	NA
TraesCS7D02G010700_tae-vs-TraesCS6B02G117100_tae	NG	1.38234	2.36946	0.583397	0.00150521	1698	381.184	1316.82	NA	1105	273.75	831.25	NA	NA	1.60394	1:1:1:1:1:1	0.0873947(0.0851644:0.0867339:0.0902858)	NA	NA	NA	NA
TraesCS7D02G010700_tae-vs-TraesCS4A02G026300_tae	NG	1.59644	2.19748	0.726489	0.0207323	2751	635.842	2115.16	NA	1849	451.417	1397.58	NA	NA	1.73536	1:1:1:1:1:1	0.106063(0.100281:0.109698:0.108211)	NA	NA	NA	NA
TraesCS7D02G010700_tae-vs-TraesCS5B02G059000_tae	NG	1.50936	2.34967	0.642372	0.00169239	2655	605.39	2049.61	NA	1766	434.25	1331.75	NA	NA	1.70097	1:1:1:1:1:1	0.104466(0.100859:0.106394:0.106146)	NA	NA	NA	NA
TraesCS7D02G010700_tae-vs-TraesCS5B02G005700_tae	NG	1.2283	1.88646	0.651115	0.0161289	1083	242.613	840.387	NA	675	167.25	507.75	NA	NA	1.37574	1:1:1:1:1:1	0.0773996(0.0726912:0.0782257:0.081282)	NA	NA	NA	NA
TraesCS7D02G010700_tae-vs-TraesCS3D02G502800_tae	NG	1.34293	2.25476	0.5956	0.000906456	1857	416.26	1440.74	NA	1197	296.75	900.25	NA	NA	1.54733	1:1:1:1:1:1	0.0846688(0.0789691:0.0867339:0.0883033)	NA	NA	NA	NA
TraesCS7D02G010700_tae-vs-TraesCS3A02G669400LC_tae	NG	1.12165	1.71303	0.654778	0.0358719	729	161.323	567.677	NA	439	108.667	330.333	NA	NA	1.25252	1:1:1:1:1:1	0.0664133(0.062531:0.0666612:0.0700479)	NA	NA	NA	NA
TraesCS7D02G010700_tae-vs-TraesCS4A02G223400_tae	NG	1.41359	2.07636	0.680801	0.00254719	2553	583.982	1969.02	NA	1663	410.5	1252.5	NA	NA	1.5652	1:1:1:1:1:1	0.102621(0.095655:0.104824:0.107385)	NA	NA	NA	NA
TraesCS7D02G010700_tae-vs-TraesCS4B02G093200_tae	NG	1.43521	2.14771	0.66825	0.00221235	2592	586.936	2005.06	NA	1697	415.083	1281.92	NA	NA	1.59655	1:1:1:1:1:1	0.102401(0.0949116:0.104494:0.107798)	NA	NA	NA	NA
TraesCS7D02G010700_tae-vs-TraesCS4D02G089900_tae	NG	1.43565	1.95079	0.735936	0.0132599	2565	580.996	1984	NA	1672	403.417	1268.58	NA	NA	1.55234	1:1:1:1:1:1	0.102043(0.0949116:0.103585:0.107633)	NA	NA	NA	NA
TraesCS7D02G010700_tae-vs-TraesCS4A02G458300_tae	NG	1.41753	1.52377	0.930279	0.528502	2634	596.805	2037.2	NA	1686	388.917	1297.08	NA	NA	1.4416	1:1:1:1:1:1	0.115287(0.109615:0.115067:0.12118)	NA	NA	NA	NA
TraesCS7D02G010700_tae-vs-LOC_Os10g22484_osa	NG	1.35355	1.95971	0.69069	0.00233219	2571	584.523	1986.48	NA	1651	406.25	1244.75	NA	NA	1.49136	1:1:1:1:1:1	0.102016(0.094416:0.10375:0.10788)	NA	NA	NA	NA
TraesCS7D02G010700_tae-vs-TraesCS6B02G099900_tae	NG	1.54735	2.06217	0.750347	0.0327707	2586	590.072	1995.93	NA	1721	414.25	1306.75	NA	NA	1.66482	1:1:1:1:1:1	0.106751(0.100942:0.107302:0.112011)	NA	NA	NA	NA
TraesCS7D02G010700_tae-vs-TraesCSU02G133200_tae	NG	1.51116	1.87074	0.807783	0.0828108	2595	584.35	2010.65	NA	1709	402.083	1306.92	NA	NA	1.59213	1:1:1:1:1:1	0.106696(0.0993722:0.106228:0.114489)	NA	NA	NA	NA
TraesCS7D02G010700_tae-vs-TraesCS4A02G491300_tae	NG	1.46899	1.77883	0.825815	0.106277	2601	597.782	2003.22	NA	1697	406.5	1290.5	NA	NA	1.5402	1:1:1:1:1:1	0.102869(0.0976375:0.103833:0.107137)	NA	NA	NA	NA
TraesCS7D02G010700_tae-vs-TraesCS2D02G511600_tae	NG	1.29899	1.68136	0.772581	0.0333729	2166	489.208	1676.79	NA	1363	327.917	1035.08	NA	NA	1.38535	1:1:1:1:1:1	0.113497(0.108872:0.112754:0.118867)	NA	NA	NA	NA
TraesCS7D02G010700_tae-vs-TraesCS4A02G464900_tae	NG	1.38903	1.86326	0.745484	0.0118995	2634	607.182	2026.82	NA	1699	417.417	1281.58	NA	NA	1.49835	1:1:1:1:1:1	0.102346(0.0968115:0.104576:0.10565)	NA	NA	NA	NA
TraesCS7D02G010700_tae-vs-TraesCS7D02G022400_tae	NG	1.39605	1.84256	0.757669	0.0181558	2646	611.77	2034.23	NA	1708	419.5	1288.5	NA	NA	1.49929	1:1:1:1:1:1	0.102621(0.0978853:0.103915:0.106063)	NA	NA	NA	NA
TraesCS7D02G010700_tae-vs-TraesCS7D02G020700_tae	NG	1.39249	1.7471	0.797031	0.0566138	2475	559.34	1915.66	NA	1591	378.667	1212.33	NA	NA	1.47263	1:1:1:1:1:1	0.100501(0.0933421:0.100859:0.107302)	NA	NA	NA	NA
TraesCS7D02G010700_tae-vs-TraesCS7D02G005400_tae	NG	1.32536	2.26438	0.585308	4.48693e-05	2577	583.733	1993.27	NA	1656	416.417	1239.58	NA	NA	1.53806	1:1:1:1:1:1	0.106091(0.101355:0.106394:0.110524)	NA	NA	NA	NA
TraesCS7D02G010700_tae-vs-TraesCS7A02G021800_tae	NG	1.20995	1.60367	0.754489	0.0882013	1092	248.639	843.361	NA	671	164.5	506.5	NA	NA	1.2996	1:1:1:1:1:1	0.0883859(0.081695:0.0871469:0.0963159)	NA	NA	NA	NA
TraesCS7D02G010700_tae-vs-TraesCS7A02G004100_tae	NG	1.41629	1.89793	0.746231	0.0170691	2520	576.207	1943.79	NA	1635	397.75	1237.25	NA	NA	1.52642	1:1:1:1:1:1	0.114571(0.110854:0.113828:0.119032)	NA	NA	NA	NA
TraesCS7D02G010700_tae-vs-TraesCS7A02G004300_tae	NG	1.451	2.01419	0.72039	0.00918734	2598	594.298	2003.7	NA	1701	415.333	1285.67	NA	NA	1.57983	1:1:1:1:1:1	0.105815(0.101685:0.105485:0.110276)	NA	NA	NA	NA
TraesCS7D02G010700_tae-vs-TraesCS4A02G486700_tae	NG	1.38274	1.89127	0.731117	0.00811985	2586	588.734	1997.27	NA	1667	406.083	1260.92	NA	NA	1.49851	1:1:1:1:1:1	0.113966(0.110028:0.112754:0.119114)	NA	NA	NA	NA
TraesCS7D02G010700_tae-vs-TraesCS4A02G738000LC_tae	NG	1.31615	1.92532	0.6836	0.00292512	2175	496.92	1678.08	NA	1385	344.083	1040.92	NA	NA	1.45533	1:1:1:1:1:1	0.0969492(0.0936726:0.0955724:0.101603)	NA	NA	NA	NA
TraesCS7D02G010700_tae-vs-TraesCS4A02G488300_tae	NG	1.40018	1.96499	0.712562	0.00583173	2574	586.116	1987.88	NA	1668	407.583	1260.42	NA	NA	1.52879	1:1:1:1:1:1	0.115067(0.110441:0.113828:0.120932)	NA	NA	NA	NA
TraesCS7D02G010700_tae-vs-TraesCS7D02G007900_tae	NG	1.41396	1.73527	0.814835	0.0772811	2568	588.414	1979.59	NA	1657	397.667	1259.33	NA	NA	1.48758	1:1:1:1:1:1	0.116141(0.112093:0.11581:0.120519)	NA	NA	NA	NA
TraesCS7D02G010700_tae-vs-TraesCS7D02G004600_tae	NG	1.34016	1.80652	0.741846	0.0106263	2550	581.275	1968.72	NA	1626	396.75	1229.25	NA	NA	1.44647	1:1:1:1:1:1	0.11548(0.111019:0.114736:0.120684)	NA	NA	NA	NA
TraesCS7D02G010700_tae-vs-TraesCS7D02G007300_tae	NG	1.36648	1.59839	0.854907	0.158726	2586	593.061	1992.94	NA	1645	392	1253	NA	NA	1.41966	1:1:1:1:1:1	0.116086(0.110772:0.114406:0.123079)	NA	NA	NA	NA
TraesCS7D02G010700_tae-vs-TraesCS3A02G536100_tae	NG	1.65019	1.99712	0.826284	0.142968	2910	658.724	2251.28	NA	1961	459.583	1501.42	NA	NA	1.72872	1:1:1:1:1:1	0.135112(0.128862:0.137948:0.138526)	NA	NA	NA	NA
TraesCS7D02G010700_tae-vs-TraesCS2B02G625800_tae	NG	1.70273	2.20102	0.773611	0.0768067	2664	621.122	2042.88	NA	1815	441.083	1373.92	NA	NA	1.81891	1:1:1:1:1:1	0.125668(0.123658:0.130183:0.123162)	NA	NA	NA	NA
TraesCS7D02G010700_tae-vs-TraesCS4A02G349800_tae	NG	1.55385	1.87815	0.827327	0.131318	2712	609.123	2102.88	NA	1798	419.5	1378.5	NA	NA	1.62669	1:1:1:1:1:1	0.128118(0.120436:0.132331:0.131588)	NA	NA	NA	NA
TraesCS7D02G010700_tae-vs-TraesCS5B02G521200_tae	NG	1.44036	1.70155	0.846498	0.193524	2130	482.463	1647.54	NA	1379	324.417	1054.58	NA	NA	1.49952	1:1:1:1:1:1	0.103557(0.0993722:0.104163:0.107137)	NA	NA	NA	NA
TraesCS7D02G010700_tae-vs-TraesCS4A02G461800_tae	NG	1.54151	1.90573	0.808878	0.0915925	2577	588.356	1988.64	NA	1707	406.5	1300.5	NA	NA	1.62466	1:1:1:1:1:1	0.125943(0.122171:0.122749:0.132909)	NA	NA	NA	NA
TraesCS7D02G010700_tae-vs-TraesCS7A02G027800_tae	NG	1.50243	2.52616	0.594748	0.000483649	2658	602.881	2055.12	NA	1770	436.583	1333.42	NA	NA	1.73463	1:1:1:1:1:1	0.132359(0.126136:0.13167:0.13927)	NA	NA	NA	NA
TraesCS7D02G010700_tae-vs-TraesCS7D02G024900_tae	NG	1.54755	2.39017	0.647465	0.00318675	2673	604.986	2068.01	NA	1789	435	1354	NA	NA	1.73827	1:1:1:1:1:1	0.131973(0.125971:0.131835:0.138113)	NA	NA	NA	NA
TraesCS7D02G010700_tae-vs-TraesCS3B02G808300LC_tae	NG	1.10521	1.41604	0.780496	0.114949	966	214.07	751.93	NA	571	136.25	434.75	NA	NA	1.17409	1:1:1:1:1:1	0.0714246(0.0657525:0.0721956:0.0763258)	NA	NA	NA	NA
TraesCS7D02G010700_tae-vs-TraesCSU02G170800LC_tae	NG	0.917766	1.1515	0.797021	0.00597645	3102	708.061	2393.94	NA	1684	416.667	1267.33	NA	NA	0.971117	1:1:1:1:1:1	0.12531(0.121593:0.122419:0.131918)	NA	NA	NA	NA
TraesCS7D02G010700_tae-vs-LOC_Os08g07950_osa	NG	1.53523	2.48531	0.617723	0.00235835	2451	547.934	1903.07	NA	1639	396	1243	NA	NA	1.74763	1:1:1:1:1:1	0.112093(0.105402:0.111763:0.119114)	NA	NA	NA	NA
TraesCS7D02G010700_tae-vs-TraesCS2B02G080000LC_tae	NG	1.52791	1.65713	0.922018	0.523713	2205	509.472	1695.53	NA	1446	340.167	1105.83	NA	NA	1.55777	1:1:1:1:1:1	0.0937276(0.0891294:0.0967289:0.0953246)	NA	NA	NA	NA
TraesCS7D02G010700_tae-vs-TraesCS2B02G070900_tae	NG	1.57043	1.72815	0.908733	0.488883	2205	513.612	1691.39	NA	1459	346.75	1112.25	NA	NA	1.60716	1:1:1:1:1:1	0.0954898(0.0895424:0.0993722:0.0975549)	NA	NA	NA	NA
TraesCS7D02G010700_tae-vs-TraesCS2D02G057600_tae	NG	1.50216	1.79376	0.837433	0.170576	2235	520.013	1714.99	NA	1467	354.333	1112.67	NA	NA	1.57	1:1:1:1:1:1	0.0946638(0.0895424:0.0971419:0.0973071)	NA	NA	NA	NA
TraesCS7D02G010700_tae-vs-AT1G51480_ath	NG	1.39263	2.02153	0.688899	0.021111	1632	363.188	1268.81	NA	1057	254	803	NA	NA	1.53258	1:1:1:1:1:1	0.0797676(0.0741781:0.0831819:0.0819428)	NA	NA	NA	NA
TraesCS7D02G010700_tae-vs-TraesCS6D02G399100_tae	NG	1.54262	2.17152	0.710386	0.00765815	2997	691.562	2305.44	NA	1998	490	1508	NA	NA	1.68774	1:1:1:1:1:1	0.128201(0.121675:0.132579:0.130349)	NA	NA	NA	NA
TraesCS7D02G010700_tae-vs-TraesCS7A02G005100_tae	NG	1.3363	1.54807	0.863199	0.204253	2370	538.841	1831.16	NA	1495	352.833	1142.17	NA	NA	1.38445	1:1:1:1:1:1	0.0973622(0.0911118:0.0989592:0.102016)	NA	NA	NA	NA
TraesCS7D02G010700_tae-vs-TraesCS5D02G185600_tae	NG	1.43331	2.19686	0.652437	0.00361329	2145	497.006	1647.99	NA	1406	352.833	1053.17	NA	NA	1.61023	1:1:1:1:1:1	0.0945812(0.0905336:0.0949116:0.0982984)	NA	NA	NA	NA
TraesCS7D02G010700_tae-vs-TraesCS5A02G181200_tae	NG	1.40323	2.98638	0.469877	6.33182e-05	1929	443.494	1485.51	NA	1269	326.417	942.583	NA	NA	1.76721	1:1:1:1:1:1	0.0915799(0.0870643:0.0923509:0.0953246)	NA	NA	NA	NA
TraesCS7D02G010700_tae-vs-TraesCS5B02G178900_tae	NG	1.4053	NA	NA	2.43621e-06	1974	450.775	1523.23	NA	1306	339	967	NA	NA	0.856031	1:1:1:1:1:1	0.0916901(0.0873947:0.0925987:0.0950768)	NA	NA	NA	NA
TraesCS7D02G010700_tae-vs-LOC_Os09g10054_osa	NG	1.39904	2.11809	0.660518	0.00626414	1863	420.281	1442.72	NA	1211	296.5	914.5	NA	NA	1.56125	1:1:1:1:1:1	0.0855499(0.0803734:0.0863208:0.0899554)	NA	NA	NA	NA
TraesCS7D02G010700_tae-vs-TraesCS7A02G007600_tae	NG	1.44817	1.93172	0.749679	0.0315958	2184	494.165	1689.84	NA	1426	342.417	1083.58	NA	NA	1.55758	1:1:1:1:1:1	0.142133(0.145217:0.131918:0.149265)	NA	NA	NA	NA
TraesCS7D02G010700_tae-vs-TraesCS3D02G602500LC_tae	NG	1.54248	2.05877	0.749226	0.0505116	2181	490.989	1690.01	NA	1450	344.583	1105.42	NA	NA	1.65871	1:1:1:1:1:1	0.104053(0.101685:0.102181:0.108293)	NA	NA	NA	NA
TraesCS7D02G010700_tae-vs-TraesCS5D02G494400_tae	NG	1.49483	1.70609	0.87617	0.333488	1962	439.401	1522.6	NA	1282	295.667	986.333	NA	NA	1.54214	1:1:1:1:1:1	0.0941131(0.090038:0.0931769:0.0991244)	NA	NA	NA	NA
TraesCS7D02G010700_tae-vs-TraesCS5B02G494100_tae	NG	1.53528	1.76668	0.869023	0.312363	2046	452.345	1593.66	NA	1348	307.083	1040.92	NA	NA	1.58644	1:1:1:1:1:1	0.0901757(0.0845862:0.0874773:0.0984636)	NA	NA	NA	NA
TraesCS7D02G010700_tae-vs-TraesCS5D02G494300_tae	NG	1.58166	2.03602	0.776839	0.0971163	1992	443.243	1548.76	NA	1331	310.417	1020.58	NA	NA	1.68276	1:1:1:1:1:1	0.0927088(0.0883033:0.0923509:0.0974723)	NA	NA	NA	NA
TraesCS7D02G010700_tae-vs-TraesCS5D02G494000_tae	NG	1.46316	2.13847	0.684208	0.0143545	1878	422.166	1455.83	NA	1235	298.333	936.667	NA	NA	1.61497	1:1:1:1:1:1	0.0862933(0.0809516:0.0880555:0.0898728)	NA	NA	NA	NA
TraesCS7D02G010700_tae-vs-TraesCS5A02G480900_tae	NG	1.50592	2.27023	0.663333	0.0130512	1947	432.283	1514.72	NA	1292	308.5	983.5	NA	NA	1.67561	1:1:1:1:1:1	0.0879178(0.0821906:0.0885511:0.0930117)	NA	NA	NA	NA
TraesCS7D02G010700_tae-vs-TraesCS5A02G647100LC_tae	NG	0.978951	1.35952	0.720071	0.267426	243	51.3871	191.613	NA	137	32.25	104.75	NA	NA	1.05943	1:1:1:1:1:1	0.0574646(0.0520403:0.0586486:0.0617049)	NA	NA	NA	NA
TraesCS7D02G010700_tae-vs-AT5G36930_ath	NG	1.55997	2.72462	0.572545	0.00150674	2310	527.275	1782.72	NA	1555	385	1170	NA	NA	1.82581	1:1:1:1:1:1	0.0928741(0.0872295:0.0939204:0.0974723)	NA	NA	NA	NA
TraesCS7D02G010700_tae-vs-LOC_Os11g43420_osa	NG	1.41461	2.20207	0.642397	0.00345069	1962	455.274	1506.73	NA	1282	323.333	958.667	NA	NA	1.59733	1:1:1:1:1:1	0.0937552(0.0878903:0.0955724:0.0978027)	NA	NA	NA	NA
TraesCS7D02G010700_tae-vs-LOC_Os11g39310_osa	NG	1.38776	2.26211	0.61348	0.00234443	1731	404.365	1326.63	NA	1127	288.417	838.583	NA	NA	1.59201	1:1:1:1:1:1	0.0899554(0.0843383:0.0914423:0.0940856)	NA	NA	NA	NA
TraesCS7D02G010700_tae-vs-LOC_Os11g39330_osa	NG	1.57201	2.30423	0.682229	0.0221517	1920	453.096	1466.9	NA	1289	324.083	964.917	NA	NA	1.74481	1:1:1:1:1:1	0.0916075(0.0833471:0.0955724:0.0959029)	NA	NA	NA	NA
TraesCS7D02G010700_tae-vs-TraesCS5D02G405600_tae	NG	1.26503	1.9417	0.651507	0.00156945	1911	437.285	1473.72	NA	1204	303.333	900.667	NA	NA	1.41987	1:1:1:1:1:1	0.0917727(0.0865686:0.0939204:0.094829)	NA	NA	NA	NA
TraesCS7D02G010700_tae-vs-TraesCS7D02G002600_tae	NG	1.42512	1.74801	0.815283	0.124383	2094	467.943	1626.06	NA	1354	316.833	1037.17	NA	NA	1.49727	1:1:1:1:1:1	0.106421(0.101437:0.106807:0.111019)	NA	NA	NA	NA
TraesCS7D02G010700_tae-vs-TraesCS3B02G593500_tae	NG	1.34386	1.7188	0.781858	0.066831	1872	426.814	1445.19	NA	1191	287.75	903.25	NA	NA	1.42934	1:1:1:1:1:1	0.105044(0.104163:0.103585:0.107385)	NA	NA	NA	NA
TraesCS7D02G010700_tae-vs-TraesCS6B02G012200LC_tae	NG	1.64293	1.91365	0.858531	0.262716	2493	566.017	1926.98	NA	1675	391.417	1283.58	NA	NA	1.70439	1:1:1:1:1:1	0.122308(0.119197:0.120849:0.126879)	NA	NA	NA	NA
TraesCS7D02G010700_tae-vs-TraesCS6B02G005900LC_tae	NG	1.2611	2.15327	0.585666	0.00309629	1263	278.438	984.562	NA	798	197	601	NA	NA	1.45778	1:1:1:1:1:1	0.0916625(0.0898728:0.090038:0.0950768)	NA	NA	NA	NA
TraesCS7D02G010700_tae-vs-TraesCS1B02G001000LC_tae	NG	1.37741	1.57214	0.87614	0.357708	1635	372.197	1262.8	NA	1041	244.833	796.167	NA	NA	1.42174	1:1:1:1:1:1	0.0986563(0.0987114:0.0970593:0.100198)	NA	NA	NA	NA
TraesCS7D02G010700_tae-vs-TraesCS6B02G008400_tae	NG	1.52264	1.80473	0.843692	0.220682	2064	462.224	1601.78	NA	1359	315.417	1043.58	NA	NA	1.58581	1:1:1:1:1:1	0.106283(0.103502:0.105485:0.109863)	NA	NA	NA	NA
TraesCS7D02G010700_tae-vs-TraesCS7B02G353800_tae	NG	1.47671	2.66211	0.554712	0.00022425	2436	553.919	1882.08	NA	1618	403.5	1214.5	NA	NA	1.74625	1:1:1:1:1:1	0.115425(0.11325:0.114489:0.118536)	NA	NA	NA	NA
TraesCS7D02G010700_tae-vs-TraesCS4A02G479800_tae	NG	1.34365	1.79085	0.750289	0.0376564	1860	419.403	1440.6	NA	1186	285.667	900.333	NA	NA	1.44449	1:1:1:1:1:1	0.105127(0.103915:0.103007:0.108459)	NA	NA	NA	NA
TraesCS7D02G010700_tae-vs-TraesCS7D02G013200_tae	NG	1.34491	1.79615	0.748772	0.032074	1845	417.148	1427.85	NA	1177	284.333	892.667	NA	NA	1.44694	1:1:1:1:1:1	0.104989(0.104741:0.102511:0.107715)	NA	NA	NA	NA
TraesCS7D02G010700_tae-vs-TraesCS4A02G744500LC_tae	NG	1.27948	2.04583	0.625409	0.0212221	924	204.714	719.286	NA	585	143.5	441.5	NA	NA	1.44927	1:1:1:1:1:1	0.0855499(0.0822733:0.0851644:0.089212)	NA	NA	NA	NA
TraesCS7D02G010700_tae-vs-TraesCS4A02G497800_tae	NG	1.3497	1.90669	0.707878	0.011466	1944	447.671	1496.33	NA	1246	309.333	936.667	NA	NA	1.47797	1:1:1:1:1:1	0.103723(0.102759:0.103337:0.105072)	NA	NA	NA	NA
TraesCS7D02G010700_tae-vs-TraesCS6D02G404100_tae	NG	1.32767	2.06414	0.643206	0.00178338	1947	455.975	1491.03	NA	1248	320.167	927.833	NA	NA	1.50014	1:1:1:1:1:1	0.0948565(0.0901206:0.0973897:0.0970593)	NA	NA	NA	NA
TraesCS7D02G010700_tae-vs-TraesCS5B02G023600_tae	NG	1.3915	1.72235	0.807905	0.12934	1653	385.942	1267.06	NA	1062	260.333	801.667	NA	NA	1.46875	1:1:1:1:1:1	0.0880004(0.081695:0.0897076:0.0925987)	NA	NA	NA	NA
TraesCS7D02G010700_tae-vs-TraesCS1B02G017600_tae	NG	1.65759	2.54656	0.650911	0.017798	2049	469.404	1579.6	NA	1395	340.25	1054.75	NA	NA	1.86124	1:1:1:1:1:1	0.0951319(0.0897076:0.0954898:0.100198)	NA	NA	NA	NA
TraesCS7D02G010700_tae-vs-TraesCS5B02G344200_tae	NG	1.44443	1.98417	0.727978	0.0120197	2463	570.126	1892.87	NA	1610	397.25	1212.75	NA	NA	1.56937	1:1:1:1:1:1	0.111845(0.108541:0.108459:0.118536)	NA	NA	NA	NA
TraesCS7D02G010700_tae-vs-TraesCS5D02G349800_tae	NG	1.38689	2.14931	0.645272	0.000576801	2622	610.189	2011.81	NA	1703	431.583	1271.42	NA	NA	1.56432	1:1:1:1:1:1	0.106724(0.0998678:0.109863:0.110441)	NA	NA	NA	NA
TraesCS7D02G010700_tae-vs-TraesCS5A02G344100_tae	NG	1.47067	1.80218	0.816051	0.104075	2388	558.276	1829.72	NA	1560	380.833	1179.17	NA	NA	1.54817	1:1:1:1:1:1	0.111019(0.109202:0.108293:0.115563)	NA	NA	NA	NA
TraesCS7D02G010700_tae-vs-LOC_Os01g23380_osa	NG	1.35268	1.52165	0.888959	0.392598	1602	377.144	1224.86	NA	1013	245.667	767.333	NA	NA	1.39246	1:1:1:1:1:1	0.0891294(0.0837601:0.0920205:0.0916075)	NA	NA	NA	NA
TraesCS7D02G010700_tae-vs-TraesCS7D02G479800_tae	NG	1.39714	1.92135	0.727165	0.0358942	1602	375.895	1226.1	NA	1037	260.167	776.833	NA	NA	1.52014	1:1:1:1:1:1	0.0891294(0.0830993:0.0921857:0.0921031)	NA	NA	NA	NA
TraesCS7D02G010700_tae-vs-TraesCS7B02G399500_tae	NG	1.34608	1.89834	0.709083	0.0203168	1617	381.344	1235.66	NA	1036	263.25	772.75	NA	NA	1.47632	1:1:1:1:1:1	0.0895699(0.0842557:0.0915249:0.0929291)	NA	NA	NA	NA
TraesCS7D02G010700_tae-vs-TraesCS7B02G399700_tae	NG	1.32775	2.24705	0.590886	0.00113015	1605	379.291	1225.71	NA	1033	270.25	762.75	NA	NA	1.545	1:1:1:1:1:1	0.0894598(0.0840079:0.0913597:0.0930117)	NA	NA	NA	NA
TraesCS7D02G010700_tae-vs-TraesCS4B02G343200_tae	NG	1.34636	1.56508	0.86025	0.22809	1851	423.431	1427.57	NA	1171	278.167	892.833	NA	NA	1.39639	1:1:1:1:1:1	0.103833(0.103089:0.100859:0.10755)	NA	NA	NA	NA
TraesCS7D02G010700_tae-vs-LOC_Os08g07380_osa	NG	1.59717	1.88486	0.847366	0.187044	2646	613.84	2032.16	NA	1766	423.083	1342.92	NA	NA	1.66391	1:1:1:1:1:1	0.124263(0.119858:0.127292:0.12564)	NA	NA	NA	NA
TraesCS7D02G010700_tae-vs-TraesCS7A02G440000_tae	NG	1.5413	1.86973	0.824344	0.106737	2820	642.803	2177.2	NA	1866	442.25	1423.75	NA	NA	1.61617	1:1:1:1:1:1	0.122969(0.11548:0.122006:0.131422)	NA	NA	NA	NA
TraesCS7D02G010700_tae-vs-TraesCS2B02G837800LC_tae	NG	1.33324	1.79259	0.743752	0.12707	879	192.65	686.35	NA	559	131.25	427.75	NA	NA	1.43392	1:1:1:1:1:1	0.0818878(0.0792169:0.0815298:0.0849166)	NA	NA	NA	NA
TraesCS7D02G010700_tae-vs-TraesCSU02G135400_tae	NG	1.35144	1.8913	0.714553	0.0160351	1863	429.497	1433.5	NA	1194	296.25	897.75	NA	NA	1.4759	1:1:1:1:1:1	0.0900105(0.0840079:0.0909466:0.0950768)	NA	NA	NA	NA
TraesCS7D02G010700_tae-vs-LOC_Os12g36720_osa	NG	1.24172	1.65832	0.748781	0.0353058	1569	360.005	1209	NA	974	240.417	733.583	NA	NA	1.33731	1:1:1:1:1:1	0.0824935(0.0757476:0.0850818:0.0866512)	NA	NA	NA	NA
TraesCS7D02G010700_tae-vs-TraesCS2A02G568900_tae	NG	1.64166	3.58518	0.457903	0.000328545	2541	588.832	1952.17	NA	1738	437.917	1300.08	NA	NA	2.09204	1:1:1:1:1:1	0.10565(0.0997026:0.108789:0.108459)	NA	NA	NA	NA
TraesCS7D02G010700_tae-vs-TraesCS2A02G569200_tae	NG	1.64378	1.84594	0.890484	0.353282	2658	617.465	2040.54	NA	1783	423.583	1359.42	NA	NA	1.69075	1:1:1:1:1:1	0.11749(0.106724:0.124236:0.12151)	NA	NA	NA	NA
TraesCS7D02G010700_tae-vs-TraesCS2D02G618300LC_tae	NG	1.60673	2.49426	0.644173	0.00844004	2301	537.431	1763.57	NA	1556	388.583	1167.42	NA	NA	1.81403	1:1:1:1:1:1	0.109698(0.099207:0.118288:0.111598)	NA	NA	NA	NA
TraesCS7D02G010700_tae-vs-TraesCS2D02G713400LC_tae	NG	1.62589	1.85263	0.87761	0.30181	2640	605.544	2034.46	NA	1767	415.75	1351.25	NA	NA	1.6779	1:1:1:1:1:1	0.126411(0.119775:0.129605:0.129853)	NA	NA	NA	NA
TraesCS7D02G010700_tae-vs-TraesCSU02G382400LC_tae	NG	1.3561	1.8262	0.742584	0.0438416	1548	355.474	1192.53	NA	991	243.25	747.75	NA	NA	1.46405	1:1:1:1:1:1	0.0912771(0.0853296:0.0930943:0.0954072)	NA	NA	NA	NA
TraesCS7D02G010700_tae-vs-TraesCSU02G419900LC_tae	NG	1.35575	1.99142	0.680796	0.00831937	1809	409.683	1399.32	NA	1163	285.667	877.333	NA	NA	1.49971	1:1:1:1:1:1	0.0885236(0.0819428:0.0894598:0.0941682)	NA	NA	NA	NA
TraesCS7D02G010700_tae-vs-TraesCS3A02G054600_tae	NG	1.30064	1.68094	0.773758	0.0477275	1875	437.022	1437.98	NA	1181	292.917	888.083	NA	NA	1.38928	1:1:1:1:1:1	0.0893221(0.0813646:0.0922683:0.0943334)	NA	NA	NA	NA
TraesCS7D02G010700_tae-vs-LOC_Os06g06850_osa	NG	1.34581	1.45797	0.923076	0.532076	1851	433.753	1417.25	NA	1165	278.75	886.25	NA	NA	1.37209	1:1:1:1:1:1	0.0897351(0.0839253:0.0922683:0.0930117)	NA	NA	NA	NA
TraesCS7D02G010700_tae-vs-TraesCS6B02G050300LC_tae	NG	1.41137	2.20952	0.638768	0.00734412	1632	366.597	1265.4	NA	1065	260.5	804.5	NA	NA	1.59066	1:1:1:1:1:1	0.0887439(0.0862382:0.0884685:0.0915249)	NA	NA	NA	NA
TraesCS7D02G010700_tae-vs-TraesCS3D02G029100_tae	NG	1.37614	1.84704	0.745047	0.0259002	2106	477.337	1628.66	NA	1354	327.5	1026.5	NA	NA	1.48287	1:1:1:1:1:1	0.0919379(0.0849166:0.0930943:0.0978027)	NA	NA	NA	NA
TraesCS7D02G010700_tae-vs-TraesCS7B02G477700_tae	NG	1.33746	1.82932	0.731124	0.0177484	2013	462.091	1550.91	NA	1284	316.333	967.667	NA	NA	1.45036	1:1:1:1:1:1	0.0924335(0.0859078:0.095242:0.0961507)	NA	NA	NA	NA
TraesCS7D02G010700_tae-vs-TraesCS7B02G478300_tae	NG	1.16168	1.72136	0.674859	0.0269576	939	219.441	719.559	NA	573	148	425	NA	NA	1.29248	1:1:1:1:1:1	0.0739027(0.0693871:0.0755824:0.0767388)	NA	NA	NA	NA
TraesCS7D02G010700_tae-vs-LOC_Os02g19890_osa	NG	1.49871	1.752	0.855432	0.223478	2232	512.696	1719.3	NA	1462	347.333	1114.67	NA	NA	1.55689	1:1:1:1:1:1	0.0905336(0.0874773:0.0923509:0.0917727)	NA	NA	NA	NA
TraesCS7D02G010700_tae-vs-LOC_Os11g32170_osa	NG	1.53423	1.71192	0.896206	0.345707	2562	583.905	1978.1	NA	1685	393.25	1291.75	NA	NA	1.57473	1:1:1:1:1:1	0.10397(0.0978027:0.104411:0.109698)	NA	NA	NA	NA
TraesCS7D02G010700_tae-vs-LOC_Os11g32210_osa	NG	1.5286	1.58538	0.964181	0.763625	2508	567.418	1940.58	NA	1640	374.167	1265.83	NA	NA	1.54144	1:1:1:1:1:1	0.105127(0.0978027:0.10978:0.107798)	NA	NA	NA	NA
TraesCS7D02G010700_tae-vs-LOC_Os08g29809_osa	NG	1.2893	1.94995	0.661194	0.00283703	1848	424.534	1423.47	NA	1171	294.75	876.25	NA	NA	1.44107	1:1:1:1:1:1	0.088028(0.0825211:0.0901206:0.0914423)	NA	NA	NA	NA
TraesCS7D02G010700_tae-vs-LOC_Os08g29854_osa	NG	1.33229	2.11423	0.630155	0.00118922	1977	452.677	1524.32	NA	1269	319.25	949.75	NA	NA	1.51133	1:1:1:1:1:1	0.0878352(0.0824385:0.0917727:0.0892946)	NA	NA	NA	NA
TraesCS7D02G010700_tae-vs-TraesCS2D02G591200_tae	NG	1.26142	2.90726	0.433886	0.000348672	1071	243.378	827.622	NA	684	178.75	505.25	NA	NA	1.63543	1:1:1:1:1:1	0.0737651(0.0686436:0.0745085:0.0781431)	NA	NA	NA	NA
TraesCS7D02G010700_tae-vs-TraesCS2A02G585200_tae	NG	1.37918	1.75631	0.785271	0.0556207	2160	500.088	1659.91	NA	1386	339	1047	NA	NA	1.46649	1:1:1:1:1:1	0.0958753(0.0913597:0.0973897:0.0988766)	NA	NA	NA	NA
TraesCS7D02G010700_tae-vs-TraesCS2B02G597700_tae	NG	1.33922	1.9034	0.703593	0.0213308	1584	364.232	1219.77	NA	1013	251.583	761.417	NA	NA	1.46895	1:1:1:1:1:1	0.0846963(0.0813646:0.0854122:0.0873121)	NA	NA	NA	NA
TraesCS7D02G010700_tae-vs-TraesCS2D02G601200_tae	NG	1.38145	1.83117	0.75441	0.0293971	2166	503.604	1662.4	NA	1394	344.833	1049.17	NA	NA	1.48601	1:1:1:1:1:1	0.0959855(0.0918553:0.0971419:0.0989592)	NA	NA	NA	NA
TraesCS7D02G010700_tae-vs-TraesCS2B02G084900_tae	NG	1.16428	1.9843	0.586749	0.0150293	729	170.665	558.335	NA	449	118.917	330.083	NA	NA	1.35626	1:1:1:1:1:1	0.0669916(0.0617049:0.0679002:0.0713696)	NA	NA	NA	NA
TraesCS7D02G010700_tae-vs-TraesCSU02G136100LC_tae	NG	1.24307	1.19237	1.04252	0.821115	1050	237.984	812.016	NA	635	142.083	492.917	NA	NA	1.23158	1:1:1:1:1:1	0.0735448(0.0688915:0.0736825:0.0780605)	NA	NA	NA	NA
TraesCS7D02G010700_tae-vs-TraesCS6B02G004900_tae	NG	1.33705	1.54829	0.863562	0.497873	645	148.767	496.233	NA	407	97.4167	309.583	NA	NA	1.38577	1:1:1:1:1:1	0.066496(0.0612919:0.0671568:0.0710392)	NA	NA	NA	NA
TraesCS7D02G010700_tae-vs-TraesCS5B02G014000_tae	NG	1.48967	1.75472	0.848947	0.202749	2226	508.439	1717.56	NA	1456	344.583	1111.42	NA	NA	1.55021	1:1:1:1:1:1	0.0946087(0.0880555:0.0962333:0.0995374)	NA	NA	NA	NA
TraesCS7D02G010700_tae-vs-TraesCS3B02G695400LC_tae	NG	1.00443	1.1715	0.85739	0.450119	507	111.915	395.085	NA	285	66.3333	218.667	NA	NA	1.04131	1:1:1:1:1:1	0.0627513(0.0575748:0.0639352:0.0667438)	NA	NA	NA	NA
TraesCS3B02G491300_tae-vs-TraesCS6D02G394100_tae	NG	0.569569	0.667191	0.853683	0.066063	2502	573.872	1928.13	NA	1023	253.583	769.417	NA	NA	0.59196	1:1:1:1:1:1	0.0963709(0.0941682:0.0939204:0.101024)	NA	NA	NA	NA
TraesCS3B02G491300_tae-vs-TraesCS6B02G457600_tae	NG	0.595645	0.852	0.699114	0.000743938	1704	372.826	1331.17	NA	737	189.833	547.167	NA	NA	0.651734	1:1:1:1:1:1	0.0768214(0.0761606:0.0751693:0.0791343)	NA	NA	NA	NA
TraesCS3B02G491300_tae-vs-TraesCS2A02G110900_tae	NG	0.696437	0.808655	0.86123	0.0731893	2706	616.353	2089.65	NA	1253	305	948	NA	NA	0.721998	1:1:1:1:1:1	0.0990418(0.0986288:0.0965637:0.101933)	NA	NA	NA	NA
TraesCS3B02G491300_tae-vs-TraesCS2D02G111500_tae	NG	0.753703	1.0063	0.748982	0.000741446	2616	588.795	2027.21	NA	1290	326.167	963.833	NA	NA	0.810557	1:1:1:1:1:1	0.100721(0.0998678:0.0968941:0.105402)	NA	NA	NA	NA
TraesCS3B02G491300_tae-vs-TraesCS2B02G129800_tae	NG	0.772771	0.933134	0.828146	0.0290567	2505	577.079	1927.92	NA	1238	308.083	929.917	NA	NA	0.809714	1:1:1:1:1:1	0.100859(0.101437:0.0982158:0.102924)	NA	NA	NA	NA
TraesCS3B02G491300_tae-vs-TraesCS2A02G110800_tae	NG	0.73036	1.06755	0.684147	7.55643e-06	2679	609.635	2069.36	NA	1313	347.083	965.917	NA	NA	0.807091	1:1:1:1:1:1	0.103447(0.104246:0.100116:0.105981)	NA	NA	NA	NA
TraesCS3B02G491300_tae-vs-TraesCS5D02G544700_tae	NG	0.780233	1.01411	0.76938	0.00266887	2607	586.346	2020.65	NA	1306	326	980	NA	NA	0.832834	1:1:1:1:1:1	0.103144(0.104081:0.100363:0.104989)	NA	NA	NA	NA
TraesCS3B02G491300_tae-vs-TraesCS5D02G544300_tae	NG	0.852171	0.965561	0.882565	0.151564	2658	605.879	2052.12	NA	1374	329	1045	NA	NA	0.878018	1:1:1:1:1:1	0.104714(0.104411:0.103172:0.106559)	NA	NA	NA	NA
TraesCS3B02G491300_tae-vs-TraesCS4A02G329100_tae	NG	0.809333	0.990239	0.817311	0.0164114	2682	607.742	2074.26	NA	1361	334.083	1026.92	NA	NA	0.850326	1:1:1:1:1:1	0.109863(0.110524:0.107385:0.11168)	NA	NA	NA	NA
TraesCS3B02G491300_tae-vs-TraesCS2D02G466600_tae	NG	0.739397	1.09974	0.672339	1.16422e-05	2448	543.692	1904.31	NA	1209	313.667	895.333	NA	NA	0.819427	1:1:1:1:1:1	0.0955724(0.094416:0.0936726:0.0986288)	NA	NA	NA	NA
TraesCS3B02G491300_tae-vs-TraesCS2B02G734100LC_tae	NG	1.08571	1.37512	0.789535	0.0163998	2535	580.851	1954.15	NA	1487	366	1121	NA	NA	1.15202	1:1:1:1:1:1	0.10141(0.100363:0.100529:0.103337)	NA	NA	NA	NA
TraesCS3B02G491300_tae-vs-TraesCS2A02G466100_tae	NG	0.797266	0.991822	0.80384	0.0114305	2589	590.462	1998.54	NA	1306	324.833	981.167	NA	NA	0.841638	1:1:1:1:1:1	0.0971419(0.0959855:0.0960681:0.0993722)	NA	NA	NA	NA
TraesCS3B02G491300_tae-vs-TraesCS2B02G489400_tae	NG	0.795071	1.01856	0.780586	0.00405682	2643	604.134	2038.87	NA	1336	336.583	999.417	NA	NA	0.846155	1:1:1:1:1:1	0.107054(0.104741:0.106889:0.109532)	NA	NA	NA	NA
TraesCS3B02G491300_tae-vs-TraesCS2B02G488000_tae	NG	0.718998	0.921423	0.780312	0.00378863	2622	594.918	2027.08	NA	1253	315.583	937.417	NA	NA	0.764927	1:1:1:1:1:1	0.10174(0.100942:0.100859:0.10342)	NA	NA	NA	NA
TraesCS3B02G491300_tae-vs-TraesCS2B02G488400_tae	NG	0.869124	0.995578	0.872983	0.115095	2670	602.093	2067.91	NA	1396	331.833	1064.17	NA	NA	0.89764	1:1:1:1:1:1	0.1032(0.101355:0.101024:0.10722)	NA	NA	NA	NA
TraesCS3B02G491300_tae-vs-LOC_Os03g10910_osa	NG	1.58318	1.96804	0.804444	0.16535	1791	451.277	1339.72	NA	1197	313.917	883.083	NA	NA	1.68015	1:1:1:1:1:1	0.0963159(0.0951594:0.0966463:0.0971419)	NA	NA	NA	NA
TraesCS3B02G491300_tae-vs-AT4G26090_ath	NG	1.286	1.96175	0.655537	0.00321348	1782	400.387	1381.61	NA	1128	278.333	849.667	NA	NA	1.43783	1:1:1:1:1:1	0.0777301(0.0774822:0.0758302:0.0798777)	NA	NA	NA	NA
TraesCS3B02G491300_tae-vs-TraesCS7D02G546400_tae	NG	1.26674	1.5297	0.828099	0.0726497	2571	583.579	1987.42	NA	1596	380.75	1215.25	NA	NA	1.32643	1:1:1:1:1:1	0.0998128(0.0973071:0.0990418:0.103089)	NA	NA	NA	NA
TraesCS3B02G491300_tae-vs-TraesCS6B02G076300_tae	NG	1.12802	1.99159	0.566393	5.1423e-07	2577	585.831	1991.17	NA	1570	408.5	1161.5	NA	NA	1.32434	1:1:1:1:1:1	0.108211(0.106641:0.107467:0.110524)	NA	NA	NA	NA
TraesCS3B02G491300_tae-vs-TraesCS6A02G056900_tae	NG	0.852079	1.48065	0.575477	0.000363271	969	216.512	752.488	NA	523	139.833	383.167	NA	NA	0.992526	1:1:1:1:1:1	0.0650091(0.0641004:0.0635222:0.0674046)	NA	NA	NA	NA
TraesCS3B02G491300_tae-vs-TraesCS6D02G063300LC_tae	NG	1.28291	1.97026	0.651137	0.000473683	2364	546.988	1817.01	NA	1497	380.583	1116.42	NA	NA	1.44195	1:1:1:1:1:1	0.0980506(0.0970593:0.0968115:0.100281)	NA	NA	NA	NA
TraesCS3B02G491300_tae-vs-TraesCS2B02G562700_tae	NG	1.18666	1.775	0.668539	0.000320132	2487	562.05	1924.95	NA	1529	382	1147	NA	NA	1.31962	1:1:1:1:1:1	0.0965362(0.0925987:0.0960681:0.100942)	NA	NA	NA	NA
TraesCS3B02G491300_tae-vs-TraesCS4D02G006000_tae	NG	1.15326	1.67696	0.687709	0.000422454	2559	582.236	1976.76	NA	1554	390	1164	NA	NA	1.27242	1:1:1:1:1:1	0.104439(0.100033:0.104328:0.108954)	NA	NA	NA	NA
TraesCS3B02G491300_tae-vs-TraesCS4B02G006100_tae	NG	1.12811	1.69557	0.665331	0.000136008	2550	581.898	1968.1	NA	1539	390.917	1148.08	NA	NA	1.2576	1:1:1:1:1:1	0.102484(0.098794:0.10185:0.106807)	NA	NA	NA	NA
TraesCS3B02G491300_tae-vs-TraesCS4A02G308300_tae	NG	1.18004	2.31323	0.510127	1.01768e-07	2496	570.554	1925.45	NA	1553	408.333	1144.67	NA	NA	1.43908	1:1:1:1:1:1	0.102071(0.0991244:0.102924:0.104163)	NA	NA	NA	NA
TraesCS3B02G491300_tae-vs-TraesCSU02G422800LC_tae	NG	0.888872	1.43976	0.617374	0.000552067	1155	264.579	890.421	NA	633	169.333	463.667	NA	NA	1.01507	1:1:1:1:1:1	0.0697175(0.0683958:0.0689741:0.0717826)	NA	NA	NA	NA
TraesCS3B02G491300_tae-vs-TraesCS1A02G101700_tae	NG	0.87572	1.63604	0.535268	5.18924e-06	1326	301.978	1024.02	NA	730	200.917	529.083	NA	NA	1.04887	1:1:1:1:1:1	0.0726637(0.0710392:0.0720304:0.0749215)	NA	NA	NA	NA
TraesCS3B02G491300_tae-vs-TraesCS1A02G101300_tae	NG	0.920642	1.55448	0.592251	0.000634618	1041	239.472	801.528	NA	582	157	425	NA	NA	1.06645	1:1:1:1:1:1	0.066496(0.0653395:0.0642657:0.0698827)	NA	NA	NA	NA
TraesCS3B02G491300_tae-vs-TraesCS2B02G019300_tae	NG	1.02944	1.4684	0.701064	0.00292814	1740	388.896	1351.1	NA	1007	250.5	756.5	NA	NA	1.12755	1:1:1:1:1:1	0.0771243(0.0773996:0.0750041:0.0789691)	NA	NA	NA	NA
TraesCS3B02G491300_tae-vs-TraesCS2B02G019800_tae	NG	1.1338	1.74015	0.651555	7.68647e-05	2460	554.726	1905.27	NA	1489	375.167	1113.83	NA	NA	1.27053	1:1:1:1:1:1	0.100033(0.094829:0.101933:0.103337)	NA	NA	NA	NA
TraesCS3B02G491300_tae-vs-TraesCSU02G064400_tae	NG	1.07499	1.5197	0.707372	0.00384201	1788	398.026	1389.97	NA	1053	259.167	793.833	NA	NA	1.17399	1:1:1:1:1:1	0.0781155(0.0767388:0.0769866:0.0806212)	NA	NA	NA	NA
TraesCS3B02G491300_tae-vs-TraesCS7D02G546500_tae	NG	1.38566	2.22899	0.621651	0.032974	852	196.974	655.026	NA	554	140.167	413.833	NA	NA	1.58063	1:1:1:1:1:1	0.0626686(0.0623658:0.0603007:0.0653395)	NA	NA	NA	NA
TraesCS3B02G491300_tae-vs-TraesCS4A02G381600_tae	NG	1.19819	1.35298	0.885594	0.224582	2502	574.87	1927.13	NA	1513	360.167	1152.83	NA	NA	1.23376	1:1:1:1:1:1	0.0944435(0.0916901:0.0951594:0.0964811)	NA	NA	NA	NA
TraesCS3B02G491300_tae-vs-TraesCS7B02G496500_tae	NG	1.30899	2.23632	0.585331	0.0146898	855	201.319	653.681	NA	548	143.333	404.667	NA	NA	1.52734	1:1:1:1:1:1	0.060989(0.0603007:0.0597225:0.062944)	NA	NA	NA	NA
TraesCS3B02G491300_tae-vs-TraesCS7D02G546100_tae	NG	1.15533	1.36007	0.849467	0.0993667	2520	573.01	1946.99	NA	1507	359.667	1147.33	NA	NA	1.20189	1:1:1:1:1:1	0.101382(0.0968941:0.104576:0.102676)	NA	NA	NA	NA
TraesCS3B02G491300_tae-vs-TraesCS2B02G575800_tae	NG	1.36999	1.99665	0.686146	0.0101947	1851	412.334	1438.67	NA	1193	287.667	905.333	NA	NA	1.50959	1:1:1:1:1:1	0.0767663(0.0770692:0.0752519:0.0779779)	NA	NA	NA	NA
TraesCS3B02G491300_tae-vs-LOC_Os11g44580_osa	NG	1.16449	2.0369	0.571697	0.000240391	1527	340.644	1186.36	NA	940	238.583	701.417	NA	NA	1.35911	1:1:1:1:1:1	0.0735173(0.0745085:0.0713696:0.0746737)	NA	NA	NA	NA
TraesCS3B02G491300_tae-vs-LOC_Os11g45620_osa	NG	1.4487	1.71877	0.842872	0.312682	1356	315.816	1040.18	NA	880	212.917	667.083	NA	NA	1.5116	1:1:1:1:1:1	0.0767388(0.0759128:0.0762432:0.0780605)	NA	NA	NA	NA
TraesCS3B02G491300_tae-vs-TraesCS1B02G416200_tae	NG	1.31072	1.86409	0.703143	0.00417399	2373	531.852	1841.15	NA	1506	365.667	1140.33	NA	NA	1.43475	1:1:1:1:1:1	0.0921031(0.0878077:0.0919379:0.0965637)	NA	NA	NA	NA
TraesCS3B02G491300_tae-vs-TraesCS1A02G612000LC_tae	NG	1.22341	1.81492	0.674083	0.00245915	1953	435.752	1517.25	NA	1213	297.75	915.25	NA	NA	1.35538	1:1:1:1:1:1	0.0808139(0.0783083:0.0802908:0.0838427)	NA	NA	NA	NA
TraesCS3B02G491300_tae-vs-TraesCS1B02G469500_tae	NG	1.30902	1.98606	0.659102	0.000952235	2346	522.545	1823.46	NA	1493	364.167	1128.83	NA	NA	1.45982	1:1:1:1:1:1	0.0918553(0.0868165:0.0921857:0.0965637)	NA	NA	NA	NA
TraesCS3B02G491300_tae-vs-TraesCS1B02G470600_tae	NG	1.38754	2.15768	0.64307	0.00127962	2358	522.652	1835.35	NA	1530	369.917	1160.08	NA	NA	1.55824	1:1:1:1:1:1	0.0936175(0.0881381:0.094003:0.0987114)	NA	NA	NA	NA
TraesCS3B02G491300_tae-vs-LOC_Os08g07890_osa	NG	1.43819	2.6916	0.534326	0.000135951	2271	514.665	1756.33	NA	1499	375.333	1123.67	NA	NA	1.72225	1:1:1:1:1:1	0.104384(0.101107:0.107302:0.104741)	NA	NA	NA	NA
TraesCS3B02G491300_tae-vs-TraesCS2B02G033500_tae	NG	1.52848	1.97871	0.772463	0.0585018	2403	557.042	1845.96	NA	1592	387.917	1204.08	NA	NA	1.63285	1:1:1:1:1:1	0.104466(0.101768:0.103089:0.108541)	NA	NA	NA	NA
TraesCS3B02G491300_tae-vs-LOC_Os04g43440_osa	NG	1.24859	1.9667	0.634867	0.00150529	1719	385.562	1333.44	NA	1079	268.167	810.833	NA	NA	1.40966	1:1:1:1:1:1	0.0779228(0.0751693:0.0778953:0.0807038)	NA	NA	NA	NA
TraesCS3B02G491300_tae-vs-TraesCS2A02G384100_tae	NG	1.36586	1.60463	0.851204	0.231529	1731	388.511	1342.49	NA	1101	257.083	843.917	NA	NA	1.41945	1:1:1:1:1:1	0.078859(0.0789691:0.0781431:0.0794647)	NA	NA	NA	NA
TraesCS3B02G491300_tae-vs-AT5G17680_ath	NG	1.47949	2.59797	0.56948	0.00062391	2274	503.656	1770.34	NA	1509	365.917	1143.08	NA	NA	1.72721	1:1:1:1:1:1	0.0879454(0.0865686:0.0870643:0.0902032)	NA	NA	NA	NA
TraesCS3B02G491300_tae-vs-LOC_Os04g25900_osa	NG	1.22755	1.61271	0.761176	0.0321575	1818	406.945	1411.05	NA	1122	269.667	852.333	NA	NA	1.31377	1:1:1:1:1:1	0.0793821(0.0773996:0.0778953:0.0828515)	NA	NA	NA	NA
TraesCS3B02G491300_tae-vs-LOC_Os07g17230_osa	NG	1.40616	2.08244	0.675245	0.00566431	2145	482.716	1662.28	NA	1395	339.5	1055.5	NA	NA	1.55835	1:1:1:1:1:1	0.0937276(0.0924335:0.0917727:0.0969767)	NA	NA	NA	NA
TraesCS3B02G491300_tae-vs-AT5G38850_ath	NG	1.37147	2.47475	0.554184	0.000606696	1782	389.943	1392.06	NA	1158	281.667	876.333	NA	NA	1.61289	1:1:1:1:1:1	0.0768214(0.0772344:0.0735999:0.0796299)	NA	NA	NA	NA
TraesCS3B02G491300_tae-vs-LOC_Os11g46200_osa	NG	1.38264	1.75169	0.789314	0.0668731	2106	487.131	1618.87	NA	1352	330	1022	NA	NA	1.468	1:1:1:1:1:1	0.0910292(0.0902032:0.0902858:0.0925987)	NA	NA	NA	NA
TraesCS3B02G491300_tae-vs-AT1G27170_ath	NG	1.48471	2.50956	0.591623	0.00139507	2181	494.76	1686.24	NA	1448	358	1090	NA	NA	1.7172	1:1:1:1:1:1	0.0923234(0.0894598:0.0931769:0.0943334)	NA	NA	NA	NA
TraesCS3B02G491300_tae-vs-AT1G27180_ath	NG	1.4046	2.03033	0.691811	0.00737904	2172	496.224	1675.78	NA	1411	347.333	1063.67	NA	NA	1.54756	1:1:1:1:1:1	0.0996751(0.0968115:0.101189:0.101024)	NA	NA	NA	NA
TraesCS3B02G491300_tae-vs-LOC_Os12g30760_osa	NG	1.41422	2.24647	0.629527	0.00304832	1953	439.191	1513.81	NA	1276	312.917	963.083	NA	NA	1.60137	1:1:1:1:1:1	0.0813921(0.0807864:0.0802082:0.0831819)	NA	NA	NA	NA
TraesCS3B02G491300_tae-vs-LOC_Os12g30720_osa	NG	1.36481	2.08622	0.654201	0.00457194	1875	421.555	1453.45	NA	1210	296.583	913.417	NA	NA	1.527	1:1:1:1:1:1	0.0772344(0.0781431:0.0754998:0.0780605)	NA	NA	NA	NA
TraesCS3B02G491300_tae-vs-TraesCS7B02G822400LC_tae	NG	1.45005	1.8549	0.781741	0.0413008	2511	578.316	1932.68	NA	1637	397.167	1239.83	NA	NA	1.54329	1:1:1:1:1:1	0.118426(0.113993:0.118371:0.122914)	NA	NA	NA	NA
TraesCS3B02G491300_tae-vs-TraesCS1B02G010000_tae	NG	1.3552	2.33835	0.579555	0.000105547	2373	549.426	1823.57	NA	1537	393.833	1143.17	NA	NA	1.58283	1:1:1:1:1:1	0.120326(0.115232:0.124649:0.121097)	NA	NA	NA	NA
TraesCS3B02G491300_tae-vs-LOC_Os04g53160_osa	NG	0.772621	0.988881	0.781308	0.00441708	2619	594.794	2024.21	NA	1303	326.75	976.25	NA	NA	0.821735	1:1:1:1:1:1	0.11146(0.110193:0.107798:0.116389)	NA	NA	NA	NA
TraesCS3B02G491300_tae-vs-LOC_Os04g53120_osa	NG	0.880691	1.139	0.773214	0.00298554	2736	624.416	2111.58	NA	1460	365.75	1094.25	NA	NA	0.939642	1:1:1:1:1:1	0.113745(0.111432:0.113663:0.116141)	NA	NA	NA	NA
TraesCS3B02G491300_tae-vs-TraesCS1B02G470500_tae	NG	1.24874	2.35073	0.531215	3.41527e-06	2340	522.059	1817.94	NA	1480	374.5	1105.5	NA	NA	1.4946	1:1:1:1:1:1	0.0915799(0.086073:0.0927639:0.0959029)	NA	NA	NA	NA
TraesCS3B02G491300_tae-vs-LOC_Os11g29090_osa	NG	1.35158	2.15707	0.626582	0.00149641	1971	436.958	1534.04	NA	1270	309.25	960.75	NA	NA	1.53015	1:1:1:1:1:1	0.0805661(0.0796299:0.0807864:0.081282)	NA	NA	NA	NA
TraesCS3B02G491300_tae-vs-TraesCS2A02G545300_tae	NG	1.31373	1.46711	0.895455	0.459693	1374	302.561	1071.44	NA	859	194.833	664.167	NA	NA	1.3475	1:1:1:1:1:1	0.070516(0.0708739:0.0686436:0.0720304)	NA	NA	NA	NA
TraesCS3B02G491300_tae-vs-LOC_Os11g36410_osa	NG	1.30462	1.69055	0.77171	0.0434994	1842	417.243	1424.76	NA	1161	280.083	880.917	NA	NA	1.39204	1:1:1:1:1:1	0.0790792(0.0774822:0.0780605:0.081695)	NA	NA	NA	NA
TraesCS3B02G491300_tae-vs-TraesCS5B02G259900_tae	NG	1.24033	1.8202	0.681421	0.00434533	1773	409.86	1363.14	NA	1107	280.25	826.75	NA	NA	1.37437	1:1:1:1:1:1	0.0820254(0.0806212:0.0797951:0.08566)	NA	NA	NA	NA
TraesCS3B02G491300_tae-vs-TraesCS5A02G261700_tae	NG	1.26153	1.95395	0.645633	0.00192205	1767	407.196	1359.8	NA	1113	282.833	830.167	NA	NA	1.4211	1:1:1:1:1:1	0.0801531(0.0785561:0.0782257:0.0836775)	NA	NA	NA	NA
TraesCS3B02G491300_tae-vs-TraesCS5A02G261600_tae	NG	1.26176	1.8833	0.669973	0.00397898	1758	402.933	1355.07	NA	1105	277.667	827.333	NA	NA	1.40422	1:1:1:1:1:1	0.0796575(0.0777301:0.0777301:0.0835123)	NA	NA	NA	NA
TraesCS3B02G491300_tae-vs-TraesCS2A02G384000_tae	NG	1.27236	2.06809	0.615233	0.00550559	1275	289.835	985.165	NA	807	203.583	603.417	NA	NA	1.45324	1:1:1:1:1:1	0.0698001(0.0675698:0.068561:0.0732695)	NA	NA	NA	NA
TraesCS3B02G491300_tae-vs-TraesCS2D02G380400_tae	NG	1.32454	1.72467	0.767998	0.0510113	1761	398.035	1362.96	NA	1116	268.583	847.417	NA	NA	1.41498	1:1:1:1:1:1	0.0792995(0.0767388:0.0770692:0.0840905)	NA	NA	NA	NA
TraesCS3B02G491300_tae-vs-TraesCS3A02G325600_tae	NG	1.27213	2.005	0.634478	0.00118059	1851	435.265	1415.73	NA	1171	303.917	867.083	NA	NA	1.44446	1:1:1:1:1:1	0.0862107(0.0841731:0.0851644:0.0892946)	NA	NA	NA	NA
TraesCS3B02G491300_tae-vs-TraesCS3B02G354400_tae	NG	1.32582	1.84769	0.717554	0.0169942	1803	414.387	1388.61	NA	1148	284.333	863.667	NA	NA	1.44576	1:1:1:1:1:1	0.0855223(0.0825211:0.0843383:0.0897076)	NA	NA	NA	NA
TraesCS3B02G491300_tae-vs-TraesCS3D02G319000_tae	NG	1.34065	2.06601	0.648907	0.00298274	1851	438.336	1412.66	NA	1190	307.833	882.167	NA	NA	1.51242	1:1:1:1:1:1	0.0857977(0.0840905:0.0847514:0.0885511)	NA	NA	NA	NA
TraesCS3B02G491300_tae-vs-TraesCS5B02G494300_tae	NG	1.44203	2.23472	0.645284	0.00215057	2322	532.853	1789.15	NA	1525	379.333	1145.67	NA	NA	1.62394	1:1:1:1:1:1	0.102484(0.101189:0.102263:0.103998)	NA	NA	NA	NA
TraesCS3B02G491300_tae-vs-TraesCS5B02G491600_tae	NG	1.31807	3.09013	0.426542	2.35718e-06	2058	475.614	1582.39	NA	1333	350.917	982.083	NA	NA	1.7276	1:1:1:1:1:1	0.0956(0.0930943:0.0963985:0.0973071)	NA	NA	NA	NA
TraesCS3B02G491300_tae-vs-TraesCS5B02G535500_tae	NG	1.05435	1.73902	0.60629	0.000903152	1260	278.764	981.236	NA	744	188.5	555.5	NA	NA	1.20583	1:1:1:1:1:1	0.0762157(0.0759128:0.0735173:0.0792169)	NA	NA	NA	NA
TraesCS3B02G491300_tae-vs-TraesCS7A02G490147_tae	NG	1.212	1.70286	0.711745	0.00284062	2298	516.192	1781.81	NA	1418	347.167	1070.83	NA	NA	1.32226	1:1:1:1:1:1	0.0993171(0.0966463:0.0987114:0.102594)	NA	NA	NA	NA
TraesCS3B02G491300_tae-vs-TraesCS5B02G535400_tae	NG	1.33608	1.88717	0.707982	0.00578403	2301	515.162	1785.84	NA	1469	355.167	1113.83	NA	NA	1.45946	1:1:1:1:1:1	0.0988491(0.0974723:0.0968941:0.102181)	NA	NA	NA	NA
TraesCS3B02G491300_tae-vs-TraesCS4A02G335700_tae	NG	1.31391	1.79931	0.730231	0.00678256	2466	553.235	1912.77	NA	1563	377.25	1185.75	NA	NA	1.4228	1:1:1:1:1:1	0.0978027(0.0959855:0.0980506:0.0993722)	NA	NA	NA	NA
TraesCS3B02G491300_tae-vs-TraesCS5D02G532500_tae	NG	1.35633	2.01014	0.674742	0.0029334	2319	514.968	1804.03	NA	1491	359.75	1131.25	NA	NA	1.50152	1:1:1:1:1:1	0.0977201(0.0973897:0.0963159:0.0994548)	NA	NA	NA	NA
TraesCS3B02G491300_tae-vs-TraesCS4B02G566100LC_tae	NG	1.1849	1.86345	0.635866	0.000616551	1779	408.86	1370.14	NA	1097	281.083	815.917	NA	NA	1.34085	1:1:1:1:1:1	0.0862658(0.086486:0.0845036:0.0878077)	NA	NA	NA	NA
TraesCS3B02G491300_tae-vs-TraesCS4A02G465900_tae	NG	1.44452	2.37555	0.60808	0.0126821	1323	300.43	1022.57	NA	871	215.833	655.167	NA	NA	1.65594	1:1:1:1:1:1	0.0723057(0.0731868:0.0691393:0.0745911)	NA	NA	NA	NA
TraesCS3B02G491300_tae-vs-TraesCS4A02G467800_tae	NG	1.28703	2.51246	0.512259	2.31803e-05	1974	439.187	1534.81	NA	1262	317.833	944.167	NA	NA	1.55967	1:1:1:1:1:1	0.0927639(0.090864:0.089212:0.0982158)	NA	NA	NA	NA
TraesCS3B02G491300_tae-vs-TraesCS4A02G467700_tae	NG	1.38731	2.02047	0.686627	0.00808222	1989	444.141	1544.86	NA	1287	310.583	976.417	NA	NA	1.52869	1:1:1:1:1:1	0.0907814(0.0871469:0.0892946:0.0959029)	NA	NA	NA	NA
TraesCS3B02G491300_tae-vs-TraesCS4A02G465300_tae	NG	1.2799	2.3106	0.553925	5.35058e-05	2004	460.13	1543.87	NA	1277	329.25	947.75	NA	NA	1.51655	1:1:1:1:1:1	0.0969216(0.0941682:0.0961507:0.100446)	NA	NA	NA	NA
TraesCS3B02G491300_tae-vs-TraesCS6D02G407600_tae	NG	1.35961	3.02848	0.44894	2.70433e-05	1887	418.717	1468.28	NA	1230	308.5	921.5	NA	NA	1.72992	1:1:1:1:1:1	0.0895974(0.090038:0.0855774:0.0931769)	NA	NA	NA	NA
TraesCS3B02G491300_tae-vs-TraesCS6B02G470100_tae	NG	1.45915	NA	NA	1.65676e-05	1878	418.798	1459.2	NA	1254	316	938	NA	NA	0.910757	1:1:1:1:1:1	0.0889917(0.0878903:0.0867339:0.0923509)	NA	NA	NA	NA
TraesCS3B02G491300_tae-vs-TraesCS6B02G815100LC_tae	NG	1.05032	3.10128	0.338673	6.16701e-05	717	155.036	561.964	NA	432	114.417	317.583	NA	NA	1.4938	1:1:1:1:1:1	0.0576849(0.0567487:0.0556749:0.0606311)	NA	NA	NA	NA
TraesCS3B02G491300_tae-vs-LOC_Os06g41690_osa	NG	1.48005	1.74932	0.846071	0.20212	2199	507.847	1691.15	NA	1436	343.917	1092.08	NA	NA	1.54224	1:1:1:1:1:1	0.160664(0.160747:0.156534:0.164712)	NA	NA	NA	NA
TraesCS3B02G491300_tae-vs-TraesCS5B02G007400LC_tae	NG	1.49448	2.14282	0.697435	0.00742054	2580	588.23	1991.77	NA	1706	415.833	1290.17	NA	NA	1.6423	1:1:1:1:1:1	0.122694(0.122336:0.122419:0.123327)	NA	NA	NA	NA
TraesCS3B02G491300_tae-vs-TraesCS5A02G184900_tae	NG	1.48449	2.20987	0.671756	0.00774095	2289	505.085	1783.92	NA	1512	358.917	1153.08	NA	NA	1.64455	1:1:1:1:1:1	0.102566(0.0988766:0.102924:0.105898)	NA	NA	NA	NA
TraesCS3B02G491300_tae-vs-TraesCS5B02G182900_tae	NG	1.49768	2.58683	0.578963	0.000609671	2424	536.032	1887.97	NA	1613	389.25	1223.75	NA	NA	1.73853	1:1:1:1:1:1	0.104962(0.101189:0.105733:0.107963)	NA	NA	NA	NA
TraesCS3B02G491300_tae-vs-TraesCS5D02G189900_tae	NG	1.49731	2.71382	0.551736	0.000343332	2427	537.987	1889.01	NA	1617	392.667	1224.33	NA	NA	1.76697	1:1:1:1:1:1	0.105237(0.10152:0.106228:0.107963)	NA	NA	NA	NA
TraesCS3B02G491300_tae-vs-TraesCS4D02G004000_tae	NG	1.20178	1.33136	0.902672	0.289498	2526	587.703	1938.3	NA	1527	366.083	1160.92	NA	NA	1.23193	1:1:1:1:1:1	0.105705(0.103089:0.103585:0.110441)	NA	NA	NA	NA
TraesCS3B02G491300_tae-vs-TraesCS4A02G389500_tae	NG	1.20155	1.38782	0.865781	0.337795	1110	247.71	862.29	NA	673	156.583	516.417	NA	NA	1.24312	1:1:1:1:1:1	0.0682857(0.0683132:0.0655047:0.0710392)	NA	NA	NA	NA
TraesCS3B02G491300_tae-vs-TraesCS6B02G117100_tae	NG	1.25775	1.74113	0.722377	0.0176703	1650	372.804	1277.2	NA	1031	252.167	778.833	NA	NA	1.36696	1:1:1:1:1:1	0.0781706(0.0797951:0.0748389:0.0798777)	NA	NA	NA	NA
TraesCS3B02G491300_tae-vs-TraesCS4A02G026300_tae	NG	1.49865	2.17675	0.688479	0.0072766	2466	566.075	1899.93	NA	1633	401.25	1231.75	NA	NA	1.6543	1:1:1:1:1:1	0.096839(0.0949116:0.0978027:0.0978027)	NA	NA	NA	NA
TraesCS3B02G491300_tae-vs-TraesCS5B02G059000_tae	NG	1.55425	1.91945	0.809736	0.113612	2457	556.014	1900.99	NA	1631	384.75	1246.25	NA	NA	1.63689	1:1:1:1:1:1	0.095242(0.0954898:0.0944986:0.0957377)	NA	NA	NA	NA
TraesCS3B02G491300_tae-vs-TraesCS5B02G005700_tae	NG	1.17929	1.76144	0.669504	0.0218343	1044	232.173	811.827	NA	640	157.5	482.5	NA	NA	1.30876	1:1:1:1:1:1	0.0681756(0.067322:0.0663307:0.0708739)	NA	NA	NA	NA
TraesCS3B02G491300_tae-vs-TraesCS3D02G502800_tae	NG	1.35161	1.81727	0.743761	0.0389531	1806	400.506	1405.49	NA	1154	273.75	880.25	NA	NA	1.45488	1:1:1:1:1:1	0.0754447(0.0735999:0.0748389:0.0778953)	NA	NA	NA	NA
TraesCS3B02G491300_tae-vs-TraesCS3A02G669400LC_tae	NG	1.03312	1.71282	0.603171	0.0111052	729	160.957	568.043	NA	427	108.417	318.583	NA	NA	1.1832	1:1:1:1:1:1	0.0571893(0.0571617:0.0547662:0.0596398)	NA	NA	NA	NA
TraesCS3B02G491300_tae-vs-TraesCS4A02G223400_tae	NG	1.37212	3.37712	0.406298	9.25037e-07	2385	538.409	1846.59	NA	1562	399.333	1162.67	NA	NA	1.82474	1:1:1:1:1:1	0.0933972(0.0902858:0.0929291:0.0969767)	NA	NA	NA	NA
TraesCS3B02G491300_tae-vs-TraesCS4B02G093200_tae	NG	1.39045	2.70152	0.514694	2.50682e-05	2415	540.403	1874.6	NA	1580	394.25	1185.75	NA	NA	1.68383	1:1:1:1:1:1	0.0931769(0.0895424:0.0925987:0.0973897)	NA	NA	NA	NA
TraesCS3B02G491300_tae-vs-TraesCS4D02G089900_tae	NG	1.38097	2.60506	0.530109	3.87007e-05	2403	539.279	1863.72	NA	1568	391.917	1176.08	NA	NA	1.65568	1:1:1:1:1:1	0.092819(0.0895424:0.0916901:0.0972245)	NA	NA	NA	NA
TraesCS3B02G491300_tae-vs-TraesCS4A02G458300_tae	NG	1.41517	1.89534	0.746657	0.0202095	2361	532.061	1828.94	NA	1531	367.167	1163.83	NA	NA	1.52338	1:1:1:1:1:1	0.106063(0.104246:0.103172:0.110772)	NA	NA	NA	NA
TraesCS3B02G491300_tae-vs-LOC_Os10g22484_osa	NG	1.36533	1.90289	0.717502	0.00969418	2349	524.118	1824.88	NA	1509	362	1147	NA	NA	1.48527	1:1:1:1:1:1	0.0927915(0.0890468:0.0918553:0.0974723)	NA	NA	NA	NA
TraesCS3B02G491300_tae-vs-TraesCS6B02G099900_tae	NG	1.44528	1.9982	0.723291	0.0136298	2391	541.015	1849.98	NA	1563	377.5	1185.5	NA	NA	1.57039	1:1:1:1:1:1	0.0975274(0.0955724:0.0954072:0.101603)	NA	NA	NA	NA
TraesCS3B02G491300_tae-vs-TraesCSU02G133200_tae	NG	1.44282	1.99225	0.724219	0.01303	2376	532.137	1843.86	NA	1552	371.083	1180.92	NA	NA	1.56587	1:1:1:1:1:1	0.0974723(0.094003:0.0943334:0.104081)	NA	NA	NA	NA
TraesCS3B02G491300_tae-vs-TraesCS4A02G491300_tae	NG	1.39192	1.86152	0.747733	0.0210447	2370	537.96	1832.04	NA	1529	369.75	1159.25	NA	NA	1.49851	1:1:1:1:1:1	0.093645(0.0922683:0.0919379:0.0967289)	NA	NA	NA	NA
TraesCS3B02G491300_tae-vs-TraesCS2D02G511600_tae	NG	1.31824	1.83959	0.716592	0.0113409	2040	460.64	1579.36	NA	1296	315.75	980.25	NA	NA	1.43596	1:1:1:1:1:1	0.104273(0.103502:0.100859:0.108459)	NA	NA	NA	NA
TraesCS3B02G491300_tae-vs-TraesCS4A02G464900_tae	NG	1.384	1.88371	0.734717	0.0138037	2361	537.621	1823.38	NA	1522	370.5	1151.5	NA	NA	1.49779	1:1:1:1:1:1	0.0931219(0.0914423:0.0926813:0.095242)	NA	NA	NA	NA
TraesCS3B02G491300_tae-vs-TraesCS7D02G022400_tae	NG	1.42265	1.73339	0.820733	0.102934	2391	545.037	1845.96	NA	1545	368.25	1176.75	NA	NA	1.49349	1:1:1:1:1:1	0.0933972(0.0925161:0.0920205:0.095655)	NA	NA	NA	NA
TraesCS3B02G491300_tae-vs-TraesCS7D02G020700_tae	NG	1.35457	1.96361	0.689835	0.0035637	2319	518.124	1800.88	NA	1489	360.25	1128.75	NA	NA	1.49064	1:1:1:1:1:1	0.0912771(0.0879729:0.0889642:0.0968941)	NA	NA	NA	NA
TraesCS3B02G491300_tae-vs-TraesCS7D02G005400_tae	NG	1.25592	1.88057	0.667839	0.000919251	2289	515.562	1773.44	NA	1436	355.167	1080.83	NA	NA	1.39661	1:1:1:1:1:1	0.0968666(0.0959855:0.0944986:0.100116)	NA	NA	NA	NA
TraesCS3B02G491300_tae-vs-TraesCS7A02G021800_tae	NG	1.1358	1.82591	0.622045	0.00554712	1065	241.132	823.868	NA	647	165	482	NA	NA	1.29205	1:1:1:1:1:1	0.0791618(0.0763258:0.0752519:0.0859078)	NA	NA	NA	NA
TraesCS3B02G491300_tae-vs-TraesCS7A02G004100_tae	NG	1.33095	1.73464	0.767277	0.0260375	2295	521.26	1773.74	NA	1457	352.25	1104.75	NA	NA	1.42264	1:1:1:1:1:1	0.105347(0.105485:0.101933:0.108624)	NA	NA	NA	NA
TraesCS3B02G491300_tae-vs-TraesCS7A02G004300_tae	NG	1.30967	1.82256	0.718587	0.00637863	2319	526.699	1792.3	NA	1470	360.25	1109.75	NA	NA	1.42615	1:1:1:1:1:1	0.0965912(0.0963159:0.09359:0.0998678)	NA	NA	NA	NA
TraesCS3B02G491300_tae-vs-TraesCS4A02G486700_tae	NG	1.31246	1.67344	0.784291	0.0392914	2319	522.191	1796.81	NA	1463	349.583	1113.42	NA	NA	1.39375	1:1:1:1:1:1	0.104741(0.104659:0.100859:0.108706)	NA	NA	NA	NA
TraesCS3B02G491300_tae-vs-TraesCS4A02G738000LC_tae	NG	1.31234	1.95781	0.670313	0.00451236	1926	432.934	1493.07	NA	1226	300.833	925.167	NA	NA	1.45743	1:1:1:1:1:1	0.0877251(0.0883033:0.0836775:0.0911944)	NA	NA	NA	NA
TraesCS3B02G491300_tae-vs-TraesCS4A02G488300_tae	NG	1.29986	1.80116	0.721681	0.00629598	2313	523.531	1789.47	NA	1462	357.083	1104.92	NA	NA	1.41333	1:1:1:1:1:1	0.105843(0.105072:0.101933:0.110524)	NA	NA	NA	NA
TraesCS3B02G491300_tae-vs-TraesCS7D02G007900_tae	NG	1.29518	1.82096	0.711262	0.00532591	2301	522.907	1778.09	NA	1454	357.583	1096.42	NA	NA	1.41467	1:1:1:1:1:1	0.106917(0.106724:0.103915:0.110111)	NA	NA	NA	NA
TraesCS3B02G491300_tae-vs-TraesCS7D02G004600_tae	NG	1.28529	1.85584	0.692567	0.00265436	2283	517.949	1765.05	NA	1441	355.75	1085.25	NA	NA	1.41473	1:1:1:1:1:1	0.106256(0.10565:0.102842:0.110276)	NA	NA	NA	NA
TraesCS3B02G491300_tae-vs-TraesCS7D02G007300_tae	NG	1.2902	1.6984	0.75966	0.0181469	2310	526.094	1783.91	NA	1452	353.583	1098.42	NA	NA	1.38317	1:1:1:1:1:1	0.106862(0.105402:0.102511:0.112671)	NA	NA	NA	NA
TraesCS3B02G491300_tae-vs-TraesCS3A02G536100_tae	NG	1.59976	1.93454	0.826947	0.161711	2412	541.621	1870.38	NA	1612	375.417	1236.58	NA	NA	1.67494	1:1:1:1:1:1	0.125888(0.123492:0.126053:0.128118)	NA	NA	NA	NA
TraesCS3B02G491300_tae-vs-TraesCS2B02G625800_tae	NG	1.62901	1.99369	0.817081	0.160875	2361	547.712	1813.29	NA	1587	382	1205	NA	NA	1.71361	1:1:1:1:1:1	0.116444(0.118288:0.118288:0.112754)	NA	NA	NA	NA
TraesCS3B02G491300_tae-vs-TraesCS4A02G349800_tae	NG	1.40522	1.80113	0.780187	0.0425583	2445	547.236	1897.76	NA	1578	373.25	1204.75	NA	NA	1.49383	1:1:1:1:1:1	0.118894(0.115067:0.120436:0.12118)	NA	NA	NA	NA
TraesCS3B02G491300_tae-vs-TraesCS5B02G521200_tae	NG	1.30234	1.83286	0.710549	0.00737951	2073	464.438	1608.56	NA	1312	318.083	993.917	NA	NA	1.4212	1:1:1:1:1:1	0.0943334(0.094003:0.0922683:0.0967289)	NA	NA	NA	NA
TraesCS3B02G491300_tae-vs-TraesCS4A02G461800_tae	NG	1.55738	2.18113	0.714025	0.0224046	2286	516.875	1769.12	NA	1527	366.5	1160.5	NA	NA	1.69841	1:1:1:1:1:1	0.116719(0.116802:0.110854:0.122501)	NA	NA	NA	NA
TraesCS3B02G491300_tae-vs-TraesCS7A02G027800_tae	NG	1.4458	1.91479	0.755072	0.0293514	2358	527.869	1830.13	NA	1538	365.083	1172.92	NA	NA	1.55079	1:1:1:1:1:1	0.123135(0.120767:0.119775:0.128862)	NA	NA	NA	NA
TraesCS3B02G491300_tae-vs-TraesCS7D02G024900_tae	NG	1.44278	2.01525	0.715929	0.0111262	2367	530.926	1836.07	NA	1547	371.083	1175.92	NA	NA	1.57119	1:1:1:1:1:1	0.122749(0.120601:0.119941:0.127705)	NA	NA	NA	NA
TraesCS3B02G491300_tae-vs-TraesCS3B02G808300LC_tae	NG	1.19598	1.84723	0.647443	0.0228728	945	205.019	739.981	NA	583	140.667	442.333	NA	NA	1.33727	1:1:1:1:1:1	0.0622006(0.0603833:0.0603007:0.0659177)	NA	NA	NA	NA
TraesCS3B02G491300_tae-vs-TraesCSU02G170800LC_tae	NG	1.04208	1.43055	0.72845	0.000799366	2706	612.49	2093.51	NA	1570	391.167	1178.83	NA	NA	1.13001	1:1:1:1:1:1	0.116086(0.116223:0.110524:0.12151)	NA	NA	NA	NA
TraesCS3B02G491300_tae-vs-LOC_Os08g07950_osa	NG	1.27824	1.74557	0.73228	0.0114363	2148	474.755	1673.24	NA	1348	321.333	1026.67	NA	NA	1.38153	1:1:1:1:1:1	0.102869(0.100033:0.0998678:0.108706)	NA	NA	NA	NA
TraesCS3B02G491300_tae-vs-TraesCS2B02G080000LC_tae	NG	1.27856	2.10904	0.606226	0.00020207	2160	498.861	1661.14	NA	1371	351.667	1019.33	NA	NA	1.47036	1:1:1:1:1:1	0.0845036(0.0837601:0.084834:0.0849166)	NA	NA	NA	NA
TraesCS3B02G491300_tae-vs-TraesCS2B02G070900_tae	NG	1.26747	2.06877	0.61267	0.000207618	2151	500.152	1650.85	NA	1361	351.333	1009.67	NA	NA	1.45379	1:1:1:1:1:1	0.0862658(0.0841731:0.0874773:0.0871469)	NA	NA	NA	NA
TraesCS3B02G491300_tae-vs-TraesCS2D02G057600_tae	NG	1.24679	2.12932	0.585537	4.97868e-05	2169	506.273	1662.73	NA	1368	357.5	1010.5	NA	NA	1.45279	1:1:1:1:1:1	0.0854397(0.0841731:0.085247:0.0868991)	NA	NA	NA	NA
TraesCS3B02G491300_tae-vs-AT1G51480_ath	NG	1.30171	1.81729	0.716293	0.023239	1572	347.592	1224.41	NA	994	237.583	756.417	NA	NA	1.41571	1:1:1:1:1:1	0.0705435(0.0688089:0.071287:0.0715348)	NA	NA	NA	NA
TraesCS3B02G491300_tae-vs-TraesCS6D02G399100_tae	NG	1.63786	2.27491	0.719968	0.0290539	2505	575.494	1929.51	NA	1695	410.833	1284.17	NA	NA	1.78422	1:1:1:1:1:1	0.118977(0.116306:0.120684:0.119941)	NA	NA	NA	NA
TraesCS3B02G491300_tae-vs-TraesCS7A02G005100_tae	NG	1.40129	1.86459	0.751526	0.0271797	2259	511.58	1747.42	NA	1460	351.75	1108.25	NA	NA	1.50621	1:1:1:1:1:1	0.0881381(0.0857426:0.0870643:0.0916075)	NA	NA	NA	NA
TraesCS3B02G491300_tae-vs-TraesCS5D02G185600_tae	NG	1.32825	2.51605	0.52791	5.24213e-05	2028	461.562	1566.44	NA	1309	334.083	974.917	NA	NA	1.59859	1:1:1:1:1:1	0.0853571(0.0851644:0.0830167:0.0878903)	NA	NA	NA	NA
TraesCS3B02G491300_tae-vs-TraesCS5A02G181200_tae	NG	1.24311	4.47467	0.27781	6.26019e-08	1842	417.181	1424.82	NA	1177	312.083	864.917	NA	NA	1.975	1:1:1:1:1:1	0.0823559(0.081695:0.080456:0.0849166)	NA	NA	NA	NA
TraesCS3B02G491300_tae-vs-TraesCS5B02G178900_tae	NG	1.2693	NA	NA	1.12295e-07	1857	416.23	1440.77	NA	1194	312.333	881.667	NA	NA	0.760653	1:1:1:1:1:1	0.082466(0.0820254:0.0807038:0.0846688)	NA	NA	NA	NA
TraesCS3B02G491300_tae-vs-LOC_Os09g10054_osa	NG	1.40274	2.03379	0.689715	0.0128791	1815	402.871	1412.13	NA	1178	282.083	895.917	NA	NA	1.54281	1:1:1:1:1:1	0.0763258(0.0750041:0.0744259:0.0795473)	NA	NA	NA	NA
TraesCS3B02G491300_tae-vs-TraesCS7A02G007600_tae	NG	1.31226	1.79863	0.729588	0.0134635	2055	460.765	1594.24	NA	1302	314.167	987.833	NA	NA	1.42132	1:1:1:1:1:1	0.132909(0.139848:0.120023:0.138857)	NA	NA	NA	NA
TraesCS3B02G491300_tae-vs-TraesCS3D02G602500LC_tae	NG	1.44083	2.54367	0.566435	0.00070263	2088	464.983	1623.02	NA	1376	337	1039	NA	NA	1.68642	1:1:1:1:1:1	0.094829(0.0963159:0.0902858:0.0978853)	NA	NA	NA	NA
TraesCS3B02G491300_tae-vs-TraesCS5D02G494400_tae	NG	1.25737	1.6071	0.782379	0.0567438	1851	409.236	1441.76	NA	1150	270.917	879.083	NA	NA	1.33469	1:1:1:1:1:1	0.084889(0.0846688:0.081282:0.0887163)	NA	NA	NA	NA
TraesCS3B02G491300_tae-vs-TraesCS5B02G494100_tae	NG	1.42111	2.11331	0.672454	0.00929166	1929	423.287	1505.71	NA	1258	298.5	959.5	NA	NA	1.573	1:1:1:1:1:1	0.0809516(0.0792169:0.0755824:0.0880555)	NA	NA	NA	NA
TraesCS3B02G491300_tae-vs-TraesCS5D02G494300_tae	NG	1.43942	1.8813	0.765117	0.0641648	1899	422.865	1476.14	NA	1236	291.333	944.667	NA	NA	1.53782	1:1:1:1:1:1	0.0834848(0.0829341:0.080456:0.0870643)	NA	NA	NA	NA
TraesCS3B02G491300_tae-vs-TraesCS5D02G494000_tae	NG	1.33048	2.14137	0.621321	0.00192834	1833	410.159	1422.84	NA	1176	289.917	886.083	NA	NA	1.51193	1:1:1:1:1:1	0.0770692(0.0755824:0.0761606:0.0794647)	NA	NA	NA	NA
TraesCS3B02G491300_tae-vs-TraesCS5A02G480900_tae	NG	1.39664	NA	NA	1.39843e-06	1872	416.596	1455.4	NA	1238	316	922	NA	NA	0.863293	1:1:1:1:1:1	0.0786938(0.0768214:0.0766562:0.0826037)	NA	NA	NA	NA
TraesCS3B02G491300_tae-vs-TraesCS5A02G647100LC_tae	NG	0.923848	1.64367	0.562065	0.0822391	243	51.2864	191.714	NA	136	34.1667	101.833	NA	NA	1.07577	1:1:1:1:1:1	0.0482405(0.0466711:0.0467537:0.0512969)	NA	NA	NA	NA
TraesCS3B02G491300_tae-vs-AT5G36930_ath	NG	1.41205	2.03953	0.69234	0.00772462	2118	482.707	1635.29	NA	1378	338.167	1039.83	NA	NA	1.55506	1:1:1:1:1:1	0.08365(0.0818602:0.0820254:0.0870643)	NA	NA	NA	NA
TraesCS3B02G491300_tae-vs-LOC_Os11g43420_osa	NG	1.47408	2.50731	0.587915	0.00224229	1905	437.915	1467.08	NA	1263	316.833	946.167	NA	NA	1.7116	1:1:1:1:1:1	0.0845311(0.0825211:0.0836775:0.0873947)	NA	NA	NA	NA
TraesCS3B02G491300_tae-vs-LOC_Os11g39310_osa	NG	1.41899	3.04495	0.466015	0.000217445	1659	382.939	1276.06	NA	1095	282.25	812.75	NA	NA	1.7943	1:1:1:1:1:1	0.0807313(0.0789691:0.0795473:0.0836775)	NA	NA	NA	NA
TraesCS3B02G491300_tae-vs-LOC_Os11g39330_osa	NG	1.49781	2.21837	0.675182	0.0148383	1857	434.216	1422.78	NA	1231	308.75	922.25	NA	NA	1.66629	1:1:1:1:1:1	0.0823834(0.0779779:0.0836775:0.0854948)	NA	NA	NA	NA
TraesCS3B02G491300_tae-vs-TraesCS5D02G405600_tae	NG	1.24339	1.88508	0.659596	0.0026029	1827	411.916	1415.08	NA	1143	283.917	859.083	NA	NA	1.38807	1:1:1:1:1:1	0.0825486(0.0811994:0.0820254:0.0844209)	NA	NA	NA	NA
TraesCS3B02G491300_tae-vs-TraesCS7D02G002600_tae	NG	1.28775	1.65771	0.776825	0.0435595	1965	437.416	1527.58	NA	1232	292.083	939.917	NA	NA	1.3701	1:1:1:1:1:1	0.097197(0.0960681:0.0949116:0.100611)	NA	NA	NA	NA
TraesCS3B02G491300_tae-vs-TraesCS3B02G593500_tae	NG	1.35566	1.55467	0.87199	0.293788	1806	408.51	1397.49	NA	1144	267.833	876.167	NA	NA	1.40067	1:1:1:1:1:1	0.0958203(0.098794:0.0916901:0.0969767)	NA	NA	NA	NA
TraesCS3B02G491300_tae-vs-TraesCS6B02G012200LC_tae	NG	1.39096	1.82398	0.762599	0.031245	2295	507.843	1787.16	NA	1478	347.417	1130.58	NA	NA	1.48678	1:1:1:1:1:1	0.113084(0.113828:0.108954:0.116471)	NA	NA	NA	NA
TraesCS3B02G491300_tae-vs-TraesCS6B02G005900LC_tae	NG	1.15043	1.744	0.65965	0.0079042	1254	275.361	978.639	NA	762	186.333	575.667	NA	NA	1.28077	1:1:1:1:1:1	0.0824385(0.0845036:0.0781431:0.0846688)	NA	NA	NA	NA
TraesCS3B02G491300_tae-vs-TraesCS1B02G001000LC_tae	NG	1.12956	4.43661	0.254599	1.30063e-08	1542	346.824	1195.18	NA	957	259.417	697.583	NA	NA	1.87337	1:1:1:1:1:1	0.0894322(0.0933421:0.0851644:0.0897902)	NA	NA	NA	NA
TraesCS3B02G491300_tae-vs-TraesCS6B02G008400_tae	NG	1.30449	2.04319	0.638457	0.00162943	1971	440.923	1530.08	NA	1255	309	946	NA	NA	1.46974	1:1:1:1:1:1	0.0970593(0.0981332:0.09359:0.0994548)	NA	NA	NA	NA
TraesCS3B02G491300_tae-vs-TraesCS7B02G353800_tae	NG	1.33767	2.05921	0.649603	0.00142055	2196	497.737	1698.26	NA	1409	349.333	1059.67	NA	NA	1.50121	1:1:1:1:1:1	0.106201(0.10788:0.102594:0.108128)	NA	NA	NA	NA
TraesCS3B02G491300_tae-vs-TraesCS4A02G479800_tae	NG	1.22555	1.90406	0.643651	0.00126889	1791	400.154	1390.85	NA	1116	276.417	839.583	NA	NA	1.37715	1:1:1:1:1:1	0.0959029(0.0985462:0.0911118:0.0980506)	NA	NA	NA	NA
TraesCS3B02G491300_tae-vs-TraesCS7D02G013200_tae	NG	1.26089	1.80914	0.696954	0.00825928	1776	399.955	1376.05	NA	1113	273.083	839.917	NA	NA	1.38435	1:1:1:1:1:1	0.0957652(0.0993722:0.0906162:0.0973071)	NA	NA	NA	NA
TraesCS3B02G491300_tae-vs-TraesCS4A02G744500LC_tae	NG	1.13231	1.97398	0.57362	0.00408359	915	200.298	714.702	NA	557	139.417	417.583	NA	NA	1.31656	1:1:1:1:1:1	0.0763258(0.076904:0.0732695:0.0788039)	NA	NA	NA	NA
TraesCS3B02G491300_tae-vs-TraesCS4A02G497800_tae	NG	1.23041	2.17242	0.566378	7.40666e-05	1851	422.082	1428.92	NA	1163	299.083	863.917	NA	NA	1.44522	1:1:1:1:1:1	0.0944986(0.0973897:0.0914423:0.0946638)	NA	NA	NA	NA
TraesCS3B02G491300_tae-vs-TraesCS6D02G404100_tae	NG	1.3034	1.88952	0.689803	0.00637535	1875	434.783	1440.22	NA	1190	299.833	890.167	NA	NA	1.43931	1:1:1:1:1:1	0.0856325(0.0847514:0.0854948:0.0866512)	NA	NA	NA	NA
TraesCS3B02G491300_tae-vs-TraesCS5B02G023600_tae	NG	1.37077	2.07086	0.66193	0.00860213	1635	381.448	1253.55	NA	1057	268	789	NA	NA	1.5341	1:1:1:1:1:1	0.0787764(0.0763258:0.0778127:0.0821906)	NA	NA	NA	NA
TraesCS3B02G491300_tae-vs-TraesCS1B02G017600_tae	NG	1.53542	1.92362	0.798189	0.115449	1998	458.736	1539.26	NA	1323	317.583	1005.42	NA	NA	1.62455	1:1:1:1:1:1	0.0859078(0.0843383:0.0835949:0.0897902)	NA	NA	NA	NA
TraesCS3B02G491300_tae-vs-TraesCS5B02G344200_tae	NG	1.54355	2.02292	0.763032	0.0489466	2370	541.373	1828.63	NA	1575	378.667	1196.33	NA	NA	1.65305	1:1:1:1:1:1	0.102621(0.103172:0.0965637:0.108128)	NA	NA	NA	NA
TraesCS3B02G491300_tae-vs-TraesCS5D02G349800_tae	NG	1.4262	2.32414	0.613649	0.000724607	2403	548.517	1854.48	NA	1576	392.833	1183.17	NA	NA	1.63117	1:1:1:1:1:1	0.0974999(0.0944986:0.0979679:0.100033)	NA	NA	NA	NA
TraesCS3B02G491300_tae-vs-TraesCS5A02G344100_tae	NG	1.45303	2.11195	0.688007	0.00735646	2265	522.493	1742.51	NA	1487	368.417	1118.58	NA	NA	1.60503	1:1:1:1:1:1	0.101795(0.103833:0.0963985:0.105154)	NA	NA	NA	NA
TraesCS3B02G491300_tae-vs-LOC_Os01g23380_osa	NG	1.26902	1.76386	0.719455	0.0198101	1584	371.228	1212.77	NA	994	251.917	742.083	NA	NA	1.38499	1:1:1:1:1:1	0.0799053(0.0783909:0.0801256:0.0811994)	NA	NA	NA	NA
TraesCS3B02G491300_tae-vs-TraesCS7D02G479800_tae	NG	1.27555	1.90948	0.66801	0.00651829	1563	367.958	1195.04	NA	987	254.333	732.667	NA	NA	1.42479	1:1:1:1:1:1	0.0799053(0.0777301:0.0802908:0.081695)	NA	NA	NA	NA
TraesCS3B02G491300_tae-vs-TraesCS7B02G399500_tae	NG	1.22769	2.09593	0.58575	0.000396151	1593	376.935	1216.06	NA	1000	265.417	734.583	NA	NA	1.43313	1:1:1:1:1:1	0.0803458(0.0788865:0.0796299:0.0825211)	NA	NA	NA	NA
TraesCS3B02G491300_tae-vs-TraesCS7B02G399700_tae	NG	1.2343	2.19421	0.562526	0.000268841	1560	370.187	1189.81	NA	983	262.75	720.25	NA	NA	1.46209	1:1:1:1:1:1	0.0802357(0.0786387:0.0794647:0.0826037)	NA	NA	NA	NA
TraesCS3B02G491300_tae-vs-TraesCS4B02G343200_tae	NG	1.31249	1.82774	0.718096	0.0150223	1830	417.013	1412.99	NA	1161	285.417	875.583	NA	NA	1.4299	1:1:1:1:1:1	0.0946087(0.0977201:0.0889642:0.0971419)	NA	NA	NA	NA
TraesCS3B02G491300_tae-vs-LOC_Os08g07380_osa	NG	1.54094	2.47329	0.623032	0.00235971	2412	552.998	1859	NA	1615	399.417	1215.58	NA	NA	1.7547	1:1:1:1:1:1	0.115039(0.114489:0.115397:0.115232)	NA	NA	NA	NA
TraesCS3B02G491300_tae-vs-TraesCS7A02G440000_tae	NG	1.39743	1.89115	0.738931	0.0151987	2424	554.067	1869.93	NA	1567	382.167	1184.83	NA	NA	1.51028	1:1:1:1:1:1	0.113745(0.110111:0.110111:0.121014)	NA	NA	NA	NA
TraesCS3B02G491300_tae-vs-TraesCS2B02G837800LC_tae	NG	1.22487	1.37658	0.889797	0.507806	891	196.322	694.678	NA	543	123.75	419.25	NA	NA	1.2583	1:1:1:1:1:1	0.0726637(0.0738477:0.0696349:0.0745085)	NA	NA	NA	NA
TraesCS3B02G491300_tae-vs-TraesCSU02G135400_tae	NG	1.22059	1.75669	0.694825	0.00496227	1836	418.439	1417.56	NA	1138	283.667	854.333	NA	NA	1.34277	1:1:1:1:1:1	0.0807864(0.0786387:0.0790517:0.0846688)	NA	NA	NA	NA
TraesCS3B02G491300_tae-vs-LOC_Os12g36720_osa	NG	1.15278	2.33757	0.493153	1.03389e-05	1563	357.737	1205.26	NA	966	256.417	709.583	NA	NA	1.42395	1:1:1:1:1:1	0.0732695(0.0703783:0.0731868:0.0762432)	NA	NA	NA	NA
TraesCS3B02G491300_tae-vs-TraesCS2A02G568900_tae	NG	1.55597	2.51578	0.618485	0.0027807	2334	534.792	1799.21	NA	1567	387.083	1179.92	NA	NA	1.77589	1:1:1:1:1:1	0.096426(0.0943334:0.0968941:0.0980506)	NA	NA	NA	NA
TraesCS3B02G491300_tae-vs-TraesCS2A02G569200_tae	NG	1.44993	1.93448	0.74952	0.0271321	2349	544.871	1804.13	NA	1535	377.667	1157.33	NA	NA	1.56233	1:1:1:1:1:1	0.108266(0.101355:0.112341:0.111102)	NA	NA	NA	NA
TraesCS3B02G491300_tae-vs-TraesCS2D02G618300LC_tae	NG	1.41426	2.54142	0.556485	0.000361315	2010	465.951	1544.05	NA	1320	337.667	982.333	NA	NA	1.67556	1:1:1:1:1:1	0.100474(0.0938378:0.106394:0.101189)	NA	NA	NA	NA
TraesCS3B02G491300_tae-vs-TraesCS2D02G713400LC_tae	NG	1.4516	2.15798	0.672664	0.00456892	2301	520.402	1780.6	NA	1511	368.333	1142.67	NA	NA	1.61136	1:1:1:1:1:1	0.117187(0.114406:0.11771:0.119445)	NA	NA	NA	NA
TraesCS3B02G491300_tae-vs-TraesCSU02G382400LC_tae	NG	1.21721	1.9753	0.616216	0.00127987	1512	347.989	1164.01	NA	943	242.25	700.75	NA	NA	1.39169	1:1:1:1:1:1	0.082053(0.0799604:0.0811994:0.0849992)	NA	NA	NA	NA
TraesCS3B02G491300_tae-vs-TraesCSU02G419900LC_tae	NG	1.19437	2.03589	0.586655	0.000173484	1764	399.697	1364.3	NA	1095	279.917	815.083	NA	NA	1.38504	1:1:1:1:1:1	0.0792995(0.0765736:0.0775648:0.0837601)	NA	NA	NA	NA
TraesCS3B02G491300_tae-vs-TraesCS3A02G054600_tae	NG	1.23969	2.31555	0.535378	3.98554e-05	1821	418.422	1402.58	NA	1150	299.5	850.5	NA	NA	1.4869	1:1:1:1:1:1	0.080098(0.0759954:0.0803734:0.0839253)	NA	NA	NA	NA
TraesCS3B02G491300_tae-vs-LOC_Os06g06850_osa	NG	1.34769	1.6285	0.827565	0.150822	1818	426.899	1391.1	NA	1154	283.667	870.333	NA	NA	1.41363	1:1:1:1:1:1	0.080511(0.0785561:0.0803734:0.0826037)	NA	NA	NA	NA
TraesCS3B02G491300_tae-vs-TraesCS6B02G050300LC_tae	NG	1.40485	1.96512	0.714894	0.0335112	1626	360.58	1265.42	NA	1054	250.75	803.25	NA	NA	1.5291	1:1:1:1:1:1	0.0795198(0.080869:0.0765736:0.0811168)	NA	NA	NA	NA
TraesCS3B02G491300_tae-vs-TraesCS3D02G029100_tae	NG	1.26553	1.85427	0.682497	0.00294795	2013	457.98	1555.02	NA	1265	314.5	950.5	NA	NA	1.39947	1:1:1:1:1:1	0.0827138(0.0795473:0.0811994:0.0873947)	NA	NA	NA	NA
TraesCS3B02G491300_tae-vs-TraesCS7B02G477700_tae	NG	1.32887	1.55053	0.857044	0.204137	1989	456.029	1532.97	NA	1253	298.75	954.25	NA	NA	1.37969	1:1:1:1:1:1	0.0832094(0.0805386:0.0833471:0.0857426)	NA	NA	NA	NA
TraesCS3B02G491300_tae-vs-TraesCS7B02G478300_tae	NG	1.0684	1.98455	0.538358	0.000723477	948	220.651	727.349	NA	568	153.75	414.25	NA	NA	1.28164	1:1:1:1:1:1	0.0646787(0.0640178:0.0636874:0.0663307)	NA	NA	NA	NA
TraesCS3B02G491300_tae-vs-LOC_Os02g19890_osa	NG	1.4038	1.74589	0.804062	0.0914047	2094	476.334	1617.67	NA	1349	322.417	1026.58	NA	NA	1.48162	1:1:1:1:1:1	0.0813095(0.082108:0.080456:0.0813646)	NA	NA	NA	NA
TraesCS3B02G491300_tae-vs-LOC_Os11g32170_osa	NG	1.40523	1.82183	0.771328	0.0356307	2370	539.055	1830.95	NA	1531	368.667	1162.33	NA	NA	1.49998	1:1:1:1:1:1	0.0947464(0.0924335:0.0925161:0.0992896)	NA	NA	NA	NA
TraesCS3B02G491300_tae-vs-LOC_Os11g32210_osa	NG	1.43006	2.1422	0.667566	0.00392282	2295	519.177	1775.82	NA	1501	367	1134	NA	NA	1.59116	1:1:1:1:1:1	0.0959029(0.0924335:0.0978853:0.0973897)	NA	NA	NA	NA
TraesCS3B02G491300_tae-vs-LOC_Os08g29809_osa	NG	1.28105	1.88284	0.68038	0.00588587	1776	405.132	1370.87	NA	1121	279.167	841.833	NA	NA	1.41833	1:1:1:1:1:1	0.0788039(0.0771518:0.0782257:0.0810342)	NA	NA	NA	NA
TraesCS3B02G491300_tae-vs-LOC_Os08g29854_osa	NG	1.40602	2.37271	0.59258	0.00133359	1932	435.29	1496.71	NA	1263	312.667	950.333	NA	NA	1.62382	1:1:1:1:1:1	0.0786112(0.0770692:0.0798777:0.0788865)	NA	NA	NA	NA
TraesCS3B02G491300_tae-vs-TraesCS2D02G591200_tae	NG	1.15459	2.46679	0.468052	0.000155132	1068	239.37	828.63	NA	661	172.833	488.167	NA	NA	1.44869	1:1:1:1:1:1	0.064541(0.0632744:0.0626136:0.067735)	NA	NA	NA	NA
TraesCS3B02G491300_tae-vs-TraesCS2A02G585200_tae	NG	1.34262	2.51743	0.533329	5.35068e-05	2088	478.684	1609.32	NA	1352	346.5	1005.5	NA	NA	1.61195	1:1:1:1:1:1	0.0866512(0.0859904:0.0854948:0.0884685)	NA	NA	NA	NA
TraesCS3B02G491300_tae-vs-TraesCS2B02G597700_tae	NG	1.29305	2.88824	0.447696	4.38957e-05	1527	347.953	1179.05	NA	982	255.417	726.583	NA	NA	1.65654	1:1:1:1:1:1	0.0754722(0.0759954:0.0735173:0.076904)	NA	NA	NA	NA
TraesCS3B02G491300_tae-vs-TraesCS2D02G601200_tae	NG	1.33965	2.49002	0.538007	7.14445e-05	2091	482.672	1608.33	NA	1353	348.917	1004.08	NA	NA	1.60519	1:1:1:1:1:1	0.0867614(0.086486:0.085247:0.0885511)	NA	NA	NA	NA
TraesCS3B02G491300_tae-vs-TraesCS2B02G084900_tae	NG	1.20939	1.70774	0.708179	0.0811583	708	163.558	544.442	NA	437	110.083	326.917	NA	NA	1.32452	1:1:1:1:1:1	0.0577675(0.0563357:0.0560053:0.0609615)	NA	NA	NA	NA
TraesCS3B02G491300_tae-vs-TraesCSU02G136100LC_tae	NG	1.12251	1.45588	0.771019	0.0948153	1029	232.74	796.26	NA	613	149.5	463.5	NA	NA	1.19791	1:1:1:1:1:1	0.0643207(0.0635222:0.0617875:0.0676524)	NA	NA	NA	NA
TraesCS3B02G491300_tae-vs-TraesCS6B02G004900_tae	NG	1.13948	1.54107	0.739406	0.148477	630	145.663	484.337	NA	379	95.25	283.75	NA	NA	1.23233	1:1:1:1:1:1	0.0572719(0.0559227:0.0552619:0.0606311)	NA	NA	NA	NA
TraesCS3B02G491300_tae-vs-TraesCS5B02G014000_tae	NG	1.35629	2.11345	0.641744	0.00163141	2109	480.24	1628.76	NA	1360	338.667	1021.33	NA	NA	1.52871	1:1:1:1:1:1	0.0853847(0.0826863:0.0843383:0.0891294)	NA	NA	NA	NA
TraesCS3B02G491300_tae-vs-TraesCS3B02G695400LC_tae	NG	0.871447	1.76231	0.494491	0.00342964	474	102.561	371.439	NA	261	69.5833	191.417	NA	NA	1.06421	1:1:1:1:1:1	0.0535272(0.0522055:0.0520403:0.0563357)	NA	NA	NA	NA
TraesCS6D02G394100_tae-vs-TraesCS6B02G457600_tae	NG	0.403418	0.531129	0.759547	0.00989624	1824	406.603	1417.4	NA	597	154.75	442.25	NA	NA	0.431887	1:1:1:1:1:1	0.0851919(0.0835949:0.0845036:0.0874773)	NA	NA	NA	NA
TraesCS6D02G394100_tae-vs-TraesCS2A02G110900_tae	NG	0.627018	0.752846	0.832863	0.0254178	2787	631.925	2155.08	NA	1216	300.25	915.75	NA	NA	0.655548	1:1:1:1:1:1	0.107412(0.106063:0.105898:0.110276)	NA	NA	NA	NA
TraesCS6D02G394100_tae-vs-TraesCS2D02G111500_tae	NG	0.674866	0.926349	0.728523	0.000191447	2622	600.36	2021.64	NA	1219	319.333	899.667	NA	NA	0.732448	1:1:1:1:1:1	0.109092(0.107302:0.106228:0.113745)	NA	NA	NA	NA
TraesCS6D02G394100_tae-vs-TraesCS2B02G129800_tae	NG	0.684421	0.791657	0.864542	0.0741661	2862	655.764	2206.24	NA	1311	320.667	990.333	NA	NA	0.708992	1:1:1:1:1:1	0.10923(0.108872:0.10755:0.111267)	NA	NA	NA	NA
TraesCS6D02G394100_tae-vs-TraesCS2A02G110800_tae	NG	0.699396	0.959694	0.728769	0.000124614	2787	639.869	2147.13	NA	1323	346.417	976.583	NA	NA	0.759158	1:1:1:1:1:1	0.111818(0.11168:0.10945:0.114323)	NA	NA	NA	NA
TraesCS6D02G394100_tae-vs-TraesCS5D02G544700_tae	NG	0.777935	0.865176	0.899164	0.190291	2964	681.61	2282.39	NA	1455	349.917	1105.08	NA	NA	0.797997	1:1:1:1:1:1	0.111515(0.111515:0.109698:0.113332)	NA	NA	NA	NA
TraesCS6D02G394100_tae-vs-TraesCS5D02G544300_tae	NG	0.787429	0.897993	0.876876	0.106313	2967	681.631	2285.37	NA	1471	356.833	1114.17	NA	NA	0.812829	1:1:1:1:1:1	0.113084(0.111845:0.112506:0.114902)	NA	NA	NA	NA
TraesCS6D02G394100_tae-vs-TraesCS4A02G329100_tae	NG	0.751833	0.876477	0.857789	0.0447363	3111	712.088	2398.91	NA	1507	368.083	1138.92	NA	NA	0.780363	1:1:1:1:1:1	0.118233(0.117958:0.116719:0.120023)	NA	NA	NA	NA
TraesCS6D02G394100_tae-vs-TraesCS2D02G466600_tae	NG	0.651025	0.853793	0.762509	0.00110455	2739	617.787	2121.21	NA	1238	314.917	923.083	NA	NA	0.69676	1:1:1:1:1:1	0.103943(0.10185:0.103007:0.106972)	NA	NA	NA	NA
TraesCS6D02G394100_tae-vs-TraesCS2B02G734100LC_tae	NG	1.08802	1.53869	0.707112	0.00040232	2697	622.066	2074.93	NA	1598	406.583	1191.42	NA	NA	1.19197	1:1:1:1:1:1	0.10978(0.107798:0.109863:0.11168)	NA	NA	NA	NA
TraesCS6D02G394100_tae-vs-TraesCS2A02G466100_tae	NG	0.698383	0.858092	0.813879	0.0113957	2781	638.953	2142.05	NA	1300	326.583	973.417	NA	NA	0.735077	1:1:1:1:1:1	0.105512(0.10342:0.105402:0.107715)	NA	NA	NA	NA
TraesCS6D02G394100_tae-vs-TraesCS2B02G489400_tae	NG	0.679516	0.809349	0.839583	0.027172	3060	694.834	2365.17	NA	1401	344	1057	NA	NA	0.708997	1:1:1:1:1:1	0.115425(0.112176:0.116223:0.117875)	NA	NA	NA	NA
TraesCS6D02G394100_tae-vs-TraesCS2B02G488000_tae	NG	0.630564	0.831829	0.758045	0.000361904	3123	711.288	2411.71	NA	1386	357.5	1028.5	NA	NA	0.676404	1:1:1:1:1:1	0.110111(0.108376:0.110193:0.111763)	NA	NA	NA	NA
TraesCS6D02G394100_tae-vs-TraesCS2B02G488400_tae	NG	0.767555	0.890662	0.86178	0.0690709	2889	659.602	2229.4	NA	1415	343.833	1071.17	NA	NA	0.795662	1:1:1:1:1:1	0.11157(0.108789:0.110358:0.115563)	NA	NA	NA	NA
TraesCS6D02G394100_tae-vs-LOC_Os03g10910_osa	NG	1.76074	1.69809	1.03689	0.816588	1791	455.441	1335.56	NA	1212	306.083	905.917	NA	NA	1.74481	1:1:1:1:1:1	0.104686(0.102594:0.105981:0.105485)	NA	NA	NA	NA
TraesCS6D02G394100_tae-vs-AT4G26090_ath	NG	1.34641	2.02148	0.666051	0.00636778	1761	400.605	1360.4	NA	1131	280.167	850.833	NA	NA	1.49998	1:1:1:1:1:1	0.0861006(0.0849166:0.0851644:0.0882207)	NA	NA	NA	NA
TraesCS6D02G394100_tae-vs-TraesCS7D02G546400_tae	NG	1.27094	1.27275	0.998577	1	2760	631.759	2128.24	NA	1690	387	1303	NA	NA	1.27135	1:1:1:1:1:1	0.108183(0.104741:0.108376:0.111432)	NA	NA	NA	NA
TraesCS6D02G394100_tae-vs-TraesCS6B02G076300_tae	NG	1.17774	2.15185	0.547315	6.32439e-08	2928	685.218	2242.78	NA	1817	484.75	1332.25	NA	NA	1.40571	1:1:1:1:1:1	0.116581(0.114076:0.116802:0.118867)	NA	NA	NA	NA
TraesCS6D02G394100_tae-vs-TraesCS6A02G056900_tae	NG	0.925899	1.34088	0.690514	0.011913	993	225.911	767.089	NA	549	141.083	407.917	NA	NA	1.02031	1:1:1:1:1:1	0.0733796(0.0715348:0.0728564:0.0757476)	NA	NA	NA	NA
TraesCS6D02G394100_tae-vs-TraesCS6D02G063300LC_tae	NG	1.32697	1.93048	0.687382	0.00287527	2289	535.969	1753.03	NA	1462	371.333	1090.67	NA	NA	1.46828	1:1:1:1:1:1	0.106421(0.104494:0.106146:0.108624)	NA	NA	NA	NA
TraesCS6D02G394100_tae-vs-TraesCS2B02G562700_tae	NG	1.34479	1.59419	0.843558	0.100881	2781	635.021	2145.98	NA	1761	419.417	1341.58	NA	NA	1.40174	1:1:1:1:1:1	0.104907(0.100033:0.105402:0.109285)	NA	NA	NA	NA
TraesCS6D02G394100_tae-vs-TraesCS4D02G006000_tae	NG	1.1559	1.34964	0.856449	0.0991848	2790	644.337	2145.66	NA	1668	403.333	1264.67	NA	NA	1.20064	1:1:1:1:1:1	0.112809(0.107467:0.113663:0.117297)	NA	NA	NA	NA
TraesCS6D02G394100_tae-vs-TraesCS4B02G006100_tae	NG	1.15056	1.27921	0.899426	0.255606	2814	652.677	2161.32	NA	1672	400.583	1271.42	NA	NA	1.1804	1:1:1:1:1:1	0.110854(0.106228:0.111185:0.11515)	NA	NA	NA	NA
TraesCS6D02G394100_tae-vs-TraesCS4A02G308300_tae	NG	1.24409	1.51157	0.82304	0.0569848	2625	608.027	2016.97	NA	1620	395.25	1224.75	NA	NA	1.30604	1:1:1:1:1:1	0.110441(0.106559:0.112258:0.112506)	NA	NA	NA	NA
TraesCS6D02G394100_tae-vs-TraesCSU02G422800LC_tae	NG	0.889766	1.13576	0.783411	0.0606362	1176	270.211	905.789	NA	630	158.083	471.917	NA	NA	0.946288	1:1:1:1:1:1	0.078088(0.0758302:0.0783083:0.0801256)	NA	NA	NA	NA
TraesCS6D02G394100_tae-vs-TraesCS1A02G101700_tae	NG	0.977071	1.49348	0.654223	0.00159327	1329	307.025	1021.97	NA	757	198.833	558.167	NA	NA	1.09637	1:1:1:1:1:1	0.0810342(0.0784735:0.0813646:0.0832645)	NA	NA	NA	NA
TraesCS6D02G394100_tae-vs-TraesCS1A02G101300_tae	NG	0.935647	1.28205	0.729804	0.0218385	1116	255.995	860.005	NA	617	157.25	459.75	NA	NA	1.01511	1:1:1:1:1:1	0.0748665(0.0727738:0.0735999:0.0782257)	NA	NA	NA	NA
TraesCS6D02G394100_tae-vs-TraesCS2B02G019300_tae	NG	1.15459	1.50809	0.765597	0.0356088	1671	373.314	1297.69	NA	1007	242.5	764.5	NA	NA	1.23356	1:1:1:1:1:1	0.0854948(0.084834:0.0843383:0.0873121)	NA	NA	NA	NA
TraesCS6D02G394100_tae-vs-TraesCS2B02G019800_tae	NG	1.18202	1.3329	0.886797	0.214645	2589	594.276	1994.72	NA	1557	370.333	1186.67	NA	NA	1.21665	1:1:1:1:1:1	0.108404(0.102263:0.111267:0.11168)	NA	NA	NA	NA
TraesCS6D02G394100_tae-vs-TraesCSU02G064400_tae	NG	1.11402	1.36515	0.81604	0.088403	1719	386.234	1332.77	NA	1016	242.75	773.25	NA	NA	1.17045	1:1:1:1:1:1	0.086486(0.0841731:0.0863208:0.0889642)	NA	NA	NA	NA
TraesCS6D02G394100_tae-vs-TraesCS7D02G546500_tae	NG	1.40064	1.54931	0.904041	0.613105	864	197.723	666.277	NA	552	129.5	422.5	NA	NA	1.43466	1:1:1:1:1:1	0.0710392(0.0698001:0.0696349:0.0736825)	NA	NA	NA	NA
TraesCS6D02G394100_tae-vs-TraesCS4A02G381600_tae	NG	1.13794	1.24429	0.914528	0.374898	2367	555.774	1811.23	NA	1398	337.5	1060.5	NA	NA	1.16291	1:1:1:1:1:1	0.102814(0.0991244:0.104494:0.104824)	NA	NA	NA	NA
TraesCS6D02G394100_tae-vs-TraesCS7B02G496500_tae	NG	1.27921	1.81819	0.703565	0.0757595	843	194.804	648.196	NA	531	133.167	397.833	NA	NA	1.40376	1:1:1:1:1:1	0.0693595(0.067735:0.0690567:0.071287)	NA	NA	NA	NA
TraesCS6D02G394100_tae-vs-TraesCS7D02G546100_tae	NG	1.19532	1.45497	0.821543	0.040445	2724	629.199	2094.8	NA	1656	404.083	1251.92	NA	NA	1.2553	1:1:1:1:1:1	0.109753(0.104328:0.11391:0.111019)	NA	NA	NA	NA
TraesCS6D02G394100_tae-vs-TraesCS2B02G575800_tae	NG	1.45692	2.47251	0.589249	0.00279897	1788	403.949	1384.05	NA	1181	291.75	889.25	NA	NA	1.68636	1:1:1:1:1:1	0.0851368(0.0845036:0.0845862:0.0863208)	NA	NA	NA	NA
TraesCS6D02G394100_tae-vs-LOC_Os11g44580_osa	NG	1.24427	2.17478	0.572137	0.000707673	1452	327.821	1124.18	NA	915	232.333	682.667	NA	NA	1.45436	1:1:1:1:1:1	0.0818878(0.0819428:0.0807038:0.0830167)	NA	NA	NA	NA
TraesCS6D02G394100_tae-vs-LOC_Os11g45620_osa	NG	1.38658	1.76534	0.785445	0.134119	1305	306.203	998.797	NA	839	207.833	631.167	NA	NA	1.47545	1:1:1:1:1:1	0.0851093(0.0833471:0.0855774:0.0864034)	NA	NA	NA	NA
TraesCS6D02G394100_tae-vs-TraesCS1B02G416200_tae	NG	1.36114	1.64443	0.827723	0.0859696	2559	580.963	1978.04	NA	1629	387.083	1241.92	NA	NA	1.42545	1:1:1:1:1:1	0.100474(0.095242:0.101272:0.104907)	NA	NA	NA	NA
TraesCS6D02G394100_tae-vs-TraesCS1A02G612000LC_tae	NG	1.26299	1.71953	0.734494	0.0158957	1947	438.261	1508.74	NA	1217	295.5	921.5	NA	NA	1.36575	1:1:1:1:1:1	0.0891844(0.0857426:0.089625:0.0921857)	NA	NA	NA	NA
TraesCS6D02G394100_tae-vs-TraesCS1B02G469500_tae	NG	1.39934	1.99458	0.70157	0.00471872	2556	577.172	1978.83	NA	1657	402.583	1254.42	NA	NA	1.53375	1:1:1:1:1:1	0.100226(0.0942508:0.10152:0.104907)	NA	NA	NA	NA
TraesCS6D02G394100_tae-vs-TraesCS1B02G470600_tae	NG	1.42885	1.78337	0.801204	0.0639883	2502	564.466	1937.53	NA	1621	384.083	1236.92	NA	NA	1.50883	1:1:1:1:1:1	0.101988(0.0955724:0.103337:0.107054)	NA	NA	NA	NA
TraesCS6D02G394100_tae-vs-LOC_Os08g07890_osa	NG	1.54889	2.22619	0.695757	0.0101622	2622	598.421	2023.58	NA	1751	425.75	1325.25	NA	NA	1.70347	1:1:1:1:1:1	0.112754(0.108541:0.116636:0.113084)	NA	NA	NA	NA
TraesCS6D02G394100_tae-vs-TraesCS2B02G033500_tae	NG	1.63245	1.92036	0.850077	0.217896	2601	609.061	1991.94	NA	1746	421.5	1324.5	NA	NA	1.69987	1:1:1:1:1:1	0.112837(0.109202:0.112424:0.116884)	NA	NA	NA	NA
TraesCS6D02G394100_tae-vs-LOC_Os04g43440_osa	NG	1.27453	2.11872	0.601554	0.000994419	1653	376.556	1276.44	NA	1048	265.667	782.333	NA	NA	1.46683	1:1:1:1:1:1	0.0862933(0.0826037:0.0872295:0.0890468)	NA	NA	NA	NA
TraesCS6D02G394100_tae-vs-TraesCS2A02G384100_tae	NG	1.3739	1.3499	1.01779	0.856006	1674	378.19	1295.81	NA	1053	236.75	816.25	NA	NA	1.36848	1:1:1:1:1:1	0.0872295(0.0864034:0.0874773:0.0878077)	NA	NA	NA	NA
TraesCS6D02G394100_tae-vs-AT5G17680_ath	NG	1.60588	2.41102	0.666058	0.0110076	2355	522.545	1832.46	NA	1589	376.167	1212.83	NA	NA	1.78453	1:1:1:1:1:1	0.0963159(0.094003:0.0963985:0.0985462)	NA	NA	NA	NA
TraesCS6D02G394100_tae-vs-LOC_Os04g25900_osa	NG	1.27274	1.43099	0.889413	0.348364	1746	399.63	1346.37	NA	1080	255.25	824.75	NA	NA	1.30896	1:1:1:1:1:1	0.0877526(0.084834:0.0872295:0.0911944)	NA	NA	NA	NA
TraesCS6D02G394100_tae-vs-LOC_Os07g17230_osa	NG	1.41146	2.14299	0.658642	0.00311466	2175	494.389	1680.61	NA	1418	349.5	1068.5	NA	NA	1.57774	1:1:1:1:1:1	0.102098(0.0998678:0.101107:0.10532)	NA	NA	NA	NA
TraesCS6D02G394100_tae-vs-AT5G38850_ath	NG	1.40424	2.17739	0.644921	0.0057847	1785	392.294	1392.71	NA	1162	278.083	883.917	NA	NA	1.57416	1:1:1:1:1:1	0.0851919(0.0846688:0.0829341:0.0879729)	NA	NA	NA	NA
TraesCS6D02G394100_tae-vs-LOC_Os11g46200_osa	NG	1.38612	2.17332	0.637791	0.00208794	2028	476.617	1551.38	NA	1318	337.75	980.25	NA	NA	1.57113	1:1:1:1:1:1	0.0993997(0.0976375:0.09962:0.100942)	NA	NA	NA	NA
TraesCS6D02G394100_tae-vs-AT1G27170_ath	NG	1.37701	1.8769	0.733663	0.0144487	2274	523.29	1750.71	NA	1464	360.333	1103.67	NA	NA	1.49204	1:1:1:1:1:1	0.100694(0.0968941:0.102511:0.102676)	NA	NA	NA	NA
TraesCS6D02G394100_tae-vs-AT1G27180_ath	NG	1.39902	1.9238	0.727215	0.0145943	2283	528.3	1754.7	NA	1478	365.75	1112.25	NA	NA	1.52045	1:1:1:1:1:1	0.108046(0.104246:0.110524:0.109367)	NA	NA	NA	NA
TraesCS6D02G394100_tae-vs-LOC_Os12g30760_osa	NG	1.54339	2.3175	0.665972	0.0129363	2022	457.25	1564.75	NA	1351	327.333	1023.67	NA	NA	1.71845	1:1:1:1:1:1	0.0897627(0.0882207:0.0895424:0.0915249)	NA	NA	NA	NA
TraesCS6D02G394100_tae-vs-LOC_Os12g30720_osa	NG	1.40563	1.58827	0.885006	0.352605	1836	415.803	1420.2	NA	1176	274.333	901.667	NA	NA	1.44699	1:1:1:1:1:1	0.0856049(0.0855774:0.084834:0.0864034)	NA	NA	NA	NA
TraesCS6D02G394100_tae-vs-TraesCS7B02G822400LC_tae	NG	1.52398	2.23607	0.681541	0.0036372	2877	665.066	2211.93	NA	1915	473.5	1441.5	NA	NA	1.68859	1:1:1:1:1:1	0.126797(0.121427:0.127705:0.131257)	NA	NA	NA	NA
TraesCS6D02G394100_tae-vs-TraesCS1B02G010000_tae	NG	1.70997	2.3924	0.71475	0.0246109	2838	659.373	2178.63	NA	1941	474.167	1466.83	NA	NA	1.86852	1:1:1:1:1:1	0.128697(0.122666:0.133983:0.12944)	NA	NA	NA	NA
TraesCS6D02G394100_tae-vs-LOC_Os04g53160_osa	NG	0.693215	0.923174	0.750904	0.000281325	3060	695.886	2364.11	NA	1439	369.5	1069.5	NA	NA	0.745511	1:1:1:1:1:1	0.11983(0.117628:0.117132:0.124732)	NA	NA	NA	NA
TraesCS6D02G394100_tae-vs-LOC_Os04g53120_osa	NG	0.776955	1.06786	0.727579	6.67754e-05	3087	706	2381	NA	1554	402	1152	NA	NA	0.843485	1:1:1:1:1:1	0.122116(0.118867:0.122997:0.124484)	NA	NA	NA	NA
TraesCS6D02G394100_tae-vs-TraesCS1B02G470500_tae	NG	1.33842	1.7992	0.743898	0.0113063	2508	566.93	1941.07	NA	1598	386.583	1211.42	NA	NA	1.44258	1:1:1:1:1:1	0.0999504(0.0935074:0.102098:0.104246)	NA	NA	NA	NA
TraesCS6D02G394100_tae-vs-LOC_Os11g29090_osa	NG	1.55644	2.69071	0.57845	0.00362696	1926	433.549	1492.45	NA	1295	316.167	978.833	NA	NA	1.81177	1:1:1:1:1:1	0.0889366(0.0870643:0.0901206:0.089625)	NA	NA	NA	NA
TraesCS6D02G394100_tae-vs-TraesCS2A02G545300_tae	NG	1.50378	1.47162	1.02185	0.890678	1341	298.384	1042.62	NA	869	192.333	676.667	NA	NA	1.49662	1:1:1:1:1:1	0.0788865(0.0783083:0.0779779:0.0803734)	NA	NA	NA	NA
TraesCS6D02G394100_tae-vs-LOC_Os11g36410_osa	NG	1.43734	1.5645	0.91872	0.51973	1782	414.724	1367.28	NA	1147	272.417	874.583	NA	NA	1.46693	1:1:1:1:1:1	0.0874497(0.0849166:0.0873947:0.090038)	NA	NA	NA	NA
TraesCS6D02G394100_tae-vs-TraesCS5B02G259900_tae	NG	1.39603	2.1314	0.654984	0.00633411	1761	405.893	1355.11	NA	1145	286.667	858.333	NA	NA	1.56553	1:1:1:1:1:1	0.0903959(0.0880555:0.0891294:0.094003)	NA	NA	NA	NA
TraesCS6D02G394100_tae-vs-TraesCS5A02G261700_tae	NG	1.38719	2.28181	0.607935	0.00254685	1710	392.275	1317.73	NA	1113	280.167	832.833	NA	NA	1.59242	1:1:1:1:1:1	0.0885236(0.0859904:0.0875599:0.0920205)	NA	NA	NA	NA
TraesCS6D02G394100_tae-vs-TraesCS5A02G261600_tae	NG	1.3851	2.36039	0.586811	0.00161845	1701	389.052	1311.95	NA	1108	279.25	828.75	NA	NA	1.60817	1:1:1:1:1:1	0.088028(0.0851644:0.0870643:0.0918553)	NA	NA	NA	NA
TraesCS6D02G394100_tae-vs-TraesCS2A02G384000_tae	NG	1.33367	1.9581	0.681102	0.0287271	1248	281.098	966.902	NA	798	195.333	602.667	NA	NA	1.47432	1:1:1:1:1:1	0.0781706(0.0750041:0.0778953:0.0816124)	NA	NA	NA	NA
TraesCS6D02G394100_tae-vs-TraesCS2D02G380400_tae	NG	1.39928	2.30404	0.607318	0.002592	1740	393.333	1346.67	NA	1135	281.333	853.667	NA	NA	1.60381	1:1:1:1:1:1	0.08767(0.0841731:0.0864034:0.0924335)	NA	NA	NA	NA
TraesCS6D02G394100_tae-vs-TraesCS3A02G325600_tae	NG	1.45196	2.02757	0.71611	0.0270522	1713	407.397	1305.6	NA	1123	285.083	837.917	NA	NA	1.58886	1:1:1:1:1:1	0.0945812(0.0916075:0.0944986:0.0976375)	NA	NA	NA	NA
TraesCS6D02G394100_tae-vs-TraesCS3B02G354400_tae	NG	1.50438	2.29716	0.654884	0.0170433	1689	390.128	1298.87	NA	1122	278.917	843.083	NA	NA	1.6875	1:1:1:1:1:1	0.0938928(0.0899554:0.0936726:0.0980506)	NA	NA	NA	NA
TraesCS6D02G394100_tae-vs-TraesCS3D02G319000_tae	NG	1.60323	2.0287	0.790278	0.149916	1728	413.664	1314.34	NA	1159	289.5	869.5	NA	NA	1.70508	1:1:1:1:1:1	0.0941682(0.0915249:0.0940856:0.0968941)	NA	NA	NA	NA
TraesCS6D02G394100_tae-vs-TraesCS5B02G494300_tae	NG	1.76435	2.26946	0.777433	0.10891	2571	606.068	1964.93	NA	1766	432.5	1333.5	NA	NA	1.88342	1:1:1:1:1:1	0.110854(0.108624:0.111598:0.112341)	NA	NA	NA	NA
TraesCS6D02G394100_tae-vs-TraesCS5B02G491600_tae	NG	1.55712	1.67486	0.929703	0.565114	2262	531.282	1730.72	NA	1491	355.75	1135.25	NA	NA	1.58477	1:1:1:1:1:1	0.10397(0.100529:0.105733:0.10565)	NA	NA	NA	NA
TraesCS6D02G394100_tae-vs-TraesCS5B02G535500_tae	NG	1.02414	2.11904	0.483305	3.9113e-06	1311	290.677	1020.32	NA	775	205.083	569.917	NA	NA	1.26691	1:1:1:1:1:1	0.0845862(0.0833471:0.0828515:0.0875599)	NA	NA	NA	NA
TraesCS6D02G394100_tae-vs-TraesCS7A02G490147_tae	NG	1.18928	1.97069	0.603482	2.29216e-05	2388	541.215	1846.78	NA	1478	376.583	1101.42	NA	NA	1.36638	1:1:1:1:1:1	0.107688(0.104081:0.108046:0.110937)	NA	NA	NA	NA
TraesCS6D02G394100_tae-vs-TraesCS5B02G535400_tae	NG	1.33973	2.81185	0.47646	1.6874e-06	2472	561.779	1910.22	NA	1604	411.417	1192.58	NA	NA	1.67428	1:1:1:1:1:1	0.10722(0.104907:0.106228:0.110524)	NA	NA	NA	NA
TraesCS6D02G394100_tae-vs-TraesCS4A02G335700_tae	NG	1.29164	1.86761	0.691597	0.00202792	2475	562.641	1912.36	NA	1565	387	1178	NA	NA	1.42257	1:1:1:1:1:1	0.106173(0.10342:0.107385:0.107715)	NA	NA	NA	NA
TraesCS6D02G394100_tae-vs-TraesCS5D02G532500_tae	NG	1.28101	1.94094	0.659994	0.00062699	2430	550.496	1879.5	NA	1536	381.833	1154.17	NA	NA	1.43051	1:1:1:1:1:1	0.106091(0.104824:0.10565:0.107798)	NA	NA	NA	NA
TraesCS6D02G394100_tae-vs-TraesCS4B02G566100LC_tae	NG	1.22967	1.59263	0.772099	0.0411898	1746	405.25	1340.75	NA	1078	267.583	810.417	NA	NA	1.31391	1:1:1:1:1:1	0.0946363(0.0939204:0.0938378:0.0961507)	NA	NA	NA	NA
TraesCS6D02G394100_tae-vs-TraesCS4A02G465900_tae	NG	1.57601	1.42596	1.10523	0.501653	1377	317.676	1059.32	NA	900	202.667	697.333	NA	NA	1.54139	1:1:1:1:1:1	0.0806762(0.0806212:0.0784735:0.0829341)	NA	NA	NA	NA
TraesCS6D02G394100_tae-vs-TraesCS4A02G467800_tae	NG	1.31454	2.22937	0.589648	0.000374555	1959	440.779	1518.22	NA	1255	313.667	941.333	NA	NA	1.52038	1:1:1:1:1:1	0.101134(0.0982984:0.0985462:0.106559)	NA	NA	NA	NA
TraesCS6D02G394100_tae-vs-TraesCS4A02G467700_tae	NG	1.43632	2.04898	0.700994	0.0166433	1953	438.545	1514.45	NA	1276	307.5	968.5	NA	NA	1.57389	1:1:1:1:1:1	0.0991519(0.0945812:0.0986288:0.104246)	NA	NA	NA	NA
TraesCS6D02G394100_tae-vs-TraesCS4A02G465300_tae	NG	1.34756	2.09913	0.641963	0.00194318	2010	463.673	1546.33	NA	1294	326.583	967.417	NA	NA	1.52094	1:1:1:1:1:1	0.105292(0.101603:0.105485:0.108789)	NA	NA	NA	NA
TraesCS6D02G394100_tae-vs-TraesCS6D02G407600_tae	NG	1.31945	2.3023	0.573102	0.000246834	1977	440.452	1536.55	NA	1269	315	954	NA	NA	1.53842	1:1:1:1:1:1	0.0979679(0.0974723:0.0949116:0.10152)	NA	NA	NA	NA
TraesCS6D02G394100_tae-vs-TraesCS6B02G470100_tae	NG	1.40821	2.00005	0.704086	0.014739	1989	437.986	1551.01	NA	1291	305.667	985.333	NA	NA	1.53853	1:1:1:1:1:1	0.0973622(0.0953246:0.0960681:0.100694)	NA	NA	NA	NA
TraesCS6D02G394100_tae-vs-TraesCS6B02G815100LC_tae	NG	1.03452	2.44858	0.422496	0.000210614	720	155.727	564.273	NA	429	112.333	316.667	NA	NA	1.34036	1:1:1:1:1:1	0.0660554(0.064183:0.0650091:0.0689741)	NA	NA	NA	NA
TraesCS6D02G394100_tae-vs-LOC_Os06g41690_osa	NG	1.54978	2.36639	0.654913	0.00345015	2568	601.765	1966.24	NA	1720	432.083	1287.92	NA	NA	1.74114	1:1:1:1:1:1	0.169035(0.168181:0.165868:0.173055)	NA	NA	NA	NA
TraesCS6D02G394100_tae-vs-TraesCS5B02G007400LC_tae	NG	1.30721	2.96147	0.441405	4.22864e-08	2739	627.204	2111.8	NA	1768	461.333	1306.67	NA	NA	1.68602	1:1:1:1:1:1	0.131064(0.12977:0.131753:0.13167)	NA	NA	NA	NA
TraesCS6D02G394100_tae-vs-TraesCS5A02G184900_tae	NG	1.41207	2.53364	0.55733	7.48921e-05	2544	568.502	1975.5	NA	1668	411.833	1256.17	NA	NA	1.66271	1:1:1:1:1:1	0.110937(0.106311:0.112258:0.114241)	NA	NA	NA	NA
TraesCS6D02G394100_tae-vs-TraesCS5B02G182900_tae	NG	1.48437	2.66345	0.557309	0.000154446	2676	600.791	2075.21	NA	1779	437.667	1341.33	NA	NA	1.74908	1:1:1:1:1:1	0.113332(0.108624:0.115067:0.116306)	NA	NA	NA	NA
TraesCS6D02G394100_tae-vs-TraesCS5D02G189900_tae	NG	1.50475	2.61569	0.575277	0.000337042	2682	603.221	2078.78	NA	1788	438.583	1349.42	NA	NA	1.75462	1:1:1:1:1:1	0.113608(0.108954:0.115563:0.116306)	NA	NA	NA	NA
TraesCS6D02G394100_tae-vs-TraesCS4D02G004000_tae	NG	1.21413	1.45557	0.834126	0.0564938	2853	664.924	2188.08	NA	1743	427.083	1315.92	NA	NA	1.2704	1:1:1:1:1:1	0.114076(0.110524:0.112919:0.118784)	NA	NA	NA	NA
TraesCS6D02G394100_tae-vs-TraesCS4A02G389500_tae	NG	1.18444	1.28316	0.923064	0.605078	1104	245.198	858.802	NA	662	150.667	511.333	NA	NA	1.20636	1:1:1:1:1:1	0.0766562(0.0757476:0.0748389:0.0793821)	NA	NA	NA	NA
TraesCS6D02G394100_tae-vs-TraesCS6B02G117100_tae	NG	1.32594	2.00446	0.661496	0.0069548	1662	370.837	1291.16	NA	1062	258.917	803.083	NA	NA	1.47734	1:1:1:1:1:1	0.0865411(0.0872295:0.0841731:0.0882207)	NA	NA	NA	NA
TraesCS6D02G394100_tae-vs-TraesCS4A02G026300_tae	NG	1.45351	1.88009	0.773106	0.0351538	2595	597.491	1997.51	NA	1694	411.583	1282.42	NA	NA	1.55173	1:1:1:1:1:1	0.10521(0.102346:0.107137:0.106146)	NA	NA	NA	NA
TraesCS6D02G394100_tae-vs-TraesCS5B02G059000_tae	NG	1.44298	1.88911	0.763843	0.0303655	2469	563.142	1905.86	NA	1609	388.333	1220.67	NA	NA	1.54474	1:1:1:1:1:1	0.103613(0.102924:0.103833:0.104081)	NA	NA	NA	NA
TraesCS6D02G394100_tae-vs-TraesCS5B02G005700_tae	NG	1.0804	1.62527	0.664753	0.0100963	1110	246.821	863.179	NA	658	163.917	494.083	NA	NA	1.20156	1:1:1:1:1:1	0.0765461(0.0747563:0.075665:0.0792169)	NA	NA	NA	NA
TraesCS6D02G394100_tae-vs-TraesCS3D02G502800_tae	NG	1.29144	2.22505	0.580411	0.000376709	1839	411.28	1427.72	NA	1172	292.583	879.417	NA	NA	1.50024	1:1:1:1:1:1	0.0838152(0.0810342:0.0841731:0.0862382)	NA	NA	NA	NA
TraesCS6D02G394100_tae-vs-TraesCS3A02G669400LC_tae	NG	1.05922	2.27452	0.465689	0.000739129	732	161.913	570.087	NA	439	115.583	323.417	NA	NA	1.32803	1:1:1:1:1:1	0.0655598(0.0645961:0.0641004:0.0679828)	NA	NA	NA	NA
TraesCS6D02G394100_tae-vs-TraesCS4A02G223400_tae	NG	1.42284	1.73461	0.820267	0.0910858	2502	574.289	1927.71	NA	1617	388.083	1228.92	NA	NA	1.4944	1:1:1:1:1:1	0.101768(0.0977201:0.102263:0.10532)	NA	NA	NA	NA
TraesCS6D02G394100_tae-vs-TraesCS4B02G093200_tae	NG	1.43346	2.03712	0.703671	0.0069659	2508	573.716	1934.28	NA	1638	401.833	1236.17	NA	NA	1.57155	1:1:1:1:1:1	0.101547(0.0969767:0.101933:0.105733)	NA	NA	NA	NA
TraesCS6D02G394100_tae-vs-TraesCS4D02G089900_tae	NG	1.43451	1.95934	0.732139	0.012563	2514	573.274	1940.73	NA	1639	398.417	1240.58	NA	NA	1.55419	1:1:1:1:1:1	0.101189(0.0969767:0.101024:0.105567)	NA	NA	NA	NA
TraesCS6D02G394100_tae-vs-TraesCS4A02G458300_tae	NG	1.52903	1.97731	0.77329	0.0490446	2610	599.968	2010.03	NA	1729	417.75	1311.25	NA	NA	1.63208	1:1:1:1:1:1	0.114434(0.11168:0.112506:0.119114)	NA	NA	NA	NA
TraesCS6D02G394100_tae-vs-LOC_Os10g22484_osa	NG	1.39095	1.61577	0.860864	0.176049	2466	558.307	1907.69	NA	1577	370.167	1206.83	NA	NA	1.44185	1:1:1:1:1:1	0.101162(0.0964811:0.101189:0.105815)	NA	NA	NA	NA
TraesCS6D02G394100_tae-vs-TraesCS6B02G099900_tae	NG	1.55652	1.70294	0.914017	0.462471	2601	604.405	1996.59	NA	1716	406.5	1309.5	NA	NA	1.59055	1:1:1:1:1:1	0.105898(0.103007:0.104741:0.109945)	NA	NA	NA	NA
TraesCS6D02G394100_tae-vs-TraesCSU02G133200_tae	NG	1.53413	1.8401	0.833724	0.150583	2571	587.889	1983.11	NA	1698	403	1295	NA	NA	1.6041	1:1:1:1:1:1	0.105843(0.101437:0.103668:0.112424)	NA	NA	NA	NA
TraesCS6D02G394100_tae-vs-TraesCS4A02G491300_tae	NG	1.50884	1.84939	0.815858	0.0983013	2481	577.009	1903.99	NA	1633	396	1237	NA	NA	1.58804	1:1:1:1:1:1	0.102016(0.0997026:0.101272:0.105072)	NA	NA	NA	NA
TraesCS6D02G394100_tae-vs-TraesCS2D02G511600_tae	NG	1.31789	1.88221	0.700181	0.00666169	2076	476.882	1599.12	NA	1321	328.583	992.417	NA	NA	1.44752	1:1:1:1:1:1	0.112644(0.110937:0.110193:0.116802)	NA	NA	NA	NA
TraesCS6D02G394100_tae-vs-TraesCS4A02G464900_tae	NG	1.5073	1.89297	0.796261	0.075673	2427	561.922	1865.08	NA	1599	387.667	1211.33	NA	NA	1.59659	1:1:1:1:1:1	0.101492(0.0988766:0.102016:0.103585)	NA	NA	NA	NA
TraesCS6D02G394100_tae-vs-TraesCS7D02G022400_tae	NG	1.45662	1.83576	0.79347	0.0623495	2442	565.343	1876.66	NA	1593	387.333	1205.67	NA	NA	1.54439	1:1:1:1:1:1	0.101768(0.0999504:0.101355:0.103998)	NA	NA	NA	NA
TraesCS6D02G394100_tae-vs-TraesCS7D02G020700_tae	NG	1.47543	2.06691	0.713836	0.0132541	2367	541.883	1825.12	NA	1558	380.583	1177.42	NA	NA	1.61084	1:1:1:1:1:1	0.0996476(0.0954072:0.0982984:0.105237)	NA	NA	NA	NA
TraesCS6D02G394100_tae-vs-TraesCS7D02G005400_tae	NG	1.49125	1.98812	0.750079	0.0304745	2496	569.3	1926.7	NA	1644	396.833	1247.17	NA	NA	1.60458	1:1:1:1:1:1	0.105237(0.10342:0.103833:0.108459)	NA	NA	NA	NA
TraesCS6D02G394100_tae-vs-TraesCS7A02G021800_tae	NG	1.17644	1.81209	0.64922	0.00912557	1143	261.45	881.55	NA	702	178.583	523.417	NA	NA	1.32184	1:1:1:1:1:1	0.0875324(0.0837601:0.0845862:0.0942508)	NA	NA	NA	NA
TraesCS6D02G394100_tae-vs-TraesCS7A02G004100_tae	NG	1.45119	1.75485	0.826956	0.111706	2514	577.655	1936.35	NA	1634	391.5	1242.5	NA	NA	1.52096	1:1:1:1:1:1	0.113718(0.112919:0.111267:0.116967)	NA	NA	NA	NA
TraesCS6D02G394100_tae-vs-TraesCS7A02G004300_tae	NG	1.51035	1.86001	0.81201	0.0904845	2544	581.229	1962.77	NA	1675	399.417	1275.58	NA	NA	1.59023	1:1:1:1:1:1	0.104962(0.10375:0.102924:0.108211)	NA	NA	NA	NA
TraesCS6D02G394100_tae-vs-TraesCS4A02G486700_tae	NG	1.47977	2.00366	0.738529	0.0200075	2571	588.467	1982.53	NA	1691	410.833	1280.17	NA	NA	1.59968	1:1:1:1:1:1	0.113112(0.112093:0.110193:0.117049)	NA	NA	NA	NA
TraesCS6D02G394100_tae-vs-TraesCS4A02G738000LC_tae	NG	1.41221	2.01044	0.702435	0.0109115	2127	485.609	1641.39	NA	1383	339.25	1043.75	NA	NA	1.54879	1:1:1:1:1:1	0.0960956(0.0957377:0.0930117:0.0995374)	NA	NA	NA	NA
TraesCS6D02G394100_tae-vs-TraesCS4A02G488300_tae	NG	1.48974	1.95109	0.763544	0.0350993	2505	571.376	1933.62	NA	1648	396.75	1251.25	NA	NA	1.59498	1:1:1:1:1:1	0.114213(0.112506:0.111267:0.118867)	NA	NA	NA	NA
TraesCS6D02G394100_tae-vs-TraesCS7D02G007900_tae	NG	1.49092	1.92189	0.775757	0.0463118	2529	580.664	1948.34	NA	1663	401.917	1261.08	NA	NA	1.58987	1:1:1:1:1:1	0.115287(0.114158:0.11325:0.118454)	NA	NA	NA	NA
TraesCS6D02G394100_tae-vs-TraesCS7D02G004600_tae	NG	1.43624	2.09697	0.684914	0.00376434	2511	575.351	1935.65	NA	1643	405.167	1237.83	NA	NA	1.58764	1:1:1:1:1:1	0.114626(0.113084:0.112176:0.118619)	NA	NA	NA	NA
TraesCS6D02G394100_tae-vs-TraesCS7D02G007300_tae	NG	1.47756	1.93822	0.762327	0.0324785	2538	582.025	1955.98	NA	1666	403.583	1262.42	NA	NA	1.5832	1:1:1:1:1:1	0.115232(0.112837:0.111845:0.121014)	NA	NA	NA	NA
TraesCS6D02G394100_tae-vs-TraesCS3A02G536100_tae	NG	1.70331	2.01199	0.846581	0.225881	2784	631.16	2152.84	NA	1889	441	1448	NA	NA	1.77329	1:1:1:1:1:1	0.134258(0.130927:0.135387:0.136461)	NA	NA	NA	NA
TraesCS6D02G394100_tae-vs-TraesCS2B02G625800_tae	NG	1.62028	2.53332	0.639588	0.00413736	2712	632.241	2079.76	NA	1838	458	1380	NA	NA	1.83313	1:1:1:1:1:1	0.124814(0.125723:0.127623:0.121097)	NA	NA	NA	NA
TraesCS6D02G394100_tae-vs-TraesCS4A02G349800_tae	NG	1.55022	1.86506	0.831192	0.129635	2652	606.808	2045.19	NA	1757	417.25	1339.75	NA	NA	1.62226	1:1:1:1:1:1	0.127265(0.122501:0.12977:0.129523)	NA	NA	NA	NA
TraesCS6D02G394100_tae-vs-TraesCS5B02G521200_tae	NG	1.41218	1.93171	0.731052	0.024797	2082	474.803	1607.2	NA	1351	329	1022	NA	NA	1.53066	1:1:1:1:1:1	0.102704(0.101437:0.101603:0.105072)	NA	NA	NA	NA
TraesCS6D02G394100_tae-vs-TraesCS4A02G461800_tae	NG	1.60152	1.79709	0.891178	0.343009	2850	646.549	2203.45	NA	1898	440.75	1457.25	NA	NA	1.64589	1:1:1:1:1:1	0.125089(0.124236:0.120188:0.130844)	NA	NA	NA	NA
TraesCS6D02G394100_tae-vs-TraesCS7A02G027800_tae	NG	1.53539	2.00631	0.765282	0.0372304	2730	616.357	2113.64	NA	1811	430.417	1380.58	NA	NA	1.64171	1:1:1:1:1:1	0.131505(0.128201:0.12911:0.137205)	NA	NA	NA	NA
TraesCS6D02G394100_tae-vs-TraesCS7D02G024900_tae	NG	1.50864	2.01549	0.748522	0.0204097	2733	618.306	2114.69	NA	1806	432.167	1373.83	NA	NA	1.6233	1:1:1:1:1:1	0.13112(0.128036:0.129275:0.136048)	NA	NA	NA	NA
TraesCS6D02G394100_tae-vs-TraesCS3B02G808300LC_tae	NG	1.0973	1.2964	0.846423	0.297063	933	203.996	729.004	NA	546	125.833	420.167	NA	NA	1.14084	1:1:1:1:1:1	0.0705711(0.0678176:0.0696349:0.0742607)	NA	NA	NA	NA
TraesCS6D02G394100_tae-vs-TraesCSU02G170800LC_tae	NG	1.01152	1.31113	0.77149	0.00308107	2859	660.553	2198.45	NA	1630	409.167	1220.83	NA	NA	1.08074	1:1:1:1:1:1	0.124456(0.123658:0.119858:0.129853)	NA	NA	NA	NA
TraesCS6D02G394100_tae-vs-LOC_Os08g07950_osa	NG	1.55012	1.54778	1.00151	1	2313	516.727	1796.27	NA	1515	338.333	1176.67	NA	NA	1.5496	1:1:1:1:1:1	0.11124(0.107467:0.109202:0.117049)	NA	NA	NA	NA
TraesCS6D02G394100_tae-vs-TraesCS2B02G080000LC_tae	NG	1.34573	2.05501	0.654851	0.00169497	2160	502.442	1657.56	NA	1389	352.5	1036.5	NA	NA	1.51072	1:1:1:1:1:1	0.0928741(0.0911944:0.0941682:0.0932595)	NA	NA	NA	NA
TraesCS6D02G394100_tae-vs-TraesCS2B02G070900_tae	NG	1.34952	2.08369	0.647659	0.00124004	2172	509.319	1662.68	NA	1399	358.25	1040.75	NA	NA	1.52168	1:1:1:1:1:1	0.0946363(0.0916075:0.0968115:0.0954898)	NA	NA	NA	NA
TraesCS6D02G394100_tae-vs-TraesCS2D02G057600_tae	NG	1.43349	2.23463	0.641491	0.00243524	2187	512.605	1674.39	NA	1435	364.917	1070.08	NA	NA	1.62127	1:1:1:1:1:1	0.0938102(0.0916075:0.0945812:0.095242)	NA	NA	NA	NA
TraesCS6D02G394100_tae-vs-AT1G51480_ath	NG	1.29302	1.93958	0.666651	0.00794897	1563	347.024	1215.98	NA	990	240.667	749.333	NA	NA	1.43657	1:1:1:1:1:1	0.078914(0.0762432:0.0806212:0.0798777)	NA	NA	NA	NA
TraesCS6D02G394100_tae-vs-TraesCS6D02G399100_tae	NG	1.64875	1.97558	0.834565	0.145692	2910	671.06	2238.94	NA	1960	467.167	1492.83	NA	NA	1.72412	1:1:1:1:1:1	0.127347(0.12374:0.130018:0.128283)	NA	NA	NA	NA
TraesCS6D02G394100_tae-vs-TraesCS7A02G005100_tae	NG	1.4473	1.63953	0.882751	0.300369	2310	529.494	1780.51	NA	1494	352.5	1141.5	NA	NA	1.49136	1:1:1:1:1:1	0.0965086(0.0931769:0.0963985:0.0999504)	NA	NA	NA	NA
TraesCS6D02G394100_tae-vs-TraesCS5D02G185600_tae	NG	1.32108	3.56131	0.370954	9.1312e-07	2007	460.546	1546.45	NA	1303	342.417	960.583	NA	NA	1.83515	1:1:1:1:1:1	0.0937276(0.0925987:0.0923509:0.0962333)	NA	NA	NA	NA
TraesCS6D02G394100_tae-vs-TraesCS5A02G181200_tae	NG	1.29001	2.80157	0.460461	8.73232e-06	1854	425.145	1428.85	NA	1191	311.25	879.75	NA	NA	1.63663	1:1:1:1:1:1	0.0907264(0.0891294:0.0897902:0.0932595)	NA	NA	NA	NA
TraesCS6D02G394100_tae-vs-TraesCS5B02G178900_tae	NG	1.30801	4.28886	0.304978	7.34557e-07	1845	420.938	1424.06	NA	1196	314.667	881.333	NA	NA	1.98809	1:1:1:1:1:1	0.0908365(0.0894598:0.090038:0.0930117)	NA	NA	NA	NA
TraesCS6D02G394100_tae-vs-LOC_Os09g10054_osa	NG	1.37591	2.861	0.480919	0.000125072	1761	398.678	1362.32	NA	1151	292.417	858.583	NA	NA	1.71212	1:1:1:1:1:1	0.0846963(0.0824385:0.0837601:0.0878903)	NA	NA	NA	NA
TraesCS6D02G394100_tae-vs-TraesCS7A02G007600_tae	NG	1.4071	1.65591	0.849746	0.196717	2148	486.356	1661.64	NA	1380	324.667	1055.33	NA	NA	1.46343	1:1:1:1:1:1	0.14128(0.147282:0.129357:0.1472)	NA	NA	NA	NA
TraesCS6D02G394100_tae-vs-TraesCS3D02G602500LC_tae	NG	1.25408	2.14379	0.584982	0.000104272	2091	463.356	1627.64	NA	1319	327.583	991.417	NA	NA	1.45124	1:1:1:1:1:1	0.1032(0.10375:0.09962:0.106228)	NA	NA	NA	NA
TraesCS6D02G394100_tae-vs-TraesCS5D02G494400_tae	NG	1.25782	2.05906	0.610874	0.000524889	1866	413.916	1452.08	NA	1176	290.5	885.5	NA	NA	1.43555	1:1:1:1:1:1	0.0932595(0.0921031:0.0906162:0.0970593)	NA	NA	NA	NA
TraesCS6D02G394100_tae-vs-TraesCS5B02G494100_tae	NG	1.3311	3.2069	0.415072	7.37342e-06	1941	428.625	1512.38	NA	1259	317	942	NA	NA	1.74532	1:1:1:1:1:1	0.0893221(0.0866512:0.0849166:0.0963985)	NA	NA	NA	NA
TraesCS6D02G394100_tae-vs-TraesCS5D02G494300_tae	NG	1.44354	2.36711	0.609831	0.00330336	1875	412.223	1462.78	NA	1233	296	937	NA	NA	1.64659	1:1:1:1:1:1	0.0918553(0.0903684:0.0897902:0.0954072)	NA	NA	NA	NA
TraesCS6D02G394100_tae-vs-TraesCS5D02G494000_tae	NG	1.29367	2.39331	0.540539	0.000163234	1752	390.505	1361.5	NA	1120	280.833	839.167	NA	NA	1.53877	1:1:1:1:1:1	0.0854397(0.0830167:0.0854948:0.0878077)	NA	NA	NA	NA
TraesCS6D02G394100_tae-vs-TraesCS5A02G480900_tae	NG	1.48096	2.36128	0.627185	0.00630361	1842	407.026	1434.97	NA	1219	292.167	926.833	NA	NA	1.67548	1:1:1:1:1:1	0.0870643(0.0842557:0.0859904:0.0909466)	NA	NA	NA	NA
TraesCS6D02G394100_tae-vs-TraesCS5A02G647100LC_tae	NG	0.873863	1.75177	0.498846	0.0384928	240	50.4348	189.565	NA	132	34.1667	97.8333	NA	NA	1.05835	1:1:1:1:1:1	0.056611(0.0541054:0.0560879:0.0596398)	NA	NA	NA	NA
TraesCS6D02G394100_tae-vs-AT5G36930_ath	NG	1.52815	1.73532	0.880614	0.338044	2217	508.138	1708.86	NA	1458	343.417	1114.58	NA	NA	1.57563	1:1:1:1:1:1	0.0920205(0.0892946:0.0913597:0.0954072)	NA	NA	NA	NA
TraesCS6D02G394100_tae-vs-LOC_Os11g43420_osa	NG	1.33262	3.62828	0.367286	4.18703e-06	1791	413.387	1377.61	NA	1166	307.583	858.417	NA	NA	1.86249	1:1:1:1:1:1	0.0929016(0.0899554:0.0930117:0.0957377)	NA	NA	NA	NA
TraesCS6D02G394100_tae-vs-LOC_Os11g39310_osa	NG	1.52377	1.75426	0.868613	0.379777	1572	368.289	1203.71	NA	1034	249.583	784.417	NA	NA	1.57777	1:1:1:1:1:1	0.0891018(0.0864034:0.0888815:0.0920205)	NA	NA	NA	NA
TraesCS6D02G394100_tae-vs-LOC_Os11g39330_osa	NG	1.59541	1.84808	0.863279	0.322372	1839	434.77	1404.23	NA	1226	298.333	927.667	NA	NA	1.65514	1:1:1:1:1:1	0.0907539(0.0854122:0.0930117:0.0938378)	NA	NA	NA	NA
TraesCS6D02G394100_tae-vs-TraesCS5D02G405600_tae	NG	1.23612	1.68812	0.732244	0.017156	1782	407.963	1374.04	NA	1106	273.75	832.25	NA	NA	1.3396	1:1:1:1:1:1	0.0909191(0.0886337:0.0913597:0.0927639)	NA	NA	NA	NA
TraesCS6D02G394100_tae-vs-TraesCS7D02G002600_tae	NG	1.28724	1.70268	0.75601	0.026892	2034	447.809	1586.19	NA	1277	301.167	975.833	NA	NA	1.3787	1:1:1:1:1:1	0.105567(0.103502:0.104246:0.108954)	NA	NA	NA	NA
TraesCS6D02G394100_tae-vs-TraesCS3B02G593500_tae	NG	1.39263	1.76477	0.789131	0.0991908	1794	406.421	1387.58	NA	1154	275.833	878.167	NA	NA	1.47694	1:1:1:1:1:1	0.104191(0.106228:0.101024:0.10532)	NA	NA	NA	NA
TraesCS6D02G394100_tae-vs-TraesCS6B02G012200LC_tae	NG	1.6424	2.04371	0.803637	0.125191	2502	561.709	1940.29	NA	1686	393.667	1292.33	NA	NA	1.7325	1:1:1:1:1:1	0.121455(0.121262:0.118288:0.124814)	NA	NA	NA	NA
TraesCS6D02G394100_tae-vs-TraesCS6B02G005900LC_tae	NG	1.20216	1.99134	0.603694	0.00173837	1344	294.357	1049.64	NA	834	205.25	628.75	NA	NA	1.375	1:1:1:1:1:1	0.090809(0.0919379:0.0874773:0.0930117)	NA	NA	NA	NA
TraesCS6D02G394100_tae-vs-TraesCS1B02G001000LC_tae	NG	1.37649	2.2747	0.605131	0.00317736	1599	360.36	1238.64	NA	1038	257.25	780.75	NA	NA	1.57892	1:1:1:1:1:1	0.0978027(0.100776:0.0944986:0.0981332)	NA	NA	NA	NA
TraesCS6D02G394100_tae-vs-TraesCS6B02G008400_tae	NG	1.4711	2.05077	0.717342	0.0248591	2025	455.465	1569.54	NA	1331	319.417	1011.58	NA	NA	1.60148	1:1:1:1:1:1	0.10543(0.105567:0.102924:0.107798)	NA	NA	NA	NA
TraesCS6D02G394100_tae-vs-TraesCS7B02G353800_tae	NG	1.44172	3.07455	0.468922	1.48419e-05	2448	560.856	1887.14	NA	1622	413.667	1208.33	NA	NA	1.81582	1:1:1:1:1:1	0.114571(0.115315:0.111928:0.116471)	NA	NA	NA	NA
TraesCS6D02G394100_tae-vs-TraesCS4A02G479800_tae	NG	1.39784	1.56777	0.891612	0.380452	1809	409.65	1399.35	NA	1156	269.25	886.75	NA	NA	1.43632	1:1:1:1:1:1	0.104273(0.105981:0.100446:0.106394)	NA	NA	NA	NA
TraesCS6D02G394100_tae-vs-TraesCS7D02G013200_tae	NG	1.38792	1.60178	0.866487	0.265473	1794	408.49	1385.51	NA	1146	270.167	875.833	NA	NA	1.43661	1:1:1:1:1:1	0.104136(0.106807:0.0999504:0.10565)	NA	NA	NA	NA
TraesCS6D02G394100_tae-vs-TraesCS4A02G744500LC_tae	NG	1.25697	2.51171	0.500446	0.0016418	1011	224.899	786.101	NA	642	162.75	479.25	NA	NA	1.53609	1:1:1:1:1:1	0.0846963(0.0843383:0.0826037:0.0871469)	NA	NA	NA	NA
TraesCS6D02G394100_tae-vs-TraesCS4A02G497800_tae	NG	1.30478	1.75353	0.744087	0.028322	1836	417.643	1418.36	NA	1160	283	877	NA	NA	1.40686	1:1:1:1:1:1	0.102869(0.104824:0.100776:0.103007)	NA	NA	NA	NA
TraesCS6D02G394100_tae-vs-TraesCS6D02G404100_tae	NG	1.33556	1.93561	0.689993	0.00895399	1794	420.023	1373.98	NA	1148	291.167	856.833	NA	NA	1.47605	1:1:1:1:1:1	0.094003(0.0921857:0.094829:0.0949942)	NA	NA	NA	NA
TraesCS6D02G394100_tae-vs-TraesCS5B02G023600_tae	NG	1.28685	1.49255	0.862177	0.268171	1569	366.417	1202.58	NA	977	237.25	739.75	NA	NA	1.33489	1:1:1:1:1:1	0.0871469(0.0837601:0.0871469:0.0905336)	NA	NA	NA	NA
TraesCS6D02G394100_tae-vs-TraesCS1B02G017600_tae	NG	1.45766	1.75226	0.831875	0.180491	1995	458.802	1536.2	NA	1298	310.833	987.167	NA	NA	1.52541	1:1:1:1:1:1	0.0942783(0.0917727:0.0929291:0.0981332)	NA	NA	NA	NA
TraesCS6D02G394100_tae-vs-TraesCS5B02G344200_tae	NG	1.46814	1.82965	0.802416	0.0770722	2427	562.495	1864.51	NA	1586	385.083	1200.92	NA	NA	1.55193	1:1:1:1:1:1	0.110992(0.110606:0.105898:0.116471)	NA	NA	NA	NA
TraesCS6D02G394100_tae-vs-TraesCS5D02G349800_tae	NG	1.39189	2.08293	0.66824	0.0019631	2490	572.741	1917.26	NA	1616	402.833	1213.17	NA	NA	1.55084	1:1:1:1:1:1	0.10587(0.101933:0.107302:0.108376)	NA	NA	NA	NA
TraesCS6D02G394100_tae-vs-TraesCS5A02G344100_tae	NG	1.39374	1.83855	0.758062	0.028502	2244	524.412	1719.59	NA	1448	359.417	1088.58	NA	NA	1.49769	1:1:1:1:1:1	0.110166(0.111267:0.105733:0.113497)	NA	NA	NA	NA
TraesCS6D02G394100_tae-vs-LOC_Os01g23380_osa	NG	1.33332	1.52459	0.874545	0.326634	1581	373.597	1207.4	NA	996	243.5	752.5	NA	NA	1.37852	1:1:1:1:1:1	0.0882758(0.0858252:0.0894598:0.0895424)	NA	NA	NA	NA
TraesCS6D02G394100_tae-vs-TraesCS7D02G479800_tae	NG	1.30698	1.84782	0.707311	0.0203737	1527	359.243	1167.76	NA	969	246.5	722.5	NA	NA	1.43422	1:1:1:1:1:1	0.0882758(0.0851644:0.089625:0.090038)	NA	NA	NA	NA
TraesCS6D02G394100_tae-vs-TraesCS7B02G399500_tae	NG	1.30537	2.13601	0.611126	0.00212191	1530	361.036	1168.96	NA	978	255.083	722.917	NA	NA	1.50138	1:1:1:1:1:1	0.0887163(0.0863208:0.0889642:0.090864)	NA	NA	NA	NA
TraesCS6D02G394100_tae-vs-TraesCS7B02G399700_tae	NG	1.34459	2.1309	0.630996	0.00534974	1515	356.705	1158.3	NA	976	251.917	724.083	NA	NA	1.52973	1:1:1:1:1:1	0.0886062(0.086073:0.0887989:0.0909466)	NA	NA	NA	NA
TraesCS6D02G394100_tae-vs-TraesCS4B02G343200_tae	NG	1.33413	1.67256	0.797661	0.0902176	1797	408.724	1388.28	NA	1139	273.583	865.417	NA	NA	1.41111	1:1:1:1:1:1	0.102979(0.105154:0.0982984:0.105485)	NA	NA	NA	NA
TraesCS6D02G394100_tae-vs-LOC_Os08g07380_osa	NG	1.46242	2.39022	0.611835	0.000658368	2484	582.037	1901.96	NA	1642	418.5	1223.5	NA	NA	1.67981	1:1:1:1:1:1	0.12341(0.121923:0.124732:0.123575)	NA	NA	NA	NA
TraesCS6D02G394100_tae-vs-TraesCS7A02G440000_tae	NG	1.53532	2.12381	0.722908	0.0134008	2712	619.376	2092.62	NA	1804	437.167	1366.83	NA	NA	1.66972	1:1:1:1:1:1	0.122116(0.117545:0.119445:0.129357)	NA	NA	NA	NA
TraesCS6D02G394100_tae-vs-TraesCS2B02G837800LC_tae	NG	1.35745	1.44034	0.942455	0.747073	957	211.818	745.182	NA	603	135.583	467.417	NA	NA	1.3758	1:1:1:1:1:1	0.0810342(0.081282:0.0789691:0.0828515)	NA	NA	NA	NA
TraesCS6D02G394100_tae-vs-TraesCSU02G135400_tae	NG	1.21995	1.72168	0.708579	0.00962417	1740	397.1	1342.9	NA	1077	267.833	809.167	NA	NA	1.33445	1:1:1:1:1:1	0.0891569(0.086073:0.0883859:0.0930117)	NA	NA	NA	NA
TraesCS6D02G394100_tae-vs-LOC_Os12g36720_osa	NG	1.18623	2.35033	0.504707	4.27597e-05	1485	339.567	1145.43	NA	926	243.583	682.417	NA	NA	1.45242	1:1:1:1:1:1	0.08164(0.0778127:0.0825211:0.0845862)	NA	NA	NA	NA
TraesCS6D02G394100_tae-vs-TraesCS2A02G568900_tae	NG	1.78443	4.46152	0.399961	0.00178992	2553	586.53	1966.47	NA	1777	438.75	1338.25	NA	NA	2.39947	1:1:1:1:1:1	0.104797(0.101768:0.106228:0.106394)	NA	NA	NA	NA
TraesCS6D02G394100_tae-vs-TraesCS2A02G569200_tae	NG	1.58252	2.55472	0.61945	0.0017981	2676	625.523	2050.48	NA	1805	453.583	1351.42	NA	NA	1.80978	1:1:1:1:1:1	0.116636(0.108789:0.121675:0.119445)	NA	NA	NA	NA
TraesCS6D02G394100_tae-vs-TraesCS2D02G618300LC_tae	NG	1.50648	3.02982	0.497218	0.00019442	2235	522.191	1712.81	NA	1497	384.75	1112.25	NA	NA	1.8624	1:1:1:1:1:1	0.108844(0.101272:0.115728:0.109532)	NA	NA	NA	NA
TraesCS6D02G394100_tae-vs-TraesCS2D02G713400LC_tae	NG	1.667	1.93581	0.861141	0.243269	2724	625.093	2098.91	NA	1837	433.333	1403.67	NA	NA	1.72869	1:1:1:1:1:1	0.125558(0.12184:0.127044:0.127788)	NA	NA	NA	NA
TraesCS6D02G394100_tae-vs-TraesCSU02G382400LC_tae	NG	1.22208	2.09064	0.584548	0.000619745	1506	346.325	1159.68	NA	943	243.75	699.25	NA	NA	1.42182	1:1:1:1:1:1	0.0904235(0.0873947:0.0905336:0.0933421)	NA	NA	NA	NA
TraesCS6D02G394100_tae-vs-TraesCSU02G419900LC_tae	NG	1.20442	1.85965	0.647657	0.00151971	1692	384.309	1307.69	NA	1048	264.083	783.917	NA	NA	1.35324	1:1:1:1:1:1	0.08767(0.0840079:0.0868991:0.0921031)	NA	NA	NA	NA
TraesCS6D02G394100_tae-vs-TraesCS3A02G054600_tae	NG	1.22239	1.7262	0.708139	0.00895765	1767	409.551	1357.45	NA	1095	276.417	818.583	NA	NA	1.33916	1:1:1:1:1:1	0.0884685(0.0834297:0.0897076:0.0922683)	NA	NA	NA	NA
TraesCS6D02G394100_tae-vs-LOC_Os06g06850_osa	NG	1.32193	1.5738	0.839961	0.178974	1743	410.708	1332.29	NA	1098	270.25	827.75	NA	NA	1.38128	1:1:1:1:1:1	0.0888815(0.0859904:0.0897076:0.0909466)	NA	NA	NA	NA
TraesCS6D02G394100_tae-vs-TraesCS6B02G050300LC_tae	NG	1.42593	2.55975	0.557058	0.00147441	1695	385.361	1309.64	NA	1115	279.5	835.5	NA	NA	1.6837	1:1:1:1:1:1	0.0878903(0.0883033:0.0859078:0.0894598)	NA	NA	NA	NA
TraesCS6D02G394100_tae-vs-TraesCS3D02G029100_tae	NG	1.35653	2.02674	0.669319	0.00354722	2046	467.573	1578.43	NA	1317	327.167	989.833	NA	NA	1.5097	1:1:1:1:1:1	0.0910843(0.0869817:0.0905336:0.0957377)	NA	NA	NA	NA
TraesCS6D02G394100_tae-vs-TraesCS7B02G477700_tae	NG	1.25831	1.59906	0.786906	0.0511441	1917	446.003	1471	NA	1192	294.833	897.167	NA	NA	1.33759	1:1:1:1:1:1	0.0915799(0.0879729:0.0926813:0.0940856)	NA	NA	NA	NA
TraesCS6D02G394100_tae-vs-TraesCS7B02G478300_tae	NG	1.14099	1.45936	0.781842	0.136308	939	221.93	717.07	NA	563	142.667	420.333	NA	NA	1.21623	1:1:1:1:1:1	0.0730492(0.0714522:0.0730216:0.0746737)	NA	NA	NA	NA
TraesCS6D02G394100_tae-vs-LOC_Os02g19890_osa	NG	1.44441	1.56693	0.92181	0.515959	2115	481.995	1633	NA	1363	316.75	1046.25	NA	NA	1.47234	1:1:1:1:1:1	0.08968(0.0895424:0.0897902:0.0897076)	NA	NA	NA	NA
TraesCS6D02G394100_tae-vs-LOC_Os11g32170_osa	NG	1.39302	2.16666	0.642934	0.000764432	2547	582.875	1964.13	NA	1656	412.833	1243.17	NA	NA	1.57006	1:1:1:1:1:1	0.103117(0.0998678:0.10185:0.107633)	NA	NA	NA	NA
TraesCS6D02G394100_tae-vs-LOC_Os11g32210_osa	NG	1.45368	2.05323	0.707999	0.00986724	2451	561.688	1889.31	NA	1607	394	1213	NA	NA	1.59108	1:1:1:1:1:1	0.104273(0.0998678:0.10722:0.105733)	NA	NA	NA	NA
TraesCS6D02G394100_tae-vs-LOC_Os08g29809_osa	NG	1.32741	1.66004	0.799629	0.0958492	1713	395.707	1317.29	NA	1084	264.333	819.667	NA	NA	1.40425	1:1:1:1:1:1	0.0871744(0.0845862:0.0875599:0.0893772)	NA	NA	NA	NA
TraesCS6D02G394100_tae-vs-LOC_Os08g29854_osa	NG	1.31898	2.15266	0.612721	0.000750941	1905	431.34	1473.66	NA	1220	305.167	914.833	NA	NA	1.50774	1:1:1:1:1:1	0.0869817(0.0845036:0.089212:0.0872295)	NA	NA	NA	NA
TraesCS6D02G394100_tae-vs-TraesCS2D02G591200_tae	NG	1.30931	2.64456	0.495097	0.00199679	1047	236.972	810.028	NA	674	172.5	501.5	NA	NA	1.61152	1:1:1:1:1:1	0.0729115(0.0707087:0.0719478:0.076078)	NA	NA	NA	NA
TraesCS6D02G394100_tae-vs-TraesCS2A02G585200_tae	NG	1.40508	1.55644	0.902751	0.395356	2151	500.49	1650.51	NA	1376	328.25	1047.75	NA	NA	1.4403	1:1:1:1:1:1	0.0950218(0.0934247:0.094829:0.0968115)	NA	NA	NA	NA
TraesCS6D02G394100_tae-vs-TraesCS2B02G597700_tae	NG	1.34796	1.54333	0.87341	0.319766	1569	361.13	1207.87	NA	992	236.25	755.75	NA	NA	1.39293	1:1:1:1:1:1	0.0838427(0.0834297:0.0828515:0.085247)	NA	NA	NA	NA
TraesCS6D02G394100_tae-vs-TraesCS2D02G601200_tae	NG	1.42236	1.66974	0.851845	0.183128	2151	502.449	1648.55	NA	1387	336.167	1050.83	NA	NA	1.48015	1:1:1:1:1:1	0.0951319(0.0939204:0.0945812:0.0968941)	NA	NA	NA	NA
TraesCS6D02G394100_tae-vs-TraesCS2B02G084900_tae	NG	1.23407	1.78979	0.689509	0.0730202	735	173.023	561.977	NA	458	117.833	340.167	NA	NA	1.36489	1:1:1:1:1:1	0.066138(0.06377:0.0653395:0.0693045)	NA	NA	NA	NA
TraesCS6D02G394100_tae-vs-TraesCSU02G136100LC_tae	NG	1.16376	1.58013	0.736496	0.0606595	1062	240.342	821.658	NA	644	158.333	485.667	NA	NA	1.25799	1:1:1:1:1:1	0.0726912(0.0709566:0.0711218:0.0759954)	NA	NA	NA	NA
TraesCS6D02G394100_tae-vs-TraesCS6B02G004900_tae	NG	1.23324	1.69548	0.727368	0.125548	651	150.841	500.159	NA	404	101.333	302.667	NA	NA	1.34034	1:1:1:1:1:1	0.0656424(0.063357:0.0645961:0.0689741)	NA	NA	NA	NA
TraesCS6D02G394100_tae-vs-TraesCS5B02G014000_tae	NG	1.53489	2.09929	0.731148	0.0315545	2199	503.656	1695.34	NA	1462	354.75	1107.25	NA	NA	1.66416	1:1:1:1:1:1	0.0937552(0.0901206:0.0936726:0.0974723)	NA	NA	NA	NA
TraesCS6D02G394100_tae-vs-TraesCS3B02G695400LC_tae	NG	0.906305	1.3002	0.697053	0.0952326	480	104.046	375.954	NA	262	64.25	197.75	NA	NA	0.991686	1:1:1:1:1:1	0.0618977(0.0596398:0.0613745:0.0646787)	NA	NA	NA	NA
TraesCS6B02G457600_tae-vs-TraesCS2A02G110900_tae	NG	0.671165	0.952371	0.704731	0.000869479	1722	378.549	1343.45	NA	800	204.167	595.833	NA	NA	0.732983	1:1:1:1:1:1	0.0878628(0.0880555:0.0871469:0.0883859)	NA	NA	NA	NA
TraesCS6B02G457600_tae-vs-TraesCS2D02G111500_tae	NG	0.684806	1.11775	0.612667	6.08421e-06	1749	383.661	1365.34	NA	836	222.917	613.083	NA	NA	0.779776	1:1:1:1:1:1	0.0895424(0.0892946:0.0874773:0.0918553)	NA	NA	NA	NA
TraesCS6B02G457600_tae-vs-TraesCS2B02G129800_tae	NG	0.642556	0.84336	0.7619	0.0098595	1707	378.007	1328.99	NA	765	191.417	573.583	NA	NA	0.687023	1:1:1:1:1:1	0.08968(0.090864:0.0887989:0.0893772)	NA	NA	NA	NA
TraesCS6B02G457600_tae-vs-TraesCS2A02G110800_tae	NG	0.691605	0.886489	0.780162	0.0164655	1773	396.316	1376.68	NA	828	206.083	621.917	NA	NA	0.735167	1:1:1:1:1:1	0.0922683(0.0936726:0.0906988:0.0924335)	NA	NA	NA	NA
TraesCS6B02G457600_tae-vs-TraesCS5D02G544700_tae	NG	0.665873	0.859241	0.774955	0.0139047	1770	396.718	1373.28	NA	809	202.917	606.083	NA	NA	0.709213	1:1:1:1:1:1	0.0919654(0.0935074:0.0909466:0.0914423)	NA	NA	NA	NA
TraesCS6B02G457600_tae-vs-TraesCS5D02G544300_tae	NG	0.727288	0.822102	0.884669	0.218531	1845	413.179	1431.82	NA	873	206.333	666.667	NA	NA	0.748521	1:1:1:1:1:1	0.0935349(0.0938378:0.0937552:0.0930117)	NA	NA	NA	NA
TraesCS6B02G457600_tae-vs-TraesCS4A02G329100_tae	NG	0.69234	0.865711	0.799736	0.0268165	1878	423.858	1454.14	NA	875	217.667	657.333	NA	NA	0.73147	1:1:1:1:1:1	0.0986838(0.0999504:0.0979679:0.0981332)	NA	NA	NA	NA
TraesCS6B02G457600_tae-vs-TraesCS2D02G466600_tae	NG	0.592261	0.860013	0.688665	0.000444338	1698	368.356	1329.64	NA	733	188.5	544.5	NA	NA	0.650346	1:1:1:1:1:1	0.0843934(0.0838427:0.0842557:0.0850818)	NA	NA	NA	NA
TraesCS6B02G457600_tae-vs-TraesCS2B02G734100LC_tae	NG	0.824626	1.15082	0.716558	0.00252426	1728	381.599	1346.4	NA	898	224.5	673.5	NA	NA	0.89666	1:1:1:1:1:1	0.0902307(0.0897902:0.0911118:0.0897902)	NA	NA	NA	NA
TraesCS6B02G457600_tae-vs-TraesCS2A02G466100_tae	NG	0.656323	0.985229	0.666164	0.000102484	1776	398.302	1377.7	NA	821	218.417	602.583	NA	NA	0.730087	1:1:1:1:1:1	0.0859629(0.0854122:0.0866512:0.0858252)	NA	NA	NA	NA
TraesCS6B02G457600_tae-vs-TraesCS2B02G489400_tae	NG	0.802627	1.01683	0.789341	0.0242643	1746	384.864	1361.14	NA	885	214.25	670.75	NA	NA	0.849843	1:1:1:1:1:1	0.0958753(0.0941682:0.0974723:0.0959855)	NA	NA	NA	NA
TraesCS6B02G457600_tae-vs-TraesCS2B02G488000_tae	NG	0.704122	0.933556	0.754237	0.00725895	1770	396.7	1373.3	NA	839	211.833	627.167	NA	NA	0.755544	1:1:1:1:1:1	0.0905612(0.0903684:0.0914423:0.0898728)	NA	NA	NA	NA
TraesCS6B02G457600_tae-vs-TraesCS2B02G488400_tae	NG	0.736972	0.915845	0.804691	0.0304097	1869	419.009	1449.99	NA	902	221.583	680.417	NA	NA	0.777074	1:1:1:1:1:1	0.0920205(0.0907814:0.0916075:0.0936726)	NA	NA	NA	NA
TraesCS6B02G457600_tae-vs-LOC_Os03g10910_osa	NG	1.50478	1.68079	0.895281	0.448625	1473	370.265	1102.73	NA	964	248.167	715.833	NA	NA	1.54903	1:1:1:1:1:1	0.0851368(0.0845862:0.0872295:0.0835949)	NA	NA	NA	NA
TraesCS6B02G457600_tae-vs-AT4G26090_ath	NG	1.34951	1.71438	0.787168	0.136094	1362	302.667	1059.33	NA	867	203.917	663.083	NA	NA	1.43059	1:1:1:1:1:1	0.066551(0.066909:0.0664133:0.0663307)	NA	NA	NA	NA
TraesCS6B02G457600_tae-vs-TraesCS7D02G546400_tae	NG	1.03212	1.26455	0.816196	0.0840628	1656	369.709	1286.29	NA	947	225.917	721.083	NA	NA	1.08402	1:1:1:1:1:1	0.0886337(0.0867339:0.089625:0.0895424)	NA	NA	NA	NA
TraesCS6B02G457600_tae-vs-TraesCS6B02G076300_tae	NG	1.02724	1.42755	0.71958	0.0051873	1749	389.243	1359.76	NA	1009	248.417	760.583	NA	NA	1.11633	1:1:1:1:1:1	0.0970318(0.0960681:0.0980506:0.0969767)	NA	NA	NA	NA
TraesCS6B02G457600_tae-vs-TraesCS6A02G056900_tae	NG	0.97	1.32665	0.731167	0.0349439	1029	230.936	798.064	NA	578	143.667	434.333	NA	NA	1.05004	1:1:1:1:1:1	0.0538301(0.0535272:0.0541054:0.0538576)	NA	NA	NA	NA
TraesCS6B02G457600_tae-vs-TraesCS6D02G063300LC_tae	NG	1.21568	1.87922	0.646905	0.00204045	1659	376.268	1282.73	NA	1031	259.167	771.833	NA	NA	1.36617	1:1:1:1:1:1	0.0868715(0.086486:0.0873947:0.0867339)	NA	NA	NA	NA
TraesCS6B02G457600_tae-vs-TraesCS2B02G562700_tae	NG	1.02355	1.36218	0.75141	0.0182003	1599	360.523	1238.48	NA	918	226.417	691.583	NA	NA	1.0999	1:1:1:1:1:1	0.0853571(0.0820254:0.0866512:0.0873947)	NA	NA	NA	NA
TraesCS6B02G457600_tae-vs-TraesCS4D02G006000_tae	NG	1.01903	1.35521	0.751933	0.0151705	1683	375.401	1307.6	NA	964	235.333	728.667	NA	NA	1.09402	1:1:1:1:1:1	0.0932595(0.0894598:0.0949116:0.0954072)	NA	NA	NA	NA
TraesCS6B02G457600_tae-vs-TraesCS4B02G006100_tae	NG	0.972007	1.21017	0.803198	0.0529372	1692	380.165	1311.84	NA	943	228.333	714.667	NA	NA	1.02552	1:1:1:1:1:1	0.0913046(0.0882207:0.0924335:0.0932595)	NA	NA	NA	NA
TraesCS6B02G457600_tae-vs-TraesCS4A02G308300_tae	NG	1.00598	1.32376	0.759943	0.0201178	1650	370.676	1279.32	NA	939	230.417	708.583	NA	NA	1.07737	1:1:1:1:1:1	0.0908916(0.0885511:0.0935074:0.0906162)	NA	NA	NA	NA
TraesCS6B02G457600_tae-vs-TraesCSU02G422800LC_tae	NG	0.910598	1.42756	0.637872	0.000961581	1218	277.471	940.529	NA	673	177.083	495.917	NA	NA	1.02837	1:1:1:1:1:1	0.0585385(0.0578226:0.0595572:0.0582356)	NA	NA	NA	NA
TraesCS6B02G457600_tae-vs-TraesCS1A02G101700_tae	NG	0.912586	1.40331	0.650308	0.000746441	1371	312.172	1058.83	NA	757	198.083	558.917	NA	NA	1.02432	1:1:1:1:1:1	0.0614847(0.0604659:0.0626136:0.0613745)	NA	NA	NA	NA
TraesCS6B02G457600_tae-vs-TraesCS1A02G101300_tae	NG	0.91849	1.26412	0.726587	0.0294461	1020	231.048	788.952	NA	559	141.167	417.833	NA	NA	0.996781	1:1:1:1:1:1	0.0553169(0.0547662:0.0548488:0.0563357)	NA	NA	NA	NA
TraesCS6B02G457600_tae-vs-TraesCS2B02G019300_tae	NG	0.96571	1.46718	0.658208	0.000820114	1533	341.896	1191.1	NA	867	220.167	646.833	NA	NA	1.07755	1:1:1:1:1:1	0.0659453(0.0668264:0.0655873:0.0654221)	NA	NA	NA	NA
TraesCS6B02G457600_tae-vs-TraesCS2B02G019800_tae	NG	1.06455	1.27497	0.83496	0.129474	1620	357.406	1262.59	NA	937	219.083	717.917	NA	NA	1.11097	1:1:1:1:1:1	0.088854(0.0842557:0.0925161:0.0897902)	NA	NA	NA	NA
TraesCS6B02G457600_tae-vs-TraesCSU02G064400_tae	NG	1.12743	1.45476	0.774989	0.0486032	1590	351.273	1238.73	NA	948	225.583	722.417	NA	NA	1.19974	1:1:1:1:1:1	0.0669365(0.0661655:0.0675698:0.0670742)	NA	NA	NA	NA
TraesCS6B02G457600_tae-vs-TraesCS7D02G546500_tae	NG	1.26195	1.40853	0.895937	0.540599	792	178.515	613.485	NA	488	113.417	374.583	NA	NA	1.29499	1:1:1:1:1:1	0.0514896(0.0517925:0.0508839:0.0517925)	NA	NA	NA	NA
TraesCS6B02G457600_tae-vs-TraesCS4A02G381600_tae	NG	1.10301	1.34085	0.822616	0.101448	1722	389.642	1332.36	NA	1013	243.333	769.667	NA	NA	1.15683	1:1:1:1:1:1	0.0832645(0.0811168:0.0857426:0.0829341)	NA	NA	NA	NA
TraesCS6B02G457600_tae-vs-TraesCS7B02G496500_tae	NG	1.36744	1.6265	0.840726	0.389705	813	190.063	622.937	NA	518	126.25	391.75	NA	NA	1.42801	1:1:1:1:1:1	0.04981(0.0497274:0.0503056:0.049397)	NA	NA	NA	NA
TraesCS6B02G457600_tae-vs-TraesCS7D02G546100_tae	NG	1.06541	1.3458	0.791659	0.0410405	1737	388.728	1348.27	NA	1010	243.083	766.917	NA	NA	1.12816	1:1:1:1:1:1	0.0902032(0.0863208:0.0951594:0.0891294)	NA	NA	NA	NA
TraesCS6B02G457600_tae-vs-TraesCS2B02G575800_tae	NG	1.2508	2.04947	0.610304	0.00260066	1386	308.75	1077.25	NA	872	216.5	655.5	NA	NA	1.42871	1:1:1:1:1:1	0.0655873(0.066496:0.0658351:0.0644309)	NA	NA	NA	NA
TraesCS6B02G457600_tae-vs-LOC_Os11g44580_osa	NG	1.11938	1.91317	0.585093	0.00123512	1182	261.512	920.488	NA	716	180.833	535.167	NA	NA	1.29501	1:1:1:1:1:1	0.0623382(0.0639352:0.0619528:0.0611267)	NA	NA	NA	NA
TraesCS6B02G457600_tae-vs-LOC_Os11g45620_osa	NG	1.47399	1.6649	0.885333	0.482382	1236	291.434	944.566	NA	804	194.833	609.167	NA	NA	1.51901	1:1:1:1:1:1	0.0655598(0.0653395:0.0668264:0.0645135)	NA	NA	NA	NA
TraesCS6B02G457600_tae-vs-TraesCS1B02G416200_tae	NG	1.17209	1.73943	0.673836	0.00490667	1569	345.785	1223.21	NA	959	233.833	725.167	NA	NA	1.29712	1:1:1:1:1:1	0.0809241(0.0772344:0.0825211:0.0830167)	NA	NA	NA	NA
TraesCS6B02G457600_tae-vs-TraesCS1A02G612000LC_tae	NG	1.19051	2.31361	0.514568	4.52821e-05	1578	348.495	1229.5	NA	983	249.417	733.583	NA	NA	1.43854	1:1:1:1:1:1	0.0696349(0.067735:0.0708739:0.0702957)	NA	NA	NA	NA
TraesCS6B02G457600_tae-vs-TraesCS1B02G469500_tae	NG	1.21925	1.63264	0.746792	0.031737	1545	340.125	1204.88	NA	952	226.167	725.833	NA	NA	1.31025	1:1:1:1:1:1	0.0806762(0.0762432:0.0827689:0.0830167)	NA	NA	NA	NA
TraesCS6B02G457600_tae-vs-TraesCS1B02G470600_tae	NG	1.25847	1.54053	0.816905	0.141408	1509	332.779	1176.22	NA	935	217.583	717.417	NA	NA	1.32067	1:1:1:1:1:1	0.0824385(0.0775648:0.0845862:0.0851644)	NA	NA	NA	NA
TraesCS6B02G457600_tae-vs-LOC_Os08g07890_osa	NG	1.11758	2.37884	0.469801	1.2863e-05	1371	301.416	1069.58	NA	838	216.583	621.417	NA	NA	1.39487	1:1:1:1:1:1	0.0932045(0.0905336:0.0978853:0.0911944)	NA	NA	NA	NA
TraesCS6B02G457600_tae-vs-TraesCS2B02G033500_tae	NG	1.31042	2.14106	0.612044	0.00142638	1692	390.009	1301.99	NA	1082	275.667	806.333	NA	NA	1.50188	1:1:1:1:1:1	0.0932871(0.0911944:0.0936726:0.0949942)	NA	NA	NA	NA
TraesCS6B02G457600_tae-vs-LOC_Os04g43440_osa	NG	1.25802	2.07097	0.607456	0.00208962	1443	323.326	1119.67	NA	910	227.167	682.833	NA	NA	1.44018	1:1:1:1:1:1	0.0667438(0.0645961:0.0684784:0.0671568)	NA	NA	NA	NA
TraesCS6B02G457600_tae-vs-TraesCS2A02G384100_tae	NG	1.26647	1.66489	0.760689	0.0576589	1419	322.099	1096.9	NA	886	215.333	670.667	NA	NA	1.35691	1:1:1:1:1:1	0.0676799(0.0683958:0.0687263:0.0659177)	NA	NA	NA	NA
TraesCS6B02G457600_tae-vs-AT5G17680_ath	NG	1.3434	2.13961	0.627873	0.00637088	1455	314.473	1140.53	NA	935	222.25	712.75	NA	NA	1.51549	1:1:1:1:1:1	0.0767663(0.0759954:0.0776474:0.0766562)	NA	NA	NA	NA
TraesCS6B02G457600_tae-vs-LOC_Os04g25900_osa	NG	1.17733	1.21101	0.972188	0.850418	1503	339.002	1164	NA	895	203.667	691.333	NA	NA	1.18492	1:1:1:1:1:1	0.0682031(0.0668264:0.0684784:0.0693045)	NA	NA	NA	NA
TraesCS6B02G457600_tae-vs-LOC_Os07g17230_osa	NG	1.32769	1.66481	0.797507	0.105678	1731	385.552	1345.45	NA	1095	257.75	837.25	NA	NA	1.40278	1:1:1:1:1:1	0.0825486(0.0818602:0.0823559:0.0834297)	NA	NA	NA	NA
TraesCS6B02G457600_tae-vs-AT5G38850_ath	NG	1.41549	2.36425	0.598706	0.0056121	1503	325.006	1177.99	NA	983	233.333	749.667	NA	NA	1.62065	1:1:1:1:1:1	0.0656424(0.0666612:0.064183:0.0660829)	NA	NA	NA	NA
TraesCS6B02G457600_tae-vs-LOC_Os11g46200_osa	NG	1.21591	2.23215	0.544725	6.76104e-05	1665	382.502	1282.5	NA	1044	272.25	771.75	NA	NA	1.44937	1:1:1:1:1:1	0.0798502(0.0796299:0.080869:0.0790517)	NA	NA	NA	NA
TraesCS6B02G457600_tae-vs-AT1G27170_ath	NG	1.3959	1.81553	0.768867	0.0866268	1548	350.598	1197.4	NA	998	239.583	758.417	NA	NA	1.49094	1:1:1:1:1:1	0.0811443(0.0788865:0.0837601:0.0807864)	NA	NA	NA	NA
TraesCS6B02G457600_tae-vs-AT1G27180_ath	NG	1.24959	1.31984	0.946773	0.674306	1674	375.775	1298.23	NA	1023	233.333	789.667	NA	NA	1.26536	1:1:1:1:1:1	0.0884961(0.0862382:0.0917727:0.0874773)	NA	NA	NA	NA
TraesCS6B02G457600_tae-vs-LOC_Os12g30760_osa	NG	1.3807	2.74056	0.503801	0.000453106	1569	351.088	1217.91	NA	1025	256.5	768.5	NA	NA	1.68499	1:1:1:1:1:1	0.0702131(0.0702131:0.0707913:0.0696349)	NA	NA	NA	NA
TraesCS6B02G457600_tae-vs-LOC_Os12g30720_osa	NG	1.31823	1.7823	0.739623	0.0465918	1503	337.578	1165.42	NA	953	229.667	723.333	NA	NA	1.42246	1:1:1:1:1:1	0.0660554(0.0675698:0.0660829:0.0645135)	NA	NA	NA	NA
TraesCS6B02G457600_tae-vs-TraesCS7B02G822400LC_tae	NG	1.22117	1.52434	0.801112	0.100365	1614	369.651	1244.35	NA	991	240.917	750.083	NA	NA	1.29061	1:1:1:1:1:1	0.107247(0.10342:0.108954:0.109367)	NA	NA	NA	NA
TraesCS6B02G457600_tae-vs-TraesCS1B02G010000_tae	NG	1.18229	2.92368	0.404383	2.87916e-06	1419	320.045	1098.95	NA	889	235.167	653.833	NA	NA	1.57505	1:1:1:1:1:1	0.109147(0.104659:0.115232:0.10755)	NA	NA	NA	NA
TraesCS6B02G457600_tae-vs-LOC_Os04g53160_osa	NG	0.646249	1.01081	0.63934	2.19484e-05	1746	382.943	1363.06	NA	803	212.583	590.417	NA	NA	0.726205	1:1:1:1:1:1	0.100281(0.09962:0.098381:0.102842)	NA	NA	NA	NA
TraesCS6B02G457600_tae-vs-LOC_Os04g53120_osa	NG	0.674709	1.01963	0.661721	6.22448e-05	1839	406.644	1432.36	NA	864	226.667	637.333	NA	NA	0.750978	1:1:1:1:1:1	0.102566(0.100859:0.104246:0.102594)	NA	NA	NA	NA
TraesCS6B02G457600_tae-vs-TraesCS1B02G470500_tae	NG	1.1337	1.64311	0.689972	0.00636555	1524	332.267	1191.73	NA	918	221.333	696.667	NA	NA	1.24477	1:1:1:1:1:1	0.0804009(0.0754998:0.0833471:0.0823559)	NA	NA	NA	NA
TraesCS6B02G457600_tae-vs-LOC_Os11g29090_osa	NG	1.33898	3.00029	0.446283	0.000168323	1488	323.025	1164.97	NA	965	237.833	727.167	NA	NA	1.69963	1:1:1:1:1:1	0.0693871(0.0690567:0.0713696:0.067735)	NA	NA	NA	NA
TraesCS6B02G457600_tae-vs-TraesCS2A02G545300_tae	NG	1.18907	1.86559	0.63737	0.0174634	930	201.408	728.592	NA	573	138.5	434.5	NA	NA	1.33559	1:1:1:1:1:1	0.059337(0.0603007:0.0592268:0.0584834)	NA	NA	NA	NA
TraesCS6B02G457600_tae-vs-LOC_Os11g36410_osa	NG	1.32656	1.8046	0.735097	0.0522248	1365	312.632	1052.37	NA	868	213.333	654.667	NA	NA	1.43604	1:1:1:1:1:1	0.0679002(0.066909:0.0686436:0.068148)	NA	NA	NA	NA
TraesCS6B02G457600_tae-vs-TraesCS5B02G259900_tae	NG	1.24588	1.54637	0.805677	0.122868	1449	332.654	1116.35	NA	896	217.75	678.25	NA	NA	1.31486	1:1:1:1:1:1	0.0708464(0.0700479:0.0703783:0.072113)	NA	NA	NA	NA
TraesCS6B02G457600_tae-vs-TraesCS5A02G261700_tae	NG	1.2149	1.5472	0.785223	0.0821294	1437	330.564	1106.44	NA	882	216.417	665.583	NA	NA	1.29134	1:1:1:1:1:1	0.0689741(0.0679828:0.0688089:0.0701305)	NA	NA	NA	NA
TraesCS6B02G457600_tae-vs-TraesCS5A02G261600_tae	NG	1.20168	1.53863	0.781003	0.0709713	1431	328.313	1102.69	NA	875	214.583	660.417	NA	NA	1.27898	1:1:1:1:1:1	0.0684784(0.0671568:0.0683132:0.0699653)	NA	NA	NA	NA
TraesCS6B02G457600_tae-vs-TraesCS2A02G384000_tae	NG	1.1971	1.89175	0.632799	0.0059415	1227	275.202	951.798	NA	759	189.833	569.167	NA	NA	1.3529	1:1:1:1:1:1	0.0586211(0.0569965:0.0591442:0.0597225)	NA	NA	NA	NA
TraesCS6B02G457600_tae-vs-TraesCS2D02G380400_tae	NG	1.21076	2.17073	0.557768	0.000511663	1383	307.929	1075.07	NA	864	218.167	645.833	NA	NA	1.4245	1:1:1:1:1:1	0.0681205(0.0661655:0.0676524:0.0705435)	NA	NA	NA	NA
TraesCS6B02G457600_tae-vs-TraesCS3A02G325600_tae	NG	1.44454	1.80338	0.80102	0.167057	1416	331.004	1085	NA	921	225.833	695.167	NA	NA	1.52843	1:1:1:1:1:1	0.0750317(0.0735999:0.0757476:0.0757476)	NA	NA	NA	NA
TraesCS6B02G457600_tae-vs-TraesCS3B02G354400_tae	NG	1.40184	1.50573	0.931005	0.64701	1419	328.831	1090.17	NA	905	213.5	691.5	NA	NA	1.42591	1:1:1:1:1:1	0.0743433(0.0719478:0.0749215:0.0761606)	NA	NA	NA	NA
TraesCS6B02G457600_tae-vs-TraesCS3D02G319000_tae	NG	1.44322	1.73143	0.833544	0.235627	1398	330.892	1067.11	NA	907	223.5	683.5	NA	NA	1.51144	1:1:1:1:1:1	0.0746186(0.0735173:0.0753345:0.0750041)	NA	NA	NA	NA
TraesCS6B02G457600_tae-vs-TraesCS5B02G494300_tae	NG	1.22051	1.80059	0.677836	0.00600833	1548	353.853	1194.15	NA	961	241.333	719.667	NA	NA	1.35311	1:1:1:1:1:1	0.0913046(0.0906162:0.0928465:0.090451)	NA	NA	NA	NA
TraesCS6B02G457600_tae-vs-TraesCS5B02G491600_tae	NG	1.16323	1.72387	0.674776	0.00863553	1323	300.384	1022.62	NA	807	202.667	604.333	NA	NA	1.29052	1:1:1:1:1:1	0.0844209(0.0825211:0.0869817:0.0837601)	NA	NA	NA	NA
TraesCS6B02G457600_tae-vs-TraesCS5B02G535500_tae	NG	1.14453	1.99099	0.574853	0.000583852	1353	297.833	1055.17	NA	827	207.667	619.333	NA	NA	1.33086	1:1:1:1:1:1	0.0650366(0.0653395:0.0641004:0.0656699)	NA	NA	NA	NA
TraesCS6B02G457600_tae-vs-TraesCS7A02G490147_tae	NG	1.17883	1.51231	0.779488	0.0511677	1734	386.064	1347.94	NA	1052	251	801	NA	NA	1.25307	1:1:1:1:1:1	0.0881381(0.086073:0.0892946:0.0890468)	NA	NA	NA	NA
TraesCS6B02G457600_tae-vs-TraesCS5B02G535400_tae	NG	1.2747	2.36899	0.538079	0.000101246	1794	403.01	1390.99	NA	1142	289.417	852.583	NA	NA	1.52052	1:1:1:1:1:1	0.08767(0.0868991:0.0874773:0.0886337)	NA	NA	NA	NA
TraesCS6B02G457600_tae-vs-TraesCS4A02G335700_tae	NG	1.17965	1.66547	0.708297	0.00690942	1773	392.365	1380.63	NA	1083	262.333	820.667	NA	NA	1.28716	1:1:1:1:1:1	0.0866237(0.0854122:0.0886337:0.0858252)	NA	NA	NA	NA
TraesCS6B02G457600_tae-vs-TraesCS5D02G532500_tae	NG	1.1663	1.78476	0.653479	0.00125283	1785	393.056	1391.94	NA	1091	267.5	823.5	NA	NA	1.30248	1:1:1:1:1:1	0.0865411(0.0868165:0.0868991:0.0859078)	NA	NA	NA	NA
TraesCS6B02G457600_tae-vs-TraesCS4B02G566100LC_tae	NG	1.14118	1.6133	0.707355	0.00958388	1569	355.725	1213.27	NA	947	235.75	711.25	NA	NA	1.24822	1:1:1:1:1:1	0.0750867(0.0759128:0.0750867:0.0742607)	NA	NA	NA	NA
TraesCS6B02G457600_tae-vs-TraesCS4A02G465900_tae	NG	1.46316	1.38872	1.05361	0.709784	1125	252.795	872.205	NA	721	159.833	561.167	NA	NA	1.44644	1:1:1:1:1:1	0.0611267(0.0626136:0.0597225:0.0610441)	NA	NA	NA	NA
TraesCS6B02G457600_tae-vs-TraesCS4A02G467800_tae	NG	1.32413	2.04543	0.647362	0.00311505	1794	400.052	1393.95	NA	1147	280.417	866.583	NA	NA	1.48498	1:1:1:1:1:1	0.0815849(0.0802908:0.0797951:0.0846688)	NA	NA	NA	NA
TraesCS6B02G457600_tae-vs-TraesCS4A02G467700_tae	NG	1.35107	2.02442	0.667388	0.00929784	1650	364.874	1285.13	NA	1060	255.25	804.75	NA	NA	1.49997	1:1:1:1:1:1	0.0796024(0.0765736:0.0798777:0.0823559)	NA	NA	NA	NA
TraesCS6B02G457600_tae-vs-TraesCS4A02G465300_tae	NG	1.33213	1.7417	0.764844	0.0513637	1773	399.752	1373.25	NA	1126	270.417	855.583	NA	NA	1.42447	1:1:1:1:1:1	0.0857426(0.0835949:0.0867339:0.0868991)	NA	NA	NA	NA
TraesCS6B02G457600_tae-vs-TraesCS6D02G407600_tae	NG	1.25476	1.67727	0.748099	0.0273358	1746	383.784	1362.22	NA	1087	257.083	829.917	NA	NA	1.34763	1:1:1:1:1:1	0.0784184(0.0794647:0.0761606:0.0796299)	NA	NA	NA	NA
TraesCS6B02G457600_tae-vs-TraesCS6B02G470100_tae	NG	1.35874	2.12616	0.639061	0.00389559	1770	387.182	1382.82	NA	1141	273.333	867.667	NA	NA	1.52661	1:1:1:1:1:1	0.0778127(0.077317:0.077317:0.0788039)	NA	NA	NA	NA
TraesCS6B02G457600_tae-vs-TraesCS6B02G815100LC_tae	NG	1.09378	2.08908	0.52357	0.00381255	720	152.996	567.004	NA	434	107.667	326.333	NA	NA	1.30528	1:1:1:1:1:1	0.0465059(0.0461755:0.0462581:0.0470841)	NA	NA	NA	NA
TraesCS6B02G457600_tae-vs-LOC_Os06g41690_osa	NG	1.18898	2.5243	0.471014	3.21865e-05	1404	318.903	1085.1	NA	878	230.917	647.083	NA	NA	1.49229	1:1:1:1:1:1	0.149485(0.150173:0.147117:0.151165)	NA	NA	NA	NA
TraesCS6B02G457600_tae-vs-TraesCS5B02G007400LC_tae	NG	1.29163	2.03474	0.634788	0.00164574	1827	410.451	1416.55	NA	1160	287.417	872.583	NA	NA	1.45858	1:1:1:1:1:1	0.111515(0.111763:0.113002:0.10978)	NA	NA	NA	NA
TraesCS6B02G457600_tae-vs-TraesCS5A02G184900_tae	NG	1.20334	1.59221	0.755769	0.0581073	1362	292.191	1069.81	NA	834	192.917	641.083	NA	NA	1.28676	1:1:1:1:1:1	0.0913872(0.0883033:0.0935074:0.0923509)	NA	NA	NA	NA
TraesCS6B02G457600_tae-vs-TraesCS5B02G182900_tae	NG	1.19649	1.53137	0.78132	0.0649617	1515	332.743	1182.26	NA	924	217.167	706.833	NA	NA	1.27004	1:1:1:1:1:1	0.0937827(0.0906162:0.0963159:0.094416)	NA	NA	NA	NA
TraesCS6B02G457600_tae-vs-TraesCS5D02G189900_tae	NG	1.19486	1.54647	0.772637	0.0571955	1521	335.576	1185.42	NA	928	219.667	708.333	NA	NA	1.27243	1:1:1:1:1:1	0.094058(0.0909466:0.0968115:0.094416)	NA	NA	NA	NA
TraesCS6B02G457600_tae-vs-TraesCS4D02G004000_tae	NG	0.993269	1.32397	0.750222	0.0136285	1680	381.379	1298.62	NA	952	237.083	714.917	NA	NA	1.06834	1:1:1:1:1:1	0.0945261(0.0925161:0.0941682:0.0968941)	NA	NA	NA	NA
TraesCS6B02G457600_tae-vs-TraesCS4A02G389500_tae	NG	1.20622	1.79579	0.671694	0.016462	1167	256.879	910.121	NA	721	175.083	545.917	NA	NA	1.336	1:1:1:1:1:1	0.0571067(0.05774:0.0560879:0.0574922)	NA	NA	NA	NA
TraesCS6B02G457600_tae-vs-TraesCS6B02G117100_tae	NG	1.22395	2.72526	0.449112	9.93512e-06	1605	359.84	1245.16	NA	1014	262.75	751.25	NA	NA	1.56054	1:1:1:1:1:1	0.0669916(0.0692219:0.0654221:0.0663307)	NA	NA	NA	NA
TraesCS6B02G457600_tae-vs-TraesCS4A02G026300_tae	NG	1.27778	1.87273	0.682307	0.00735245	1671	372.563	1298.44	NA	1053	256.417	796.583	NA	NA	1.41043	1:1:1:1:1:1	0.08566(0.0843383:0.0883859:0.0842557)	NA	NA	NA	NA
TraesCS6B02G457600_tae-vs-TraesCS5B02G059000_tae	NG	1.32608	2.06855	0.641067	0.00415677	1632	359.106	1272.89	NA	1044	252.25	791.75	NA	NA	1.48945	1:1:1:1:1:1	0.084063(0.0849166:0.0850818:0.0821906)	NA	NA	NA	NA
TraesCS6B02G457600_tae-vs-TraesCS5B02G005700_tae	NG	1.16381	1.72548	0.674483	0.0190182	1080	234.248	845.752	NA	658	158.083	499.917	NA	NA	1.28563	1:1:1:1:1:1	0.0569965(0.0567487:0.0569139:0.0573269)	NA	NA	NA	NA
TraesCS6B02G457600_tae-vs-TraesCS3D02G502800_tae	NG	1.23858	1.29204	0.95862	0.790927	1389	306.244	1082.76	NA	845	188.667	656.333	NA	NA	1.25037	1:1:1:1:1:1	0.0642657(0.0630266:0.0654221:0.0643483)	NA	NA	NA	NA
TraesCS6B02G457600_tae-vs-TraesCS3A02G669400LC_tae	NG	1.11759	1.77645	0.629118	0.01815	747	161.937	585.063	NA	450	110.083	339.917	NA	NA	1.26042	1:1:1:1:1:1	0.0460102(0.0465885:0.0453494:0.0460928)	NA	NA	NA	NA
TraesCS6B02G457600_tae-vs-TraesCS4A02G223400_tae	NG	1.20974	1.58936	0.761146	0.0459901	1554	349.927	1204.07	NA	954	230.917	723.083	NA	NA	1.29522	1:1:1:1:1:1	0.0822182(0.0797125:0.0835123:0.0834297)	NA	NA	NA	NA
TraesCS6B02G457600_tae-vs-TraesCS4B02G093200_tae	NG	1.21497	1.77741	0.683561	0.00710562	1557	349.326	1207.67	NA	964	237.5	726.5	NA	NA	1.34116	1:1:1:1:1:1	0.0819979(0.0789691:0.0831819:0.0838427)	NA	NA	NA	NA
TraesCS6B02G457600_tae-vs-TraesCS4D02G089900_tae	NG	1.18031	1.87576	0.629242	0.00158326	1527	341.928	1185.07	NA	940	235.417	704.583	NA	NA	1.33603	1:1:1:1:1:1	0.08164(0.0789691:0.0822733:0.0836775)	NA	NA	NA	NA
TraesCS6B02G457600_tae-vs-TraesCS4A02G458300_tae	NG	1.27263	1.80531	0.704936	0.0162998	1554	344.718	1209.28	NA	976	235.25	740.75	NA	NA	1.39079	1:1:1:1:1:1	0.0948841(0.0936726:0.0937552:0.0972245)	NA	NA	NA	NA
TraesCS6B02G457600_tae-vs-LOC_Os10g22484_osa	NG	1.16166	1.40393	0.827434	0.158028	1464	325.256	1138.74	NA	879	206.417	672.583	NA	NA	1.21549	1:1:1:1:1:1	0.0816124(0.0784735:0.0824385:0.0839253)	NA	NA	NA	NA
TraesCS6B02G457600_tae-vs-TraesCS6B02G099900_tae	NG	1.22482	1.92532	0.636167	0.00205908	1551	348.17	1202.83	NA	967	241.083	725.917	NA	NA	1.38207	1:1:1:1:1:1	0.0863484(0.0849992:0.0859904:0.0880555)	NA	NA	NA	NA
TraesCS6B02G457600_tae-vs-TraesCSU02G133200_tae	NG	1.22461	1.7373	0.704892	0.0158217	1527	337.757	1189.24	NA	946	228.333	717.667	NA	NA	1.33801	1:1:1:1:1:1	0.0862933(0.0834297:0.0849166:0.0905336)	NA	NA	NA	NA
TraesCS6B02G457600_tae-vs-TraesCS4A02G491300_tae	NG	1.27794	1.79088	0.713581	0.0211308	1518	335.35	1182.65	NA	954	228.417	725.583	NA	NA	1.39126	1:1:1:1:1:1	0.082466(0.081695:0.0825211:0.0831819)	NA	NA	NA	NA
TraesCS6B02G457600_tae-vs-TraesCS2D02G511600_tae	NG	1.31092	1.45967	0.898096	0.432535	1689	376.295	1312.71	NA	1055	241.917	813.083	NA	NA	1.34406	1:1:1:1:1:1	0.0930943(0.0929291:0.0914423:0.0949116)	NA	NA	NA	NA
TraesCS6B02G457600_tae-vs-TraesCS4A02G464900_tae	NG	1.28067	1.61099	0.794959	0.0956917	1623	360.147	1262.85	NA	1014	238.583	775.417	NA	NA	1.35397	1:1:1:1:1:1	0.0819428(0.080869:0.0832645:0.081695)	NA	NA	NA	NA
TraesCS6B02G457600_tae-vs-TraesCS7D02G022400_tae	NG	1.25999	1.49168	0.844676	0.192057	1596	352.454	1243.55	NA	987	228.167	758.833	NA	NA	1.31115	1:1:1:1:1:1	0.0822182(0.0819428:0.0826037:0.082108)	NA	NA	NA	NA
TraesCS6B02G457600_tae-vs-TraesCS7D02G020700_tae	NG	1.2493	1.63195	0.76553	0.049658	1635	363.102	1271.9	NA	1015	241.417	773.583	NA	NA	1.33428	1:1:1:1:1:1	0.080098(0.0773996:0.0795473:0.0833471)	NA	NA	NA	NA
TraesCS6B02G457600_tae-vs-TraesCS7D02G005400_tae	NG	1.12106	1.80089	0.622501	0.000590134	1623	356.894	1266.11	NA	980	243.417	736.583	NA	NA	1.27055	1:1:1:1:1:1	0.0856875(0.0854122:0.0850818:0.0865686)	NA	NA	NA	NA
TraesCS6B02G457600_tae-vs-TraesCS7A02G021800_tae	NG	1.2285	2.04831	0.599762	0.0047086	1176	262.43	913.57	NA	736	184	552	NA	NA	1.41144	1:1:1:1:1:1	0.0679828(0.0657525:0.0658351:0.0723608)	NA	NA	NA	NA
TraesCS6B02G457600_tae-vs-TraesCS7A02G004100_tae	NG	1.13574	1.57633	0.720498	0.0139619	1605	355.07	1249.93	NA	965	233.75	731.25	NA	NA	1.23322	1:1:1:1:1:1	0.0941682(0.0949116:0.0925161:0.0950768)	NA	NA	NA	NA
TraesCS6B02G457600_tae-vs-TraesCS7A02G004300_tae	NG	1.10501	1.56861	0.70445	0.00684858	1593	353.808	1239.19	NA	949	232.583	716.417	NA	NA	1.20798	1:1:1:1:1:1	0.0854122(0.0857426:0.0841731:0.0863208)	NA	NA	NA	NA
TraesCS6B02G457600_tae-vs-TraesCS4A02G486700_tae	NG	1.17634	1.85075	0.635601	0.00123058	1656	364.576	1291.42	NA	1017	250.25	766.75	NA	NA	1.32482	1:1:1:1:1:1	0.0935624(0.0940856:0.0914423:0.0951594)	NA	NA	NA	NA
TraesCS6B02G457600_tae-vs-TraesCS4A02G738000LC_tae	NG	1.09665	1.52136	0.72084	0.0315086	1176	257.927	918.073	NA	697	168	529	NA	NA	1.1898	1:1:1:1:1:1	0.0765461(0.0777301:0.0742607:0.0776474)	NA	NA	NA	NA
TraesCS6B02G457600_tae-vs-TraesCS4A02G488300_tae	NG	1.16347	1.80798	0.643516	0.00165806	1620	355.095	1264.91	NA	990	242.417	747.583	NA	NA	1.30474	1:1:1:1:1:1	0.0946638(0.0944986:0.0925161:0.0969767)	NA	NA	NA	NA
TraesCS6B02G457600_tae-vs-TraesCS7D02G007900_tae	NG	1.14902	1.72305	0.666852	0.00255774	1611	355.884	1255.12	NA	978	240.083	737.917	NA	NA	1.27583	1:1:1:1:1:1	0.0957377(0.0961507:0.0944986:0.0965637)	NA	NA	NA	NA
TraesCS6B02G457600_tae-vs-TraesCS7D02G004600_tae	NG	1.13754	1.76296	0.645241	0.00137631	1614	355.8	1258.2	NA	978	241.417	736.583	NA	NA	1.27541	1:1:1:1:1:1	0.0950768(0.0950768:0.0934247:0.0967289)	NA	NA	NA	NA
TraesCS6B02G457600_tae-vs-TraesCS7D02G007300_tae	NG	1.12181	1.61055	0.69654	0.00586138	1614	357.282	1256.72	NA	968	236.667	731.333	NA	NA	1.23	1:1:1:1:1:1	0.0956826(0.094829:0.0930943:0.0991244)	NA	NA	NA	NA
TraesCS6B02G457600_tae-vs-TraesCS3A02G536100_tae	NG	1.27398	1.50542	0.846258	0.244108	1482	324.744	1157.26	NA	920	210.833	709.167	NA	NA	1.32469	1:1:1:1:1:1	0.114709(0.112919:0.116636:0.114571)	NA	NA	NA	NA
TraesCS6B02G457600_tae-vs-TraesCS2B02G625800_tae	NG	1.27463	1.97143	0.646551	0.00629086	1440	330.285	1109.72	NA	910	229.833	680.167	NA	NA	1.43445	1:1:1:1:1:1	0.105265(0.107715:0.108872:0.099207)	NA	NA	NA	NA
TraesCS6B02G457600_tae-vs-TraesCS4A02G349800_tae	NG	1.2176	1.58462	0.768386	0.0484004	1602	357.308	1244.69	NA	985	235.583	749.417	NA	NA	1.29946	1:1:1:1:1:1	0.107715(0.104494:0.111019:0.107633)	NA	NA	NA	NA
TraesCS6B02G457600_tae-vs-TraesCS5B02G521200_tae	NG	1.19877	1.61973	0.740108	0.0261105	1596	354.07	1241.93	NA	978	234.917	743.083	NA	NA	1.29216	1:1:1:1:1:1	0.0831544(0.0834297:0.0828515:0.0831819)	NA	NA	NA	NA
TraesCS6B02G457600_tae-vs-TraesCS4A02G461800_tae	NG	1.16813	1.77519	0.658032	0.00485567	1416	316.206	1099.79	NA	866	214.917	651.083	NA	NA	1.30369	1:1:1:1:1:1	0.10554(0.106228:0.101437:0.108954)	NA	NA	NA	NA
TraesCS6B02G457600_tae-vs-TraesCS7A02G027800_tae	NG	1.16751	1.6207	0.720372	0.0147207	1536	346.978	1189.02	NA	934	230.25	703.75	NA	NA	1.26988	1:1:1:1:1:1	0.111956(0.110193:0.110358:0.115315)	NA	NA	NA	NA
TraesCS6B02G457600_tae-vs-TraesCS7D02G024900_tae	NG	1.16369	1.64715	0.706488	0.0102904	1536	345.919	1190.08	NA	934	230.583	703.417	NA	NA	1.27257	1:1:1:1:1:1	0.11157(0.110028:0.110524:0.114158)	NA	NA	NA	NA
TraesCS6B02G457600_tae-vs-TraesCS3B02G808300LC_tae	NG	1.1891	1.34177	0.886216	0.505518	888	191.972	696.028	NA	535	119.917	415.083	NA	NA	1.2221	1:1:1:1:1:1	0.0510215(0.04981:0.0508839:0.0523707)	NA	NA	NA	NA
TraesCS6B02G457600_tae-vs-TraesCSU02G170800LC_tae	NG	0.64642	1.03405	0.625134	5.82924e-06	1836	403.539	1432.46	NA	847	226.417	620.583	NA	NA	0.731619	1:1:1:1:1:1	0.104907(0.10565:0.101107:0.107963)	NA	NA	NA	NA
TraesCS6B02G457600_tae-vs-LOC_Os08g07950_osa	NG	1.26778	1.69984	0.745821	0.0759754	1227	272.224	954.776	NA	767	183	584	NA	NA	1.36364	1:1:1:1:1:1	0.0916901(0.0894598:0.090451:0.0951594)	NA	NA	NA	NA
TraesCS6B02G457600_tae-vs-TraesCS2B02G080000LC_tae	NG	1.2055	1.31205	0.918792	0.491411	1521	345.658	1175.34	NA	919	214.167	704.833	NA	NA	1.22971	1:1:1:1:1:1	0.0733245(0.0731868:0.0754171:0.0713696)	NA	NA	NA	NA
TraesCS6B02G457600_tae-vs-TraesCS2B02G070900_tae	NG	1.21076	1.42226	0.851298	0.21313	1530	351.028	1178.97	NA	932	223.75	708.25	NA	NA	1.25929	1:1:1:1:1:1	0.0750867(0.0735999:0.0780605:0.0735999)	NA	NA	NA	NA
TraesCS6B02G457600_tae-vs-TraesCS2D02G057600_tae	NG	1.22354	1.43508	0.852596	0.232703	1506	346.461	1159.54	NA	921	221.5	699.5	NA	NA	1.27221	1:1:1:1:1:1	0.0742607(0.0735999:0.0758302:0.0733521)	NA	NA	NA	NA
TraesCS6B02G457600_tae-vs-AT1G51480_ath	NG	1.23426	3.08532	0.400043	1.71438e-05	1362	298.547	1063.45	NA	864	220.25	643.75	NA	NA	1.64001	1:1:1:1:1:1	0.0593645(0.0582356:0.0618701:0.0579878)	NA	NA	NA	NA
TraesCS6B02G457600_tae-vs-TraesCS6D02G399100_tae	NG	1.3584	1.84869	0.734793	0.0357802	1623	369.162	1253.84	NA	1040	253.333	786.667	NA	NA	1.46992	1:1:1:1:1:1	0.107798(0.105733:0.111267:0.106394)	NA	NA	NA	NA
TraesCS6B02G457600_tae-vs-TraesCS7A02G005100_tae	NG	1.1585	1.6039	0.722301	0.0172114	1533	343.093	1189.91	NA	929	227	702	NA	NA	1.25818	1:1:1:1:1:1	0.0769591(0.0751693:0.0776474:0.0780605)	NA	NA	NA	NA
TraesCS6B02G457600_tae-vs-TraesCS5D02G185600_tae	NG	1.18439	2.58562	0.458069	1.76613e-05	1422	316.288	1105.71	NA	888	229.667	658.333	NA	NA	1.49606	1:1:1:1:1:1	0.0741781(0.0745911:0.0735999:0.0743433)	NA	NA	NA	NA
TraesCS6B02G457600_tae-vs-TraesCS5A02G181200_tae	NG	1.17776	2.00295	0.588015	0.00160174	1239	278.736	960.264	NA	765	194.583	570.417	NA	NA	1.3634	1:1:1:1:1:1	0.0711768(0.0711218:0.0710392:0.0713696)	NA	NA	NA	NA
TraesCS6B02G457600_tae-vs-TraesCS5B02G178900_tae	NG	1.1953	2.55632	0.467584	0.000101356	1248	275.679	972.321	NA	781	199.917	581.083	NA	NA	1.49594	1:1:1:1:1:1	0.071287(0.0714522:0.071287:0.0711218)	NA	NA	NA	NA
TraesCS6B02G457600_tae-vs-LOC_Os09g10054_osa	NG	1.30637	2.3761	0.549797	0.0015715	1359	293.692	1065.31	NA	870	211	659	NA	NA	1.53755	1:1:1:1:1:1	0.0651468(0.0644309:0.0650091:0.0660003)	NA	NA	NA	NA
TraesCS6B02G457600_tae-vs-TraesCS7A02G007600_tae	NG	1.30303	1.6796	0.775794	0.0542615	1812	406.15	1405.85	NA	1141	272.167	868.833	NA	NA	1.38743	1:1:1:1:1:1	0.12173(0.129275:0.110606:0.12531)	NA	NA	NA	NA
TraesCS6B02G457600_tae-vs-TraesCS3D02G602500LC_tae	NG	1.35182	1.46254	0.924298	0.542093	1692	368.542	1323.46	NA	1066	237.083	828.917	NA	NA	1.37594	1:1:1:1:1:1	0.08365(0.0857426:0.080869:0.0843383)	NA	NA	NA	NA
TraesCS6B02G457600_tae-vs-TraesCS5D02G494400_tae	NG	1.28543	1.75911	0.73073	0.026345	1638	360.786	1277.21	NA	1030	244.667	785.333	NA	NA	1.38976	1:1:1:1:1:1	0.07371(0.0740955:0.0718652:0.0751693)	NA	NA	NA	NA
TraesCS6B02G457600_tae-vs-TraesCS5B02G494100_tae	NG	1.3515	1.99317	0.678065	0.00995339	1773	388.222	1384.78	NA	1138	270.75	867.25	NA	NA	1.492	1:1:1:1:1:1	0.0697726(0.0686436:0.0661655:0.0745085)	NA	NA	NA	NA
TraesCS6B02G457600_tae-vs-TraesCS5D02G494300_tae	NG	1.43804	1.70057	0.845625	0.239216	1668	365.032	1302.97	NA	1079	245.417	833.583	NA	NA	1.49549	1:1:1:1:1:1	0.0723057(0.0723608:0.0710392:0.0735173)	NA	NA	NA	NA
TraesCS6B02G457600_tae-vs-TraesCS5D02G494000_tae	NG	1.27696	1.7225	0.741342	0.0396003	1605	352.578	1252.42	NA	1006	237.833	768.167	NA	NA	1.37483	1:1:1:1:1:1	0.0658902(0.0650091:0.0667438:0.0659177)	NA	NA	NA	NA
TraesCS6B02G457600_tae-vs-TraesCS5A02G480900_tae	NG	1.37488	1.65005	0.833234	0.178748	1686	371.993	1314.01	NA	1076	248.083	827.917	NA	NA	1.43559	1:1:1:1:1:1	0.0675147(0.0662481:0.0672394:0.0690567)	NA	NA	NA	NA
TraesCS6B02G457600_tae-vs-TraesCS5A02G647100LC_tae	NG	0.893273	1.5576	0.573494	0.109716	240	50.0507	189.949	NA	132	32.8333	99.1667	NA	NA	1.03181	1:1:1:1:1:1	0.0370615(0.0360978:0.0373369:0.0377499)	NA	NA	NA	NA
TraesCS6B02G457600_tae-vs-AT5G36930_ath	NG	1.24434	1.8348	0.678189	0.0091937	1524	340.974	1183.03	NA	952	233.583	718.417	NA	NA	1.37645	1:1:1:1:1:1	0.072471(0.071287:0.0726086:0.0735173)	NA	NA	NA	NA
TraesCS6B02G457600_tae-vs-LOC_Os11g43420_osa	NG	1.30759	1.97308	0.662717	0.00720657	1563	360.162	1202.84	NA	995	250.667	744.333	NA	NA	1.46094	1:1:1:1:1:1	0.0733521(0.0719478:0.0742607:0.0738477)	NA	NA	NA	NA
TraesCS6B02G457600_tae-vs-LOC_Os11g39310_osa	NG	1.27753	1.79737	0.710777	0.0324124	1260	293.741	966.259	NA	793	200.25	592.75	NA	NA	1.39872	1:1:1:1:1:1	0.0695523(0.0683958:0.0701305:0.0701305)	NA	NA	NA	NA
TraesCS6B02G457600_tae-vs-LOC_Os11g39330_osa	NG	1.42929	2.22524	0.642307	0.0147274	1428	332.791	1095.21	NA	936	236.75	699.25	NA	NA	1.61478	1:1:1:1:1:1	0.0712044(0.0674046:0.0742607:0.0719478)	NA	NA	NA	NA
TraesCS6B02G457600_tae-vs-TraesCS5D02G405600_tae	NG	1.10979	2.06592	0.537191	4.188e-05	1512	343.053	1168.95	NA	918	240.917	677.083	NA	NA	1.32673	1:1:1:1:1:1	0.0713696(0.0706261:0.0726086:0.0708739)	NA	NA	NA	NA
TraesCS6B02G457600_tae-vs-TraesCS7D02G002600_tae	NG	1.13121	1.56188	0.724263	0.00998859	1770	389.798	1380.2	NA	1062	255.917	806.083	NA	NA	1.22606	1:1:1:1:1:1	0.086018(0.0854948:0.0854948:0.0870643)	NA	NA	NA	NA
TraesCS6B02G457600_tae-vs-TraesCS3B02G593500_tae	NG	1.20659	1.49599	0.806551	0.120874	1461	323.454	1137.55	NA	892	209.583	682.417	NA	NA	1.27066	1:1:1:1:1:1	0.0846412(0.0882207:0.0822733:0.0834297)	NA	NA	NA	NA
TraesCS6B02G457600_tae-vs-TraesCS6B02G012200LC_tae	NG	1.29496	1.56942	0.825118	0.164448	1557	341.84	1215.16	NA	974	224.75	749.25	NA	NA	1.35522	1:1:1:1:1:1	0.101905(0.103255:0.0995374:0.102924)	NA	NA	NA	NA
TraesCS6B02G457600_tae-vs-TraesCS6B02G005900LC_tae	NG	1.20314	1.84099	0.65353	0.00741981	1317	287.591	1029.41	NA	814	197.167	616.833	NA	NA	1.34243	1:1:1:1:1:1	0.0712594(0.0739303:0.0687263:0.0711218)	NA	NA	NA	NA
TraesCS6B02G457600_tae-vs-TraesCS1B02G001000LC_tae	NG	1.18777	1.73563	0.684345	0.00864034	1419	315.276	1103.72	NA	871	213.083	657.917	NA	NA	1.30949	1:1:1:1:1:1	0.0782532(0.0827689:0.0757476:0.0762432)	NA	NA	NA	NA
TraesCS6B02G457600_tae-vs-TraesCS6B02G008400_tae	NG	1.13223	1.51753	0.7461	0.0283003	1560	338.791	1221.21	NA	934	220.5	713.5	NA	NA	1.2159	1:1:1:1:1:1	0.0858803(0.0875599:0.0841731:0.0859078)	NA	NA	NA	NA
TraesCS6B02G457600_tae-vs-TraesCS7B02G353800_tae	NG	1.25262	2.43861	0.513663	0.000123491	1539	338.899	1200.1	NA	975	244.333	730.667	NA	NA	1.51378	1:1:1:1:1:1	0.0950218(0.0973071:0.0931769:0.0945812)	NA	NA	NA	NA
TraesCS6B02G457600_tae-vs-TraesCS4A02G479800_tae	NG	1.17145	1.85961	0.629945	0.00134504	1560	342.836	1217.16	NA	957	235.583	721.417	NA	NA	1.32269	1:1:1:1:1:1	0.0847238(0.0879729:0.081695:0.0845036)	NA	NA	NA	NA
TraesCS6B02G457600_tae-vs-TraesCS7D02G013200_tae	NG	1.18842	1.88957	0.628934	0.0015991	1545	340.888	1204.11	NA	953	235.083	717.917	NA	NA	1.34312	1:1:1:1:1:1	0.0845862(0.0887989:0.0811994:0.0837601)	NA	NA	NA	NA
TraesCS6B02G457600_tae-vs-TraesCS4A02G744500LC_tae	NG	1.26198	1.86425	0.676937	0.0344656	1020	223.5	796.5	NA	640	153.667	486.333	NA	NA	1.39395	1:1:1:1:1:1	0.0651468(0.0663307:0.0638526:0.0652569)	NA	NA	NA	NA
TraesCS6B02G457600_tae-vs-TraesCS4A02G497800_tae	NG	1.11135	1.7251	0.644224	0.00144391	1548	344.539	1203.46	NA	930	232.5	697.5	NA	NA	1.24795	1:1:1:1:1:1	0.0833196(0.0868165:0.0820254:0.0811168)	NA	NA	NA	NA
TraesCS6B02G457600_tae-vs-TraesCS6D02G404100_tae	NG	1.25393	2.31582	0.54146	0.000209859	1545	355.78	1189.22	NA	979	254.667	724.333	NA	NA	1.49846	1:1:1:1:1:1	0.0744534(0.0741781:0.076078:0.0731042)	NA	NA	NA	NA
TraesCS6B02G457600_tae-vs-TraesCS5B02G023600_tae	NG	1.16868	1.90671	0.612929	0.00121486	1371	315.612	1055.39	NA	843	218.083	624.917	NA	NA	1.33858	1:1:1:1:1:1	0.0675973(0.0657525:0.0683958:0.0686436)	NA	NA	NA	NA
TraesCS6B02G457600_tae-vs-TraesCS1B02G017600_tae	NG	1.28247	1.9169	0.669032	0.00851177	1575	353.917	1221.08	NA	995	244.833	750.167	NA	NA	1.42503	1:1:1:1:1:1	0.0747288(0.0737651:0.0741781:0.0762432)	NA	NA	NA	NA
TraesCS6B02G457600_tae-vs-TraesCS5B02G344200_tae	NG	1.29586	2.08421	0.621753	0.00261112	1578	355.05	1222.95	NA	1004	249.75	754.25	NA	NA	1.47324	1:1:1:1:1:1	0.0914423(0.0925987:0.0871469:0.0945812)	NA	NA	NA	NA
TraesCS6B02G457600_tae-vs-TraesCS5D02G349800_tae	NG	1.22074	1.98807	0.614033	0.00168891	1509	334.026	1174.97	NA	941	232.833	708.167	NA	NA	1.3906	1:1:1:1:1:1	0.0863208(0.0839253:0.0885511:0.086486)	NA	NA	NA	NA
TraesCS6B02G457600_tae-vs-TraesCS5A02G344100_tae	NG	1.25437	1.50588	0.832983	0.198401	1482	329.333	1152.67	NA	916	213.833	702.167	NA	NA	1.31027	1:1:1:1:1:1	0.0906162(0.0932595:0.0869817:0.0916075)	NA	NA	NA	NA
TraesCS6B02G457600_tae-vs-LOC_Os01g23380_osa	NG	1.22303	1.62289	0.753609	0.0412498	1458	339.44	1118.56	NA	900	225.333	674.667	NA	NA	1.31612	1:1:1:1:1:1	0.0687263(0.0678176:0.0707087:0.0676524)	NA	NA	NA	NA
TraesCS6B02G457600_tae-vs-TraesCS7D02G479800_tae	NG	1.21287	2.70628	0.448168	1.99409e-05	1404	326.628	1077.37	NA	886	238.333	647.667	NA	NA	1.5603	1:1:1:1:1:1	0.0687263(0.0671568:0.0708739:0.068148)	NA	NA	NA	NA
TraesCS6B02G457600_tae-vs-TraesCS7B02G399500_tae	NG	1.21428	3.36886	0.360443	2.27437e-06	1398	329.58	1068.42	NA	887	244.417	642.583	NA	NA	1.72222	1:1:1:1:1:1	0.0691668(0.0683132:0.0702131:0.0689741)	NA	NA	NA	NA
TraesCS6B02G457600_tae-vs-TraesCS7B02G399700_tae	NG	1.21238	3.21722	0.376842	4.3676e-06	1398	329.743	1068.26	NA	886	243.917	642.083	NA	NA	1.68526	1:1:1:1:1:1	0.0690567(0.0680654:0.0700479:0.0690567)	NA	NA	NA	NA
TraesCS6B02G457600_tae-vs-TraesCS4B02G343200_tae	NG	1.17603	1.59852	0.735699	0.027485	1533	340.397	1192.6	NA	933	225	708	NA	NA	1.26984	1:1:1:1:1:1	0.0834297(0.0871469:0.0795473:0.0835949)	NA	NA	NA	NA
TraesCS6B02G457600_tae-vs-LOC_Os08g07380_osa	NG	1.1967	2.1941	0.545416	0.000122568	1554	347.295	1206.7	NA	968	246.5	721.5	NA	NA	1.4196	1:1:1:1:1:1	0.10386(0.103915:0.105981:0.101685)	NA	NA	NA	NA
TraesCS6B02G457600_tae-vs-TraesCS7A02G440000_tae	NG	1.22686	1.76547	0.694917	0.0119217	1476	329.156	1146.84	NA	916	223.417	692.583	NA	NA	1.34697	1:1:1:1:1:1	0.102566(0.0995374:0.100694:0.107467)	NA	NA	NA	NA
TraesCS6B02G457600_tae-vs-TraesCS2B02G837800LC_tae	NG	1.20156	1.38724	0.866154	0.385105	990	214.124	775.876	NA	600	135.333	464.667	NA	NA	1.24172	1:1:1:1:1:1	0.0614847(0.0632744:0.0602181:0.0609615)	NA	NA	NA	NA
TraesCS6B02G457600_tae-vs-TraesCSU02G135400_tae	NG	1.24532	1.81676	0.685458	0.0114048	1539	343.714	1195.29	NA	961	234.917	726.083	NA	NA	1.37294	1:1:1:1:1:1	0.0696074(0.0680654:0.0696349:0.0711218)	NA	NA	NA	NA
TraesCS6B02G457600_tae-vs-LOC_Os12g36720_osa	NG	1.15959	2.01175	0.57641	0.000549802	1380	309.027	1070.97	NA	848	215.917	632.083	NA	NA	1.35042	1:1:1:1:1:1	0.0620904(0.0598051:0.06377:0.0626962)	NA	NA	NA	NA
TraesCS6B02G457600_tae-vs-TraesCS2A02G568900_tae	NG	1.3831	2.96502	0.466473	0.00050762	1428	320.37	1107.63	NA	935	235.667	699.333	NA	NA	1.738	1:1:1:1:1:1	0.085247(0.0837601:0.0874773:0.0845036)	NA	NA	NA	NA
TraesCS6B02G457600_tae-vs-TraesCS2A02G569200_tae	NG	1.2338	3.81747	0.323198	1.95701e-06	1458	332.157	1125.84	NA	929	247.583	681.417	NA	NA	1.8224	1:1:1:1:1:1	0.0970868(0.0907814:0.102924:0.0975549)	NA	NA	NA	NA
TraesCS6B02G457600_tae-vs-TraesCS2D02G618300LC_tae	NG	1.27179	NA	NA	3.18382e-05	1107	247.539	859.461	NA	713	186.667	526.333	NA	NA	0.763788	1:1:1:1:1:1	0.0892946(0.0832645:0.0969767:0.0876425)	NA	NA	NA	NA
TraesCS6B02G457600_tae-vs-TraesCS2D02G713400LC_tae	NG	1.24316	2.8551	0.435416	3.30419e-05	1398	311.59	1086.41	NA	888	228.5	659.5	NA	NA	1.60243	1:1:1:1:1:1	0.106008(0.103833:0.108293:0.105898)	NA	NA	NA	NA
TraesCS6B02G457600_tae-vs-TraesCSU02G382400LC_tae	NG	1.18298	1.94638	0.607782	0.00124746	1401	316.031	1084.97	NA	865	219.333	645.667	NA	NA	1.35518	1:1:1:1:1:1	0.0708739(0.0693871:0.0717826:0.0714522)	NA	NA	NA	NA
TraesCS6B02G457600_tae-vs-TraesCSU02G419900LC_tae	NG	1.12822	1.69566	0.665356	0.00485437	1413	313.21	1099.79	NA	852	210.417	641.583	NA	NA	1.254	1:1:1:1:1:1	0.0681205(0.0660003:0.068148:0.0702131)	NA	NA	NA	NA
TraesCS6B02G457600_tae-vs-TraesCS3A02G054600_tae	NG	1.07604	1.99475	0.539434	3.02705e-05	1443	329.142	1113.86	NA	866	229.583	636.417	NA	NA	1.28559	1:1:1:1:1:1	0.068919(0.0654221:0.0709566:0.0703783)	NA	NA	NA	NA
TraesCS6B02G457600_tae-vs-LOC_Os06g06850_osa	NG	1.18721	1.45178	0.817763	0.133763	1500	350.34	1149.66	NA	910	224.833	685.167	NA	NA	1.249	1:1:1:1:1:1	0.069332(0.0679828:0.0709566:0.0690567)	NA	NA	NA	NA
TraesCS6B02G457600_tae-vs-TraesCS6B02G050300LC_tae	NG	1.17753	2.22941	0.52818	7.69324e-05	1521	336.322	1184.68	NA	943	239.333	703.667	NA	NA	1.41012	1:1:1:1:1:1	0.0683408(0.0702957:0.0671568:0.0675698)	NA	NA	NA	NA
TraesCS6B02G457600_tae-vs-TraesCS3D02G029100_tae	NG	1.12969	1.669	0.676868	0.00495372	1473	330.854	1142.15	NA	888	221.333	666.667	NA	NA	1.25083	1:1:1:1:1:1	0.0715348(0.0689741:0.0717826:0.0738477)	NA	NA	NA	NA
TraesCS6B02G457600_tae-vs-TraesCS7B02G477700_tae	NG	1.21441	1.43628	0.845527	0.204579	1485	337.374	1147.63	NA	906	215.75	690.25	NA	NA	1.26482	1:1:1:1:1:1	0.0720304(0.0699653:0.0739303:0.0721956)	NA	NA	NA	NA
TraesCS6B02G457600_tae-vs-TraesCS7B02G478300_tae	NG	1.0747	1.60669	0.668889	0.0129782	966	224.083	741.917	NA	572	148.333	423.667	NA	NA	1.1981	1:1:1:1:1:1	0.0534996(0.0534446:0.0542706:0.0527837)	NA	NA	NA	NA
TraesCS6B02G457600_tae-vs-LOC_Os02g19890_osa	NG	1.20162	1.75737	0.683759	0.00957358	1470	323.878	1146.12	NA	906	219.583	686.417	NA	NA	1.32406	1:1:1:1:1:1	0.0701305(0.0715348:0.0710392:0.0678176)	NA	NA	NA	NA
TraesCS6B02G457600_tae-vs-LOC_Os11g32170_osa	NG	1.06141	1.8493	0.573953	7.81708e-05	1461	332.464	1128.54	NA	869	228.167	640.833	NA	NA	1.2407	1:1:1:1:1:1	0.0835674(0.0818602:0.0830993:0.0857426)	NA	NA	NA	NA
TraesCS6B02G457600_tae-vs-LOC_Os11g32210_osa	NG	1.14173	1.60727	0.710355	0.0143672	1440	325.894	1114.11	NA	869	215.75	653.25	NA	NA	1.24709	1:1:1:1:1:1	0.0847238(0.0818602:0.0884685:0.0838427)	NA	NA	NA	NA
TraesCS6B02G457600_tae-vs-LOC_Os08g29809_osa	NG	1.12076	1.79863	0.623119	0.00113852	1413	320.091	1092.91	NA	854	218.25	635.75	NA	NA	1.27432	1:1:1:1:1:1	0.0676249(0.0665786:0.0688089:0.0674872)	NA	NA	NA	NA
TraesCS6B02G457600_tae-vs-LOC_Os08g29854_osa	NG	1.14881	2.60601	0.440832	3.7027e-06	1488	332.865	1155.14	NA	921	241.917	679.083	NA	NA	1.47479	1:1:1:1:1:1	0.0674321(0.066496:0.0704609:0.0653395)	NA	NA	NA	NA
TraesCS6B02G457600_tae-vs-TraesCS2D02G591200_tae	NG	1.16593	1.57835	0.738706	0.0681636	1047	233.588	813.412	NA	635	153.833	481.167	NA	NA	1.25794	1:1:1:1:1:1	0.053362(0.0527011:0.0531968:0.054188)	NA	NA	NA	NA
TraesCS6B02G457600_tae-vs-TraesCS2A02G585200_tae	NG	1.20172	1.64851	0.728977	0.023492	1512	345.466	1166.53	NA	929	230.333	698.667	NA	NA	1.30381	1:1:1:1:1:1	0.0754722(0.0754171:0.076078:0.0749215)	NA	NA	NA	NA
TraesCS6B02G457600_tae-vs-TraesCS2B02G597700_tae	NG	1.11142	1.71025	0.649861	0.0077989	1092	246.295	845.705	NA	656	165.833	490.167	NA	NA	1.24648	1:1:1:1:1:1	0.0642932(0.0654221:0.0641004:0.063357)	NA	NA	NA	NA
TraesCS6B02G457600_tae-vs-TraesCS2D02G601200_tae	NG	1.21834	1.65538	0.735989	0.0316009	1497	344.074	1152.93	NA	924	229.667	694.333	NA	NA	1.31879	1:1:1:1:1:1	0.0755824(0.0759128:0.0758302:0.0750041)	NA	NA	NA	NA
TraesCS6B02G457600_tae-vs-TraesCS2B02G084900_tae	NG	1.09283	1.47828	0.739257	0.0960947	759	175.699	583.301	NA	449	113.417	335.583	NA	NA	1.18206	1:1:1:1:1:1	0.0465885(0.0457624:0.0465885:0.0474145)	NA	NA	NA	NA
TraesCS6B02G457600_tae-vs-TraesCSU02G136100LC_tae	NG	1.13118	1.29499	0.873504	0.338291	1101	245.301	855.699	NA	651	151.25	499.75	NA	NA	1.16767	1:1:1:1:1:1	0.0531417(0.052949:0.0523707:0.0541054)	NA	NA	NA	NA
TraesCS6B02G457600_tae-vs-TraesCS6B02G004900_tae	NG	1.17982	1.16147	1.01581	0.926198	684	156.481	527.519	NA	406	92.4167	313.583	NA	NA	1.17563	1:1:1:1:1:1	0.0460928(0.0453494:0.045845:0.0470841)	NA	NA	NA	NA
TraesCS6B02G457600_tae-vs-TraesCS5B02G014000_tae	NG	1.14412	2.26767	0.504535	2.26889e-05	1479	331.801	1147.2	NA	910	236.75	673.25	NA	NA	1.39618	1:1:1:1:1:1	0.0742056(0.072113:0.0749215:0.0755824)	NA	NA	NA	NA
TraesCS6B02G457600_tae-vs-TraesCS3B02G695400LC_tae	NG	0.901895	1.57063	0.574224	0.0155994	495	107.458	387.542	NA	274	70.6667	203.333	NA	NA	1.04707	1:1:1:1:1:1	0.0423481(0.0416322:0.0426235:0.0427887)	NA	NA	NA	NA
TraesCS2A02G110900_tae-vs-TraesCS2D02G111500_tae	NG	0.359272	0.427996	0.83943	0.0326456	3333	751.22	2581.78	NA	982	245	737	NA	NA	0.374762	1:1:1:1:1:1	0.111763(0.111763:0.108872:0.114654)	NA	NA	NA	NA
TraesCS2A02G110900_tae-vs-TraesCS2B02G129800_tae	NG	0.338117	0.388311	0.870739	0.0976422	3312	761.839	2550.16	NA	925	230.917	694.083	NA	NA	0.349663	1:1:1:1:1:1	0.1119(0.113332:0.110193:0.112176)	NA	NA	NA	NA
TraesCS2A02G110900_tae-vs-TraesCS2A02G110800_tae	NG	0.322983	0.40361	0.800235	0.00651266	3372	766.246	2605.75	NA	923	239.167	683.833	NA	NA	0.341304	1:1:1:1:1:1	0.114489(0.116141:0.112093:0.115232)	NA	NA	NA	NA
TraesCS2A02G110900_tae-vs-TraesCS5D02G544700_tae	NG	0.626706	0.767027	0.817059	0.00847071	3126	704.618	2421.38	NA	1367	338.417	1028.58	NA	NA	0.658335	1:1:1:1:1:1	0.114186(0.115976:0.112341:0.114241)	NA	NA	NA	NA
TraesCS2A02G110900_tae-vs-TraesCS5D02G544300_tae	NG	0.726654	0.778796	0.933048	0.358442	3270	745.468	2524.53	NA	1536	361.167	1174.83	NA	NA	0.738541	1:1:1:1:1:1	0.115755(0.116306:0.11515:0.11581)	NA	NA	NA	NA
TraesCS2A02G110900_tae-vs-TraesCS4A02G329100_tae	NG	0.659261	0.722989	0.911856	0.215076	3387	766.389	2620.61	NA	1505	355.583	1149.42	NA	NA	0.673681	1:1:1:1:1:1	0.120904(0.122419:0.119362:0.120932)	NA	NA	NA	NA
TraesCS2A02G110900_tae-vs-TraesCS2D02G466600_tae	NG	0.572063	0.72253	0.79175	0.00361096	2958	663.185	2294.82	NA	1226	307.583	918.417	NA	NA	0.605798	1:1:1:1:1:1	0.106614(0.106311:0.10565:0.10788)	NA	NA	NA	NA
TraesCS2A02G110900_tae-vs-TraesCS2B02G734100LC_tae	NG	1.11733	1.58057	0.706919	0.000368829	2829	648.744	2180.26	NA	1694	427.417	1266.58	NA	NA	1.22356	1:1:1:1:1:1	0.112451(0.112258:0.112506:0.112589)	NA	NA	NA	NA
TraesCS2A02G110900_tae-vs-TraesCS2A02G466100_tae	NG	0.662334	0.717631	0.922944	0.293705	3012	684.279	2327.72	NA	1340	316.083	1023.92	NA	NA	0.674897	1:1:1:1:1:1	0.108183(0.10788:0.108046:0.108624)	NA	NA	NA	NA
TraesCS2A02G110900_tae-vs-TraesCS2B02G489400_tae	NG	0.645238	0.78044	0.826762	0.0114678	3264	737.016	2526.98	NA	1451	357.5	1093.5	NA	NA	0.675767	1:1:1:1:1:1	0.118096(0.116636:0.118867:0.118784)	NA	NA	NA	NA
TraesCS2A02G110900_tae-vs-TraesCS2B02G488000_tae	NG	0.542909	0.692389	0.784111	0.00152905	3150	715.242	2434.76	NA	1264	323.333	940.667	NA	NA	0.57685	1:1:1:1:1:1	0.112782(0.112837:0.112837:0.112671)	NA	NA	NA	NA
TraesCS2A02G110900_tae-vs-TraesCS2B02G488400_tae	NG	0.659687	0.751212	0.878164	0.0802264	3339	752.49	2586.51	NA	1492	357.083	1134.92	NA	NA	0.680313	1:1:1:1:1:1	0.114241(0.11325:0.113002:0.116471)	NA	NA	NA	NA
TraesCS2A02G110900_tae-vs-LOC_Os03g10910_osa	NG	1.55154	2.0319	0.763595	0.0797012	1854	472.699	1381.3	NA	1236	330.917	905.083	NA	NA	1.67402	1:1:1:1:1:1	0.107357(0.107054:0.108624:0.106394)	NA	NA	NA	NA
TraesCS2A02G110900_tae-vs-AT4G26090_ath	NG	1.38682	1.80574	0.768006	0.0527436	1902	435.543	1466.46	NA	1224	297.25	926.75	NA	NA	1.48275	1:1:1:1:1:1	0.0887714(0.0893772:0.0878077:0.0891294)	NA	NA	NA	NA
TraesCS2A02G110900_tae-vs-TraesCS7D02G546400_tae	NG	1.19614	1.61604	0.740164	0.0021159	2928	669.006	2258.99	NA	1794	443.583	1350.42	NA	NA	1.29208	1:1:1:1:1:1	0.110854(0.109202:0.111019:0.112341)	NA	NA	NA	NA
TraesCS2A02G110900_tae-vs-TraesCS6B02G076300_tae	NG	1.22568	1.68593	0.727006	0.0012469	2985	685.888	2299.11	NA	1848	460.083	1387.92	NA	NA	1.33144	1:1:1:1:1:1	0.119252(0.118536:0.119445:0.119775)	NA	NA	NA	NA
TraesCS2A02G110900_tae-vs-TraesCS6A02G056900_tae	NG	0.874735	1.85216	0.472279	2.59741e-06	1041	237.789	803.211	NA	578	163.25	414.75	NA	NA	1.098	1:1:1:1:1:1	0.0760504(0.0759954:0.0754998:0.0766562)	NA	NA	NA	NA
TraesCS2A02G110900_tae-vs-TraesCS6D02G063300LC_tae	NG	1.3323	1.90598	0.699008	0.00237343	2523	589.546	1933.45	NA	1612	407.333	1204.67	NA	NA	1.46635	1:1:1:1:1:1	0.109092(0.108954:0.108789:0.109532)	NA	NA	NA	NA
TraesCS2A02G110900_tae-vs-TraesCS2B02G562700_tae	NG	1.22365	1.88452	0.649316	8.39994e-05	2763	630.067	2132.93	NA	1721	434.25	1286.75	NA	NA	1.37435	1:1:1:1:1:1	0.107578(0.104494:0.108046:0.110193)	NA	NA	NA	NA
TraesCS2A02G110900_tae-vs-TraesCS4D02G006000_tae	NG	1.17202	1.90647	0.614758	4.52867e-06	2847	654.518	2192.48	NA	1752	452.25	1299.75	NA	NA	1.34087	1:1:1:1:1:1	0.11548(0.111928:0.116306:0.118206)	NA	NA	NA	NA
TraesCS2A02G110900_tae-vs-TraesCS4B02G006100_tae	NG	1.18675	1.74194	0.681285	0.000208185	2838	656.211	2181.79	NA	1744	443.917	1300.08	NA	NA	1.31512	1:1:1:1:1:1	0.113525(0.110689:0.113828:0.116058)	NA	NA	NA	NA
TraesCS2A02G110900_tae-vs-TraesCS4A02G308300_tae	NG	1.24612	2.37406	0.524888	2.38285e-07	2739	638.962	2100.04	NA	1735	459	1276	NA	NA	1.50925	1:1:1:1:1:1	0.113112(0.111019:0.114902:0.113415)	NA	NA	NA	NA
TraesCS2A02G110900_tae-vs-TraesCSU02G422800LC_tae	NG	0.876937	1.81341	0.483585	6.42365e-07	1239	285.191	953.809	NA	688	194.833	493.167	NA	NA	1.09249	1:1:1:1:1:1	0.0807589(0.0802908:0.0809516:0.0810342)	NA	NA	NA	NA
TraesCS2A02G110900_tae-vs-TraesCS1A02G101700_tae	NG	0.892862	1.62462	0.549582	6.8572e-06	1392	319.887	1072.11	NA	772	212.417	559.583	NA	NA	1.06102	1:1:1:1:1:1	0.083705(0.0829341:0.0840079:0.0841731)	NA	NA	NA	NA
TraesCS2A02G110900_tae-vs-TraesCS1A02G101300_tae	NG	0.892615	1.57988	0.564989	7.29062e-05	1140	263.503	876.497	NA	631	173.583	457.417	NA	NA	1.05147	1:1:1:1:1:1	0.0775373(0.0772344:0.0762432:0.0791343)	NA	NA	NA	NA
TraesCS2A02G110900_tae-vs-TraesCS2B02G019300_tae	NG	1.02626	1.63362	0.62821	0.000101475	1872	418.632	1453.37	NA	1091	278.417	812.583	NA	NA	1.16208	1:1:1:1:1:1	0.0881656(0.0892946:0.0869817:0.0882207)	NA	NA	NA	NA
TraesCS2A02G110900_tae-vs-TraesCS2B02G019800_tae	NG	1.13201	1.57129	0.72043	0.0009601	2751	623.762	2127.24	NA	1653	410.25	1242.75	NA	NA	1.23161	1:1:1:1:1:1	0.111074(0.106724:0.11391:0.112589)	NA	NA	NA	NA
TraesCS2A02G110900_tae-vs-TraesCSU02G064400_tae	NG	1.15635	1.40647	0.822163	0.0916539	1884	425.71	1458.29	NA	1130	270.333	859.667	NA	NA	1.21287	1:1:1:1:1:1	0.0891569(0.0886337:0.0889642:0.0898728)	NA	NA	NA	NA
TraesCS2A02G110900_tae-vs-TraesCS7D02G546500_tae	NG	1.182	1.55173	0.761731	0.128093	918	213.4	704.6	NA	559	139.833	419.167	NA	NA	1.26795	1:1:1:1:1:1	0.07371(0.0742607:0.0722782:0.0745911)	NA	NA	NA	NA
TraesCS2A02G110900_tae-vs-TraesCS4A02G381600_tae	NG	1.1093	1.37666	0.805792	0.0244716	2643	612.882	2030.12	NA	1562	386.333	1175.67	NA	NA	1.1713	1:1:1:1:1:1	0.105485(0.103585:0.107137:0.105733)	NA	NA	NA	NA
TraesCS2A02G110900_tae-vs-TraesCS7B02G496500_tae	NG	1.20468	1.59935	0.753228	0.117004	870	201.687	668.313	NA	534	133.333	400.667	NA	NA	1.29617	1:1:1:1:1:1	0.0720304(0.0721956:0.0717:0.0721956)	NA	NA	NA	NA
TraesCS2A02G110900_tae-vs-TraesCS7D02G546100_tae	NG	1.18943	1.60905	0.739213	0.00221949	2940	676.247	2263.75	NA	1798	447.833	1350.17	NA	NA	1.28595	1:1:1:1:1:1	0.112424(0.108789:0.116554:0.111928)	NA	NA	NA	NA
TraesCS2A02G110900_tae-vs-TraesCS2B02G575800_tae	NG	1.41293	1.9496	0.72473	0.0244532	1887	426.71	1460.29	NA	1225	296.25	928.75	NA	NA	1.53429	1:1:1:1:1:1	0.0878077(0.0889642:0.0872295:0.0872295)	NA	NA	NA	NA
TraesCS2A02G110900_tae-vs-LOC_Os11g44580_osa	NG	1.17933	1.68835	0.698508	0.0084275	1602	363.242	1238.76	NA	980	243.75	736.25	NA	NA	1.29474	1:1:1:1:1:1	0.0845586(0.0864034:0.0833471:0.0839253)	NA	NA	NA	NA
TraesCS2A02G110900_tae-vs-LOC_Os11g45620_osa	NG	1.48603	1.5182	0.978813	0.895379	1416	328.887	1087.11	NA	917	214.083	702.917	NA	NA	1.4935	1:1:1:1:1:1	0.0877802(0.0878077:0.0882207:0.0873121)	NA	NA	NA	NA
TraesCS2A02G110900_tae-vs-TraesCS1B02G416200_tae	NG	1.43838	1.91693	0.750355	0.0191524	2526	574.24	1951.76	NA	1646	397.25	1248.75	NA	NA	1.54717	1:1:1:1:1:1	0.103144(0.0997026:0.103915:0.105815)	NA	NA	NA	NA
TraesCS2A02G110900_tae-vs-TraesCS1A02G612000LC_tae	NG	1.25642	1.98295	0.633611	0.000471913	2058	465.296	1592.7	NA	1295	324.167	970.833	NA	NA	1.42068	1:1:1:1:1:1	0.0918553(0.0902032:0.0922683:0.0930943)	NA	NA	NA	NA
TraesCS2A02G110900_tae-vs-TraesCS1B02G469500_tae	NG	1.39538	2.58709	0.539362	3.58523e-05	2499	563.911	1935.09	NA	1635	409.5	1225.5	NA	NA	1.66429	1:1:1:1:1:1	0.102897(0.0987114:0.104163:0.105815)	NA	NA	NA	NA
TraesCS2A02G110900_tae-vs-TraesCS1B02G470600_tae	NG	1.49634	2.04659	0.73114	0.0177633	2517	565.362	1951.64	NA	1661	396.333	1264.67	NA	NA	1.61994	1:1:1:1:1:1	0.104659(0.100033:0.105981:0.107963)	NA	NA	NA	NA
TraesCS2A02G110900_tae-vs-LOC_Os08g07890_osa	NG	1.38054	2.64897	0.521161	2.23625e-05	2418	549.059	1868.94	NA	1579	399.75	1179.25	NA	NA	1.66856	1:1:1:1:1:1	0.115425(0.113002:0.11928:0.113993)	NA	NA	NA	NA
TraesCS2A02G110900_tae-vs-TraesCS2B02G033500_tae	NG	1.60394	2.04091	0.785894	0.0864456	2505	579.34	1925.66	NA	1680	405.917	1274.08	NA	NA	1.705	1:1:1:1:1:1	0.115507(0.113663:0.115067:0.117793)	NA	NA	NA	NA
TraesCS2A02G110900_tae-vs-LOC_Os04g43440_osa	NG	1.26567	2.32719	0.543864	8.48884e-05	1800	406.597	1393.4	NA	1143	291.25	851.75	NA	NA	1.50546	1:1:1:1:1:1	0.0889642(0.0870643:0.0898728:0.0899554)	NA	NA	NA	NA
TraesCS2A02G110900_tae-vs-TraesCS2A02G384100_tae	NG	1.33147	1.98979	0.669149	0.00581394	1809	405.806	1403.19	NA	1157	282.917	874.083	NA	NA	1.47914	1:1:1:1:1:1	0.0899003(0.090864:0.0901206:0.0887163)	NA	NA	NA	NA
TraesCS2A02G110900_tae-vs-AT5G17680_ath	NG	1.48777	NA	NA	4.43221e-06	2409	537.565	1871.43	NA	1614	403.5	1210.5	NA	NA	0.932628	1:1:1:1:1:1	0.0989867(0.0984636:0.0990418:0.0994548)	NA	NA	NA	NA
TraesCS2A02G110900_tae-vs-LOC_Os04g25900_osa	NG	1.28	1.37593	0.930274	0.570347	1875	424.838	1450.16	NA	1158	267.75	890.25	NA	NA	1.30173	1:1:1:1:1:1	0.0904235(0.0892946:0.0898728:0.0921031)	NA	NA	NA	NA
TraesCS2A02G110900_tae-vs-LOC_Os07g17230_osa	NG	1.45179	1.94132	0.747836	0.0223896	2442	555.519	1886.48	NA	1596	385.333	1210.67	NA	NA	1.56315	1:1:1:1:1:1	0.104769(0.104328:0.10375:0.106228)	NA	NA	NA	NA
TraesCS2A02G110900_tae-vs-AT5G38850_ath	NG	1.59283	2.05724	0.774257	0.118194	1827	401.04	1425.96	NA	1223	281.417	941.583	NA	NA	1.69477	1:1:1:1:1:1	0.0878628(0.0891294:0.0855774:0.0888815)	NA	NA	NA	NA
TraesCS2A02G110900_tae-vs-LOC_Os11g46200_osa	NG	1.51915	2.06903	0.734232	0.0295831	2220	518.409	1701.59	NA	1472	364.167	1107.83	NA	NA	1.64756	1:1:1:1:1:1	0.102071(0.102098:0.102263:0.10185)	NA	NA	NA	NA
TraesCS2A02G110900_tae-vs-AT1G27170_ath	NG	1.45342	1.79428	0.810028	0.0958638	2301	526.581	1774.42	NA	1498	358.833	1139.17	NA	NA	1.53142	1:1:1:1:1:1	0.103365(0.101355:0.105154:0.103585)	NA	NA	NA	NA
TraesCS2A02G110900_tae-vs-AT1G27180_ath	NG	1.46015	2.49339	0.58561	0.000354422	2490	575.029	1914.97	NA	1647	415.75	1231.25	NA	NA	1.69876	1:1:1:1:1:1	0.110716(0.108706:0.113167:0.110276)	NA	NA	NA	NA
TraesCS2A02G110900_tae-vs-LOC_Os12g30760_osa	NG	1.36338	2.68812	0.507187	2.88774e-05	2190	497.248	1692.75	NA	1426	362.583	1063.42	NA	NA	1.66417	1:1:1:1:1:1	0.0924335(0.0926813:0.0921857:0.0924335)	NA	NA	NA	NA
TraesCS2A02G110900_tae-vs-LOC_Os12g30720_osa	NG	1.40584	2.25495	0.623448	0.00236344	1917	434.139	1482.86	NA	1251	309.5	941.5	NA	NA	1.59814	1:1:1:1:1:1	0.0882758(0.090038:0.0874773:0.0873121)	NA	NA	NA	NA
TraesCS2A02G110900_tae-vs-TraesCS7B02G822400LC_tae	NG	1.8171	2.03545	0.892725	0.420754	2889	677.573	2211.43	NA	1986	474.5	1511.5	NA	NA	1.86831	1:1:1:1:1:1	0.129467(0.125888:0.130349:0.132166)	NA	NA	NA	NA
TraesCS2A02G110900_tae-vs-TraesCS1B02G010000_tae	NG	1.59667	2.26801	0.703994	0.0105045	2847	659.033	2187.97	NA	1916	470.25	1445.75	NA	NA	1.75207	1:1:1:1:1:1	0.131367(0.127127:0.136626:0.130349)	NA	NA	NA	NA
TraesCS2A02G110900_tae-vs-LOC_Os04g53160_osa	NG	0.601873	0.729408	0.825153	0.0105785	3321	753.807	2567.19	NA	1414	351.583	1062.42	NA	NA	0.630821	1:1:1:1:1:1	0.122501(0.122088:0.119775:0.12564)	NA	NA	NA	NA
TraesCS2A02G110900_tae-vs-LOC_Os04g53120_osa	NG	0.745333	0.855697	0.871025	0.0667185	3255	748.657	2506.34	NA	1566	382.083	1183.92	NA	NA	0.770717	1:1:1:1:1:1	0.124787(0.123327:0.12564:0.125392)	NA	NA	NA	NA
TraesCS2A02G110900_tae-vs-TraesCS1B02G470500_tae	NG	1.41805	2.60279	0.54482	6.64781e-05	2499	563.872	1935.13	NA	1642	409.75	1232.25	NA	NA	1.68538	1:1:1:1:1:1	0.102621(0.0979679:0.104741:0.105154)	NA	NA	NA	NA
TraesCS2A02G110900_tae-vs-LOC_Os11g29090_osa	NG	1.49018	1.97364	0.755041	0.0475935	2109	473.523	1635.48	NA	1388	329.583	1058.42	NA	NA	1.59873	1:1:1:1:1:1	0.0916075(0.0915249:0.0927639:0.0905336)	NA	NA	NA	NA
TraesCS2A02G110900_tae-vs-TraesCS2A02G545300_tae	NG	1.34343	1.41107	0.952064	0.74778	1476	333.48	1142.52	NA	926	212	714	NA	NA	1.35871	1:1:1:1:1:1	0.0815574(0.0827689:0.0806212:0.081282)	NA	NA	NA	NA
TraesCS2A02G110900_tae-vs-LOC_Os11g36410_osa	NG	1.48652	1.8484	0.804216	0.121963	1914	437.303	1476.7	NA	1255	300.083	954.917	NA	NA	1.5692	1:1:1:1:1:1	0.0901206(0.0893772:0.090038:0.0909466)	NA	NA	NA	NA
TraesCS2A02G110900_tae-vs-TraesCS5B02G259900_tae	NG	1.30493	1.86104	0.70118	0.00824569	1848	424.985	1423.02	NA	1172	292.083	879.917	NA	NA	1.43282	1:1:1:1:1:1	0.0930668(0.0925161:0.0917727:0.0949116)	NA	NA	NA	NA
TraesCS2A02G110900_tae-vs-TraesCS5A02G261700_tae	NG	1.33085	2.02098	0.658516	0.00387583	1833	423.146	1409.85	NA	1174	295.917	878.083	NA	NA	1.49016	1:1:1:1:1:1	0.0911944(0.090451:0.0902032:0.0929291)	NA	NA	NA	NA
TraesCS2A02G110900_tae-vs-TraesCS5A02G261600_tae	NG	1.30808	2.01279	0.649885	0.00258295	1830	418.355	1411.65	NA	1166	292.333	873.667	NA	NA	1.46919	1:1:1:1:1:1	0.0906988(0.089625:0.0897076:0.0927639)	NA	NA	NA	NA
TraesCS2A02G110900_tae-vs-TraesCS2A02G384000_tae	NG	1.27893	3.01389	0.424346	8.34284e-05	1311	296.667	1014.33	NA	841	218.5	622.5	NA	NA	1.67154	1:1:1:1:1:1	0.0808415(0.0794647:0.0805386:0.0825211)	NA	NA	NA	NA
TraesCS2A02G110900_tae-vs-TraesCS2D02G380400_tae	NG	1.4139	4.23975	0.333487	1.4502e-05	1911	434.412	1476.59	NA	1264	324.667	939.333	NA	NA	2.05628	1:1:1:1:1:1	0.0903409(0.0886337:0.0890468:0.0933421)	NA	NA	NA	NA
TraesCS2A02G110900_tae-vs-TraesCS3A02G325600_tae	NG	1.32863	2.16545	0.613559	0.000840105	1884	446.788	1437.21	NA	1211	316.417	894.583	NA	NA	1.52708	1:1:1:1:1:1	0.0972521(0.0960681:0.0971419:0.0985462)	NA	NA	NA	NA
TraesCS2A02G110900_tae-vs-TraesCS3B02G354400_tae	NG	1.38831	2.58499	0.537064	0.000247977	1893	439.212	1453.79	NA	1238	318.917	919.083	NA	NA	1.66596	1:1:1:1:1:1	0.0965637(0.094416:0.0963159:0.0989592)	NA	NA	NA	NA
TraesCS2A02G110900_tae-vs-TraesCS3D02G319000_tae	NG	1.45751	2.16029	0.674683	0.0106532	1896	454.033	1441.97	NA	1248	321.417	926.583	NA	NA	1.62581	1:1:1:1:1:1	0.096839(0.0959855:0.0967289:0.0978027)	NA	NA	NA	NA
TraesCS2A02G110900_tae-vs-TraesCS5B02G494300_tae	NG	1.60965	2.47434	0.650539	0.00725646	2409	558.391	1850.61	NA	1629	403.333	1225.67	NA	NA	1.81008	1:1:1:1:1:1	0.113525(0.113084:0.114241:0.11325)	NA	NA	NA	NA
TraesCS2A02G110900_tae-vs-TraesCS5B02G491600_tae	NG	1.41324	2.50144	0.56497	0.000300435	2133	496.339	1636.66	NA	1400	359	1041	NA	NA	1.66646	1:1:1:1:1:1	0.106641(0.104989:0.108376:0.106559)	NA	NA	NA	NA
TraesCS2A02G110900_tae-vs-TraesCS5B02G535500_tae	NG	1.21628	1.99616	0.60931	0.00147154	1482	324.556	1157.44	NA	923	226.417	696.583	NA	NA	1.38707	1:1:1:1:1:1	0.087257(0.0878077:0.0854948:0.0884685)	NA	NA	NA	NA
TraesCS2A02G110900_tae-vs-TraesCS7A02G490147_tae	NG	1.24776	1.85672	0.672021	0.000436389	2622	595.414	2026.59	NA	1641	409	1232	NA	NA	1.38604	1:1:1:1:1:1	0.110358(0.108541:0.110689:0.111845)	NA	NA	NA	NA
TraesCS2A02G110900_tae-vs-TraesCS5B02G535400_tae	NG	1.39675	2.33414	0.598399	9.10771e-05	2778	626.783	2151.22	NA	1812	449.167	1362.83	NA	NA	1.60825	1:1:1:1:1:1	0.10989(0.109367:0.108872:0.111432)	NA	NA	NA	NA
[truncated: 20,837 more rows]
