# Supplementary material for: Systematic Analysis of NB-ARC Gene Family in Rice and Functional Characterization of GNP12
Source: Front Genet. 2022 Jun 16;13:887217. doi: 10.3389/fgene.2022.887217 (PMC9244165; doi:10.3389/fgene.2022.887217)
Supplement: Supplementary file 5 [file Table1.xlsx]

## Sheet: Sheet1
Supplementary Table 1 The sequences of primers used for qRT-PCR
Gene name	Primer Sequence
GNP12-RTF	5' AGTTAAAGGAATCCATTCAAACGTC 3'
GNP12-RTR	5' AAACAAATGCTAACTGTAGCCTGAG 3'
RT-MKK3-F	5' GACACCTGCGACTCCTAC 3'
RT-MKK3-R	5' GCACATCGGTATGCCTTT 3'
GW8F	5' AGGAGTTTGATGAGGCCAAG 3'
GW8R	5' GCGTGTAGTATGGGCTCTCC 3'
DEP3-1F	5' GACCCTCTCGAACAACTGGA 3'
DEP3-1R	5' CTTCCGCGCTAGACTTTTCC 3'
LP1-RT-F	GGCAAATGGTGGGTCTCATG
LP1-RT-R	ATGGAGTACTGACACTGGGC
GW6a-RT-F	CGTGTATAAATGCGCCACAC
GW6a-RT-R	GGCCGATCTCACCAGCTAC
