# Supplementary material for: Systematic Analysis of NB-ARC Gene Family in Rice and Functional Characterization of GNP12
Source: Front Genet. 2022 Jun 16;13:887217. doi: 10.3389/fgene.2022.887217 (PMC9244165; doi:10.3389/fgene.2022.887217)
Supplement: Supplementary file 6 [file Table5.xlsx]

## Sheet: Sheet1
Supplementary Table 5 Information of osa-vs-ath.synteny
tchr	start	end	chr	start	end
ath1	19305081	20370986	ath3	4477289	5614803
ath1	21024482	23429652	ath1	2882491	4358894
ath1	23181508	23308686	ath1	23387574	23506510
ath3	2003393	2498095	ath5	19518666	20139529
ath5	1527768	1635416	osaChr5	23104197	23611006
ath5	19144601	19272892	osaChr4	27260209	27708850
osaChr1	33029111	38762947	osaChr5	20283253	24775631
osaChr1	40842242	42232641	osaChr5	17547345	18872235
osaChr10	17140788	18274977	osaChr4	25423949	26203656
osaChr11	7560873	8078086	osaChr2	21166678	21645060
osaChr11	7644120	7802609	osaChr12	5387790	5773383
osaChr11	27366725	28405142	osaChr12	22999868	23359583
osaChr2	1850954	5125735	osaChr6	25641388	29954874
osaChr2	17848182	20172155	osaChr4	18382668	20952806
osaChr2	20535321	28948417	osaChr4	21276704	30424148
osaChr3	11507562	12559702	osaChr5	23355342	24141002
osaChr4	31078200	31654497	osaChr8	5677553	6270905
osaChr4	31544124	31907060	osaChr8	5109238	5426674
osaChr8	18863939	20208055	osaChr9	11598070	13184741
