# Supplementary material for: Systematic Analysis of NB-ARC Gene Family in Rice and Functional Characterization of GNP12
Source: Front Genet. 2022 Jun 16;13:887217. doi: 10.3389/fgene.2022.887217 (PMC9244165; doi:10.3389/fgene.2022.887217)
Supplement: Supplementary file 7 [file Table7.xlsx]

## Sheet: Sheet1
Supplementary Table 7 Sequence of GNP12.
>GNP12
ATGAACATCGCCACAGGGGCAATGAACACCCTCCTCCCCAAGCTTGGGGAGCTGCTGGTTGGCGAATACAAGCTGCAAAAGGGTGTCAAGGGAGAGATCGAAGAACTTGAGAAAGAGTTGAAAGGTATGACCGCAGCACTCCACAAGGTGGCTGAGACACCTGTGGATCAACTTGACCAGCAGGTCAAGATCTGGGCCAGCGAGGTGAGAGAGCTATCTTACGACATCGAGGATGCCATCGACACCTTCATGTTAAAGTGCAAGGGGCATGAACCTGCCACGAGCTTCAAGAAGGTCACCAATTTGTTCAACAAGTTCAAAACCAACCATCAGATCCACGGTGTCATGAAAGACATCATGGACCAGGTCAAGAAGGTCAGCGAACGTCGTGATAGGTAC…
