# Supplementary material for: Systematic Analysis of NB-ARC Gene Family in Rice and Functional Characterization of GNP12
Source: Front Genet. 2022 Jun 16;13:887217. doi: 10.3389/fgene.2022.887217 (PMC9244165; doi:10.3389/fgene.2022.887217)
Supplement: Supplementary file 8 [file Table8.xlsx]

## Sheet: Sheet1
Supplementary Table 8 Predicted secondary structure of 11 proteins
Name	Subgroup	α-helix	extended strand	beta turn	random coil
LOC_Os08g42930	group I	59.88	9.47	4.53	26.13
LOC_Os02g02670	groupIIa	53.73	9.9	2.84	33.53
LOC_Os06g41670	groupIIb	63.56	8.29	3.8	24.35
LOC_Os02g18000	groupIIc	52.53	9.24	2.58	35.64
LOC_Os04g43440	groupIId	58.92	9.36	3.19	28.52
LOC_Os06g22460	groupIIe	61.32	10.24	3.07	25.37
Loc_Os12g36720	groupIIf	56.65	10.13	3.05	30.16
LOC_Os07g27370	groupIIg	37.41	20.84	0	20.03
LOC_Os10g10360	groupIIh	56.26	10.4	3.24	30.09
LOC_Os01g58510	groupIIi	55.16	7.3	5.29	32.24
LOC_Os01g33684	groupIII	55.48	9.8	3.34	31.37
